# Supplementary material for: Cooperative role of LSD1 and CHD7 in regulating differentiation of mouse embryonic stem cells
Source: Sci Rep. 2024 Nov 18;14:28495. doi: 10.1038/s41598-024-78920-3 (PMC11574112; doi:10.1038/s41598-024-78920-3)
Supplement: Supplementary file 3 — Supplementary Information 3. [file 41598_2024_78920_MOESM3_ESM.xlsx]

## Sheet: List of proteins
Protein	IgG_1	IgG_2	Average_IgG	frequency	LSD1_1	LSD1_2	Average_LSD1	frequency	Fold change (LSD1/IgG)	Pvalue
TUBA1B	8.16827	8.87352	8.5209	2	8.18234	8.36955	8.27594	2	0.971253	0.571122
TUBA1C	8.10622	8.87352	8.48987	2	8.14549	8.36955	8.25752	2	0.972632	0.619787
RPLP2	1	7.86549	4.43274	1	1	1	1	0	0.225594	0.42265
EIF4A1	8.43744	8.5663	8.50187	2	8.47393	7.65767	8.0658	2	0.948709	0.401915
TUBA3A	8.16827	8.83784	8.50306	2	8.18234	8.3432	8.26277	2	0.971741	0.557473
MYBBP1A	8.41996	7.87231	8.14613	2	8.61031	7.61472	8.11252	2	0.995873	0.958195
TUBB5	8.07046	8.6246	8.34753	2	8.0815	8.11912	8.10031	2	0.970384	0.467271
TUBB2B	8.01535	8.58655	8.30095	2	7.94474	8.11912	8.03193	2	0.967591	0.462725
TUBB2A	8.01535	8.58655	8.30095	2	7.94474	8.11912	8.03193	2	0.967591	0.462725
TUBB4B	7.96048	8.55336	8.25692	2	8.01211	7.94491	7.97851	2	0.966282	0.449235
EHD1	7.6671	7.4682	7.56765	2	7.69981	1	4.3499	1	0.574802	0.438306
TUBA4A	8.03577	8.73531	8.38554	2	8.00949	8.18968	8.09958	2	0.965899	0.511512
PCBP2	8.35275	8.29629	8.32452	2	7.99572	1	4.49786	1	0.540314	0.388145
RCOR1	1	1	1	0	7.90544	8.71006	8.30775	2	8.30775	0.00301705
NOP56	6.92302	7.22626	7.07464	2	7.11657	1	4.05828	1	0.573638	0.428435
ETF1	1	1	1	0	7.57959	1	4.28979	1	4.28979	0.42265
ETF1	1	1	1	0	7.57959	1	4.28979	1	4.28979	0.42265
EIF4A2	8.23002	8.381	8.30551	2	8.33638	1	4.66819	1	0.562059	0.425984
HSPD1	8.44719	7.44678	7.94698	2	8.56168	7.93806	8.24987	2	1.03811	0.658487
EIF4A3	7.6245	7.51281	7.56866	2	7.49917	1	4.24958	1	0.561471	0.414564
PTBP1	1	1	1	0	1	1	1	0	1	#DIV/0!
CDK1	7.21218	7.28826	7.25022	2	7.28984	1	4.14492	1	0.571695	0.427557
KDM1A	1	1	1	0	8.54353	9.04678	8.79515	2	8.79515	0.00104035
RFC3	7.2852	7.02309	7.15414	2	7.10672	1	4.05336	1	0.566575	0.417072
RPL9	7.36554	1	4.18277	1	7.67976	1	4.33988	1	1.03756	0.975927
HNRNPL	7.92225	7.36481	7.64353	2	7.84632	7.42806	7.63719	2	0.99917	0.987129
RAVER1	6.85182	7.00361	6.92771	2	6.86138	1	3.93069	1	0.567386	0.414165
RSL1D1	7.84245	6.81546	7.32895	2	7.72218	1	4.36109	1	0.59505	0.474772
RPS3	7.53897	7.39511	7.46704	2	7.57329	7.08209	7.32769	2	0.981338	0.640677
RUVBL2	7.12613	7.44136	7.28374	2	7.28565	1	4.14283	1	0.568777	0.423367
DDX5	8.62545	8.53573	8.58059	2	8.65418	7.26011	7.95714	2	0.927342	0.466267
ARF5	1	1	1	0	1	1	1	0	1	#DIV/0!
PCBP1	8.35275	8.33397	8.34336	2	6.71288	1	3.85644	1	0.462217	0.256822
RANGAP1	7.18761	7.41387	7.30074	2	7.15391	1	4.07696	1	0.55843	0.404976
RCOR2	1	6.47878	3.73939	1	8.00955	8.91828	8.46392	2	2.26345	0.230971
PCBP2	8.35275	8.29629	8.32452	2	7.99572	1	4.49786	1	0.540314	0.388145
DDX5	8.62545	8.53573	8.58059	2	8.65418	7.26011	7.95714	2	0.927342	0.466267
SNX3	1	6.84731	3.92365	1	1	1	1	0	0.254865	0.42265
DDX21	8.4345	8.39183	8.41317	2	8.3289	7.10197	7.71543	2	0.917067	0.373525
LRRC59	1	1	1	0	1	1	1	0	1	#DIV/0!
ARL8B	7.16224	1	4.08112	1	1	1	1	0	0.245031	0.42265
DIS3	6.91361	1	3.9568	1	7.02318	1	4.01159	1	1.01385	0.990821
HNRNPL	7.92225	7.36481	7.64353	2	7.84632	7.42806	7.63719	2	0.99917	0.987129
RFC2	7.15676	7.53666	7.34671	2	7.22314	6.77847	7.00081	2	0.952917	0.358427
ACTB	8.36264	7.96397	8.1633	2	8.50642	7.92619	8.2163	2	1.00649	0.89413
CCT3	6.81368	6.8091	6.81139	2	6.75756	1	3.87878	1	0.569455	0.41552
DDX39B	7.83968	8.00175	7.92071	2	8.06343	1	4.53172	1	0.572135	0.438622
TRAP1	8.50354	7.76133	8.13243	2	8.51168	6.88622	7.69895	2	0.946697	0.675491
KPNA2	7.37294	7.50645	7.43969	2	7.66428	1	4.33214	1	0.582301	0.449556
PTP4A1	1	1	1	0	1	1	1	0	1	#DIV/0!
TUBB3	7.78188	8.2974	8.03964	2	7.69225	8.11912	7.90568	2	0.983338	0.727652
DNM2	7.12707	7.47797	7.30252	2	7.30722	1	4.15361	1	0.568791	0.423818
SMARCAD1	1	7.39311	4.19655	1	6.95295	1	3.97647	1	0.947557	0.964393
EEF1A1	8.75007	8.56626	8.65816	2	8.60825	1	4.80413	1	0.554867	0.417745
GCN1L1	6.9944	7.34952	7.17196	2	6.92436	1	3.96218	1	0.552454	0.392483
RPL30	7.0773	7.44651	7.2619	2	7.67435	1	4.33718	1	0.597251	0.473818
MYL6	1	1	1	0	1	1	1	0	1	#DIV/0!
TARDBP	7.31905	1	4.15952	1	6.46981	1	3.73491	1	0.897917	0.928334
RUVBL1	1	1	1	0	1	1	1	0	1	#DIV/0!
RPS4X	8.13835	8.02996	8.08416	2	8.17266	1	4.58633	1	0.567323	0.43231
EIF2B1	1	1	1	0	1	1	1	0	1	#DIV/0!
ARF4	6.99304	1	3.99652	1	6.91395	1	3.95698	1	0.990105	0.993358
RPL23	8.2158	8.17464	8.19522	2	8.16761	8.06364	8.11563	2	0.990288	0.290546
HNRNPK	8.26123	7.7034	7.98232	2	8.06202	6.72544	7.39373	2	0.926264	0.501705
COPG1	7.31876	7.64844	7.4836	2	1	1	1	0	0.133626	0.000645777
CCT4	6.50043	1	3.75021	1	6.79482	1	3.89741	1	1.03925	0.973954
DDX6	7.65005	7.08041	7.36523	2	7.42017	1	4.21009	1	0.571616	0.430803
IPO5	6.56977	6.68651	6.62814	2	1	1	1	0	0.150872	0.000107539
DNM2	7.12707	7.47797	7.30252	2	7.30722	1	4.15361	1	0.568791	0.423818
EDC4	7.53557	7.20494	7.37025	2	7.56916	1	4.28458	1	0.581334	0.447159
EIF4G2	7.42997	7.03691	7.23344	2	7.45423	1	4.22712	1	0.584385	0.450608
LRRC40	6.52015	7.1114	6.81577	2	6.7219	1	3.86095	1	0.566473	0.412269
TOP2A	8.1261	8.31472	8.22041	2	8.14806	7.51285	7.83046	2	0.952563	0.3603
DDX39	7.80795	8.08001	7.94398	2	8.03718	1	4.51859	1	0.568807	0.433268
ACTB	8.31633	7.82053	8.06843	2	8.26499	7.87207	8.06853	2	1.00001	0.999776
CCT2	7.18854	7.08154	7.13504	2	7.201	1	4.1005	1	0.574699	0.430984
CTNND1	7.24663	1	4.12331	1	7.38935	1	4.19467	1	1.01731	0.988707
RFC5	1	7.64326	4.32163	1	7.435	1	4.2175	1	0.975905	0.98408
ARF3	1	1	1	0	7.23197	1	4.11599	1	4.11599	0.42265
NSUN2	6.18843	6.88016	6.5343	2	7.01221	1	4.0061	1	0.613089	0.491344
RPA3	1	1	1	0	1	1	1	0	1	#DIV/0!
UBE2W	1	1	1	0	1	1	1	0	1	#DIV/0!
RFC4	1	1	1	0	6.9823	1	3.99115	1	3.99115	0.42265
HNRNPK	8.26123	7.7034	7.98232	2	8.06202	6.72544	7.39373	2	0.926264	0.501705
KIF22	6.99384	1	3.99692	1	6.83636	1	3.91818	1	0.980299	0.98669
TUBB6	7.68729	8.2974	7.99235	2	7.69225	7.47968	7.58597	2	0.949153	0.335367
RPS13	7.93054	1	4.46527	1	1	7.36655	4.18327	1	0.936847	0.957661
HIST1H4A	7.44239	8.05719	7.74979	2	7.96168	8.29327	8.12747	2	1.04873	0.39258
TMPO	7.23758	6.98233	7.10996	2	6.95902	1	3.97951	1	0.55971	0.403992
DDX18	6.98461	7.31089	7.14775	2	7.73822	6.1442	6.94121	2	0.971104	0.823303
ARF6	1	7.42628	4.21314	1	1	1	1	0	0.237353	0.42265
TDH	7.77935	7.41192	7.59563	2	7.89313	1	4.44656	1	0.58541	0.457876
YKT6	1	1	1	0	1	1	1	0	1	#DIV/0!
HELLS	7.42836	7.93169	7.68002	2	7.3732	7.09822	7.23571	2	0.942147	0.261419
EP400	6.61195	1	3.80598	1	1	1	1	0	0.262745	0.42265
DDX19B	7.35829	7.22677	7.29253	2	7.41581	1	4.20791	1	0.577016	0.437809
MRPS23	7.06691	1	4.03345	1	7.14865	1	4.07432	1	1.01013	0.993309
DDX3X	8.3232	8.25372	8.28846	2	8.32381	1	4.6619	1	0.562457	0.4264
ORC1	7.20766	7.71384	7.46075	2	7.25858	6.95011	7.10434	2	0.952229	0.352214
TCP1	1	6.69512	3.84756	1	7.29509	1	4.14755	1	1.07797	0.950086
HNRNPH1	7.62122	7.74473	7.68298	2	7.46817	7.80942	7.63879	2	0.994249	0.830319
COPB1	7.64885	7.8321	7.74047	2	7.67536	1	4.33768	1	0.56039	0.415359
DPPA5A	1	1	1	0	1	1	1	0	1	#DIV/0!
SMARCD1	1	7.17778	4.08889	1	1	1	1	0	0.244565	0.42265
NSF	7.65782	7.54881	7.60332	2	7.62181	1	4.3109	1	0.566977	0.424857
NUP107	1	1	1	0	1	1	1	0	1	#DIV/0!
MSH2	7.10915	7.64574	7.37744	2	7.09116	1	4.04558	1	0.548372	0.389613
ATP5F1B	7.47122	8.11202	7.79162	2	7.674	1	4.337	1	0.556624	0.411085
METTL16	1	5.93913	3.46956	1	1	1	1	0	0.288221	0.42265
GFPT2	5.77066	6.33149	6.05107	2	1	1	1	0	0.16526	0.00306785
TUBG1	1	1	1	0	1	1	1	0	1	#DIV/0!
USO1	7.8778	7.59379	7.7358	2	7.84514	1	4.42257	1	0.571702	0.435475
HSP90AB1	8.17446	7.62157	7.89802	2	8.29031	6.88622	7.58826	2	0.960781	0.721216
ATXN10	6.95386	7.10434	7.0291	2	1	1	1	0	0.142266	0.000155695
NUMA1	7.04567	7.14131	7.09349	2	7.14274	6.69971	6.92122	2	0.975715	0.526548
ARL1	7.04814	1	4.02407	1	1	1	1	0	0.248505	0.42265
ILF3	7.23815	1	4.11907	1	7.30758	6.53928	6.92343	2	1.68082	0.466363
POLR2L	1	1	1	0	1	1	1	0	1	#DIV/0!
ALDH18A1	8.17746	7.2337	7.70558	2	8.31995	1	4.65997	1	0.604753	0.495969
LIG1	6.35878	6.46815	6.41346	2	1	1	1	0	0.155922	0.00010204
NOP58	7.04234	7.48797	7.26515	2	7.52431	1	4.26216	1	0.586657	0.455355
GLYR1	7.41357	7.69675	7.55516	2	7.26994	1	4.13497	1	0.547304	0.389581
SNRNP40	1	6.79938	3.89969	1	1	1	1	0	0.256431	0.42265
XPO1	6.73559	7.63817	7.18688	2	7.19616	1	4.09808	1	0.570216	0.427844
RPL27	8.2941	7.97239	8.13325	2	8.35988	7.72965	8.04477	2	0.989121	0.825861
RPL38	5.96772	1	3.48386	1	1	1	1	0	0.287038	0.42265
COPZ1	6.69598	7.07187	6.88393	2	7.08916	1	4.04458	1	0.587539	0.450212
NUMA1	7.33286	7.58522	7.45904	2	7.4011	6.51152	6.95631	2	0.932601	0.390465
SF3B1	7.37291	7.71914	7.54602	2	5.3632	1	3.1816	1	0.421626	0.184283
IDH3B	8.10515	7.70552	7.90534	2	8.17997	1	4.58999	1	0.580619	0.453833
PLK1	7.33333	1	4.16666	1	1	1	1	0	0.24	0.42265
DDX49	6.46874	1	3.73437	1	5.84149	1	3.42075	1	0.916017	0.939386
RPS11	8.12955	1	4.56477	1	7.67387	1	4.33694	1	0.950088	0.967024
CNOT8	1	7.26118	4.13059	1	1	1	1	0	0.242096	0.42265
GCN1	6.9944	7.34952	7.17196	2	6.92436	1	3.96218	1	0.552454	0.392483
DDX51	1	1	1	0	1	1	1	0	1	#DIV/0!
LRRC57	1	1	1	0	1	1	1	0	1	#DIV/0!
DDX51	6.86067	7.20687	7.03377	2	6.79216	1	3.89608	1	0.553911	0.392536
ILF2	6.81865	7.41484	7.11674	2	7.68676	1	4.34338	1	0.610305	0.495549
KIF11	7.13738	7.46843	7.30291	2	7.06723	1	4.03361	1	0.55233	0.394458
NAA50	1	1	1	0	1	1	1	0	1	#DIV/0!
PRKCD	1	1	1	0	1	1	1	0	1	#DIV/0!
PCBP4	1	1	1	0	1	1	1	0	1	#DIV/0!
VIM	6.32874	1	3.66437	1	6.48897	6.97797	6.73347	2	1.83755	0.370057
NAV1	1	1	1	0	1	1	1	0	1	#DIV/0!
CCT6A	6.48923	1	3.74461	1	6.28798	1	3.64399	1	0.973128	0.981333
WDTC1	1	1	1	0	1	1	1	0	1	#DIV/0!
GTF2I	7.38346	6.5402	6.96183	2	7.48113	1	4.24057	1	0.609117	0.4926
PMVK	1	1	1	0	1	1	1	0	1	#DIV/0!
RPS8	7.93606	7.95032	7.94319	2	8.08548	7.90862	7.99705	2	1.00678	0.605519
TOP2A	8.1261	8.31472	8.22041	2	8.11588	7.73296	7.92442	2	0.963994	0.299843
MORF4L1	1	1	1	0	1	1	1	0	1	#DIV/0!
DIMT1	1	1	1	0	1	1	1	0	1	#DIV/0!
RIF1	7.38531	8.10547	7.74539	2	7.57429	7.32242	7.44835	2	0.96165	0.517672
CCT7	1	1	1	0	7.21826	1	4.10913	1	4.10913	0.42265
GNL3	7.3932	7.21233	7.30277	2	7.40237	1	4.20118	1	0.575287	0.434967
PSME3	1	1	1	0	1	1	1	0	1	#DIV/0!
DDX19A	7.35829	7.22677	7.29253	2	7.41581	1	4.20791	1	0.577016	0.437809
TRIP13	6.05297	1	3.52649	1	5.85078	1	3.42539	1	0.971332	0.979593
RPS15A	8.03074	7.78508	7.90791	2	7.98207	1	4.49103	1	0.567917	0.431151
POLR2E	1	1	1	0	1	1	1	0	1	#DIV/0!
KPNA4	1	1	1	0	1	1	1	0	1	#DIV/0!
CHD4	6.68625	7.73052	7.20838	2	6.89998	1	3.94999	1	0.547972	0.390366
DYNC1LI1	7.23657	1	4.11828	1	7.19742	1	4.09871	1	0.995247	0.996852
ASS1	7.08174	1	4.04087	1	1	1	1	0	0.247472	0.42265
HADHA	7.99951	1	4.49976	1	7.46948	1	4.23474	1	0.941105	0.960709
CTBP2	1	1	1	0	7.2293	1	4.11465	1	4.11465	0.42265
YBX1	7.8261	7.84681	7.83646	2	8.03526	7.76128	7.89827	2	1.00789	0.696852
DNM1L	1	1	1	0	1	1	1	0	1	#DIV/0!
NUP93	6.47932	6.97159	6.72545	2	6.97699	1	3.98849	1	0.593044	0.457728
HDAC1	1	1	1	0	8.35377	8.88597	8.61987	2	8.61987	0.00121728
COPG2	7.26615	6.9954	7.13077	2	7.2114	1	4.1057	1	0.575772	0.433138
ARHGEF2	1	1	1	0	6.52402	1	3.76201	1	3.76201	0.42265
PTBP3	6.81865	1	3.90932	1	1	1	1	0	0.255799	0.42265
AHSA1	1	1	1	0	1	1	1	0	1	#DIV/0!
API5	7.36888	7.46844	7.41866	2	7.55671	1	4.27836	1	0.576702	0.439246
PABPC1	7.66717	7.5438	7.60548	2	7.74613	7.32574	7.53593	2	0.990855	0.78095
NUP133	1	1	1	0	6.67061	1	3.83531	1	3.83531	0.42265
KANK2	1	1	1	0	1	1	1	0	1	#DIV/0!
RFC1	6.94875	6.92903	6.93889	2	6.80901	1	3.90451	1	0.562699	0.405822
ITPK1	1	1	1	0	1	1	1	0	1	#DIV/0!
HSP90AA1	8.17446	7.53147	7.85297	2	8.23109	6.88622	7.55866	2	0.962522	0.731071
SMUG1	1	1	1	0	1	1	1	0	1	#DIV/0!
D1PAS1	8.3232	8.25372	8.28846	2	8.32381	1	4.6619	1	0.562457	0.4264
HSPA8	7.8729	7.78207	7.82749	2	7.9537	7.4516	7.70265	2	0.984052	0.673022
CCTQ	1	1	1	0	7.01469	1	4.00734	1	4.00734	0.42265
PSMC5	1	1	1	0	1	1	1	0	1	#DIV/0!
NAT10	7.00285	6.8913	6.94707	2	7.00647	1	4.00324	1	0.576248	0.430404
RPS6KA1	1	6.88405	3.94203	1	1	1	1	0	0.253677	0.42265
SRP54	6.6993	7.33939	7.01935	2	1	1	1	0	0.142463	0.00281502
RPL7	7.99635	7.81026	7.9033	2	7.89902	7.94856	7.92379	2	1.00259	0.85123
WAPL	6.8668	6.97233	6.91957	2	1	1	1	0	0.144518	7.94405e-05
SNAP47	1	1	1	0	1	1	1	0	1	#DIV/0!
KPNB1	6.89077	7.15892	7.02484	2	1	1	1	0	0.142352	0.000494849
PDIA6	7.82044	1	4.41022	1	7.75115	1	4.37558	1	0.992144	0.994895
PML	6.29788	7.19309	6.74548	2	1	1	1	0	0.148247	0.00601452
PTP4A2	6.37452	1	3.68726	1	1	1	1	0	0.271204	0.42265
NDUFA4	1	1	1	0	1	1	1	0	1	#DIV/0!
AHNAK	1	5.98864	3.49432	1	1	1	1	0	0.286179	0.42265
GM9493	7.11858	7.55643	7.33751	2	7.82802	1	4.41401	1	0.601568	0.482819
PDS5A	7.25749	7.42652	7.34201	2	7.19582	1	4.09791	1	0.558146	0.405053
HMOX1	7.13422	1	4.06711	1	7.07376	1	4.03688	1	0.992567	0.995047
DRG1	7.31847	7.15705	7.23776	2	7.42182	1	4.21091	1	0.581797	0.445474
DNM1L	1	1	1	0	1	1	1	0	1	#DIV/0!
CLASP2	1	6.68739	3.8437	1	1	1	1	0	0.260166	0.42265
RACGAP1	1	1	1	0	1	1	1	0	1	#DIV/0!
CNN3	6.8482	1	3.9241	1	1	1	1	0	0.254836	0.42265
CKAP4	7.09598	1	4.04799	1	7.19033	1	4.09516	1	1.01165	0.992321
DDX47	7.32712	7.12229	7.2247	2	7.33577	1	4.16789	1	0.576893	0.436584
DYNC1H1	7.72224	7.21735	7.4698	2	7.52385	1	4.26192	1	0.570554	0.43023
UBE2S	7.03018	7.49922	7.2647	2	1	1	1	0	0.137652	0.00139841
RPS26	1	1	1	0	8.43634	1	4.71817	1	4.71817	0.42265
NPM1	7.47735	1	4.23867	1	1	1	1	0	0.235923	0.42265
API5	7.36888	7.46844	7.41866	2	7.55671	1	4.27836	1	0.576702	0.439246
TRIM28	7.48593	8.14005	7.81299	2	7.44672	7.82294	7.63483	2	0.977197	0.683289
RBM39	1	1	1	0	1	1	1	0	1	#DIV/0!
DDX46	7.46362	7.61741	7.54052	2	7.52902	1	4.26451	1	0.565546	0.421403
ORC3	6.71524	7.22844	6.97184	2	7.10014	1	4.05007	1	0.580918	0.440539
RPL17	8.10782	1	4.55391	1	8.55286	1	4.77643	1	1.04886	0.969672
NVL	6.62852	6.79805	6.71328	2	1	1	1	0	0.148958	0.000220046
IRF2BP1	1	6.17096	3.58548	1	1	1	1	0	0.278903	0.42265
TRIP12	7.61769	7.99127	7.80448	2	7.50358	1	4.25179	1	0.544788	0.389277
FAM25C	1	1	1	0	1	1	1	0	1	#DIV/0!
MTHFD1L	7.56418	7.4753	7.51974	2	7.74593	1	4.37296	1	0.581531	0.449372
MCL1	6.46236	1	3.73118	1	6.57385	1	3.78693	1	1.01494	0.989898
RRP8	1	1	1	0	1	1	1	0	1	#DIV/0!
EIF3B	7.04178	1	4.02089	1	7.24825	1	4.12412	1	1.02567	0.983205
ORC3	6.71524	7.13827	6.92676	2	7.10014	1	4.05007	1	0.584699	0.44608
PYCR1	7.5012	1	4.2506	1	7.41462	1	4.20731	1	0.989816	0.993297
43344	1	6.83961	3.91981	1	1	1	1	0	0.255115	0.42265
RPS15	7.41389	7.39095	7.40242	2	7.52567	1	4.26284	1	0.575871	0.437468
AFDN	1	1	1	0	7.23147	1	4.11574	1	4.11574	0.42265
RRP1B	7.83444	7.06736	7.4509	2	7.42652	1	4.21326	1	0.56547	0.422463
HNRNPM	7.30822	7.41941	7.36382	2	7.27683	7.25746	7.26715	2	0.986872	0.228848
CNOT2	1	1	1	0	1	1	1	0	1	#DIV/0!
RPL12	1	1	1	0	1	1	1	0	1	#DIV/0!
GTPBP4	1	1	1	0	6.64543	1	3.82272	1	3.82272	0.42265
FYTTD1	1	7.20543	4.10272	1	1	6.658	3.829	1	0.933284	0.953953
TRIP12	7.61769	7.99127	7.80448	2	7.50358	1	4.25179	1	0.544788	0.389277
PARP1	7.18999	1	4.095	1	1	1	1	0	0.2442	0.42265
CNOT1	7.42199	7.37207	7.39703	2	7.47332	1	4.23666	1	0.572752	0.431841
RPS17	6.76489	1	3.88244	1	6.69449	1	3.84725	1	0.990934	0.993857
RXRB	1	1	1	0	1	1	1	0	1	#DIV/0!
IDH3G	8.06865	1	4.53433	1	7.72703	1	4.36352	1	0.96233	0.975252
HAT1	1	1	1	0	1	1	1	0	1	#DIV/0!
MKI67	7.33789	7.01914	7.17852	2	7.17724	1	4.08862	1	0.569564	0.423003
TOP2A	8.11718	8.25037	8.18378	2	7.67575	7.73296	7.70435	2	0.941418	0.0221006
GATAD2B	6.57252	7.187	6.87976	2	1	1	1	0	0.145354	0.00271938
ESRRB	7.01286	7.07465	7.04376	2	7.20186	1	4.10093	1	0.582208	0.442799
ORC4	1	6.79532	3.89766	1	1	1	1	0	0.256564	0.42265
EHD4	1	1	1	0	1	1	1	0	1	#DIV/0!
RBPMS	6.77989	7.27065	7.02527	2	7.13197	1	4.06599	1	0.578766	0.437507
FTSJ3	6.91222	1	3.95611	1	7.27001	1	4.13501	1	1.04522	0.970655
KNOP1	7.07983	6.95335	7.01659	2	7.10774	7.00634	7.05704	2	1.00576	0.667245
CNOT1	7.42199	7.37207	7.39703	2	7.47332	1	4.23666	1	0.572752	0.431841
CDC6	1	6.7038	3.8519	1	1	1	1	0	0.259612	0.42265
DDX52	6.6405	7.26385	6.95217	2	6.96191	1	3.98095	1	0.57262	0.426001
CETN2	1	1	1	0	1	1	1	0	1	#DIV/0!
ELAVL1	7.42052	7.3169	7.36871	2	7.33298	1	4.16649	1	0.56543	0.418383
MBD3	5.99971	1	3.49985	1	6.62222	1	3.81111	1	1.08893	0.941593
C1QBP	6.95865	1	3.97932	1	1	1	1	0	0.251299	0.42265
PYCR2	7.60095	7.23404	7.4175	2	7.41462	1	4.20731	1	0.567214	0.422934
SRP72	6.66715	1	3.83357	1	7.21026	1	4.10513	1	1.07084	0.954368
RPS2	7.78181	7.66805	7.72493	2	7.73639	1	4.3682	1	0.565467	0.424016
SYMPK	6.95877	7.16694	7.06285	2	1	1	1	0	0.141586	0.000294603
H3F3A	7.88302	7.94494	7.91398	2	7.77976	1	4.38988	1	0.554699	0.407725
RPS4L	7.95081	7.95163	7.95122	2	7.8755	1	4.43775	1	0.558122	0.414264
0610010K14RIK	1	1	1	0	1	1	1	0	1	#DIV/0!
RPL10A	7.68289	7.85881	7.77085	2	7.40609	1	4.20304	1	0.540873	0.381391
ORC2	1	7.11038	4.05519	1	6.92553	1	3.96276	1	0.977209	0.984646
NMD3	7.06645	7.40009	7.23327	2	1	1	1	0	0.13825	0.000715488
CCNB1	7.79178	7.96159	7.87668	2	7.74046	1	4.37023	1	0.554831	0.407526
RPP38	1	1	1	0	1	1	1	0	1	#DIV/0!
DDX20	1	1	1	0	1	1	1	0	1	#DIV/0!
UPF1	7.17282	7.03551	7.10417	2	7.14153	1	4.07076	1	0.573011	0.427457
LAMTOR1	1	1	1	0	1	1	1	0	1	#DIV/0!
FBL	7.10301	7.65025	7.37663	2	1	7.3952	4.1976	1	0.56904	0.426295
SENP3	7.27085	7.30198	7.28642	2	6.98786	7.01664	7.00225	2	0.961	0.00551788
HNRNPF	7.41362	7.64933	7.53147	2	7.53123	7.91393	7.72258	2	1.02537	0.48468
MCAT	6.98568	1	3.99284	1	6.90332	1	3.95166	1	0.989688	0.993074
COG2	1	6.91305	3.95652	1	1	1	1	0	0.252747	0.42265
RPL22	7.58215	7.70384	7.643	2	7.58435	7.34082	7.46259	2	0.976395	0.316194
SEC14L1	1	6.10439	3.5522	1	1	1	1	0	0.281516	0.42265
SRP68	1	1	1	0	1	1	1	0	1	#DIV/0!
COPE	7.17612	7.1643	7.17021	2	7.20456	1	4.10228	1	0.572128	0.426936
RANBP2	7.33512	1	4.16756	1	7.1239	1	4.06195	1	0.974658	0.983051
UFM1	1	1	1	0	1	1	1	0	1	#DIV/0!
GATAD2A	1	7.44634	4.22317	1	1	1	1	0	0.236789	0.42265
GM8994	7.54689	1	4.27344	1	7.49917	1	4.24958	1	0.994417	0.996342
EFTUD2	6.83827	6.71536	6.77681	2	6.93696	1	3.96848	1	0.585597	0.444064
FUBP3	7.18	7.27472	7.22736	2	7.52087	1	4.26043	1	0.589487	0.458929
TMEM41B	1	1	1	0	1	1	1	0	1	#DIV/0!
MDN1	6.99118	7.29332	7.14225	2	6.96481	1	3.98241	1	0.557584	0.400914
AHNAK2	1	1	1	0	1	1	1	0	1	#DIV/0!
GM11361	7.44295	7.59725	7.5201	2	7.52461	1	4.2623	1	0.566788	0.42329
SNU13	1	7.27117	4.13559	1	1	1	1	0	0.241804	0.42265
DHX30	7.29221	1	4.1461	1	7.35033	1	4.17516	1	1.00701	0.995403
MACF1	7.18286	7.03763	7.11024	2	7.24037	1	4.12019	1	0.579472	0.439144
ZC3HC1	1	6.64388	3.82194	1	1	1	1	0	0.261647	0.42265
PPP2R5C	1	1	1	0	1	1	1	0	1	#DIV/0!
PKM	6.33509	1	3.66755	1	1	1	1	0	0.272662	0.42265
RSU1	1	1	1	0	1	1	1	0	1	#DIV/0!
SMARCB1	1	1	1	0	1	1	1	0	1	#DIV/0!
ZNF512	7.38409	1	4.19205	1	1	1	1	0	0.238547	0.42265
DDX54	6.72251	6.58466	6.65358	2	6.82243	1	3.91121	1	0.587836	0.445736
UMPS	5.91601	1	3.45801	1	1	1	1	0	0.289184	0.42265
HSPA5	7.73173	1	4.36586	1	7.86327	6.91698	7.39012	2	1.69271	0.467474
SALL4	6.9397	7.59361	7.26666	2	7.16857	1	4.08429	1	0.562059	0.412752
UBE2N	1	1	1	0	1	1	1	0	1	#DIV/0!
TEX10	6.66367	1	3.83184	1	6.96771	1	3.98385	1	1.03967	0.973879
NOP9	1	6.95588	3.97794	1	6.99055	1	3.99528	1	1.00436	0.997098
DOCK6	7.26921	6.08368	6.67645	2	7.26756	1	4.13378	1	0.619158	0.508924
EIF2S2	7.03694	7.37854	7.20774	2	7.06484	1	4.03242	1	0.559457	0.405543
MRPS28	6.0906	1	3.5453	1	6.05695	1	3.52847	1	0.995254	0.996684
IQGAP1	7.19155	7.17281	7.18218	2	7.1151	1	4.05755	1	0.564947	0.414299
CKAP5	6.70435	6.9531	6.82873	2	6.44908	1	3.72454	1	0.545423	0.373028
RPL22L1	1	1	1	0	6.24111	1	3.62055	1	3.62055	0.42265
ECHS1	7.31259	6.32033	6.81646	2	7.56662	1	4.28331	1	0.628377	0.525242
NCAPD2	6.94953	7.05639	7.00296	2	6.69907	1	3.84954	1	0.549701	0.383804
IDH3A	8.42292	7.9536	8.18826	2	8.47129	1	4.73565	1	0.578346	0.453689
HSPB1	1	6.96503	3.98251	1	1	1	1	0	0.251098	0.42265
NFATC2IP	1	6.35894	3.67947	1	1	1	1	0	0.271778	0.42265
SALL4	1	7.58482	4.29241	1	7.16857	1	4.08429	1	0.951514	0.967397
ELF2	1	1	1	0	1	1	1	0	1	#DIV/0!
BEND3	1	1	1	0	1	1	1	0	1	#DIV/0!
URB1	6.84634	7.28331	7.06483	2	6.62594	1	3.81297	1	0.539712	0.368251
NUP155	6.90628	5.55557	6.23092	2	7.12649	1	4.06325	1	0.65211	0.560969
EMC8	1	1	1	0	1	1	1	0	1	#DIV/0!
SSB	1	1	1	0	1	1	1	0	1	#DIV/0!
COPA	7.29346	7.1603	7.22688	2	7.51552	1	4.25776	1	0.589156	0.458371
UTP20	7.18091	6.75242	6.96667	2	7.22513	1	4.11256	1	0.59032	0.456867
WDR5	1	1	1	0	1	1	1	0	1	#DIV/0!
TIMM44	7.53363	6.8997	7.21667	2	7.5474	1	4.2737	1	0.592199	0.465323
NUDT16L1	1	1	1	0	1	1	1	0	1	#DIV/0!
MTA3	6.40052	1	3.70026	1	1	1	1	0	0.270251	0.42265
BAX	1	1	1	0	1	1	1	0	1	#DIV/0!
HNRNPU	8.00918	7.37607	7.69262	2	7.80421	7.32383	7.56402	2	0.983283	0.776921
PSMC4	1	1	1	0	1	1	1	0	1	#DIV/0!
RPLP0	6.90289	7.33402	7.11845	2	7.66842	7.62012	7.64427	2	1.07387	0.136244
REXO4	1	1	1	0	1	1	1	0	1	#DIV/0!
SNX12	1	1	1	0	1	1	1	0	1	#DIV/0!
RPL23A	7.66292	7.61711	7.64001	2	7.80648	1	4.40324	1	0.576339	0.441951
TBRG4	7.56197	1	4.28099	1	7.64374	1	4.32187	1	1.00955	0.993809
ASF1A	1	1	1	0	1	1	1	0	1	#DIV/0!
EXOC4	1	7.08433	4.04216	1	6.95665	1	3.97833	1	0.984207	0.989398
EIF2B4	1	6.91861	3.9593	1	1	1	1	0	0.25257	0.42265
RBM14	7.34298	7.10147	7.22222	2	7.34152	6.97844	7.15998	2	0.991381	0.802124
TMEM209	1	1	1	0	1	1	1	0	1	#DIV/0!
RPLP1	1	1	1	0	1	1	1	0	1	#DIV/0!
NELFB	1	1	1	0	1	1	1	0	1	#DIV/0!
IRF2BPL	1	5.99396	3.49698	1	1	1	1	0	0.285961	0.42265
LMO7	6.15903	1	3.57951	1	1	1	1	0	0.279367	0.42265
UTP20	7.18091	6.75242	6.96667	2	7.22513	1	4.11256	1	0.59032	0.456867
ATP5F1A	7.95814	7.5557	7.75692	2	7.99645	1	4.49822	1	0.579898	0.450554
EIF3K	1	6.97452	3.98726	1	7.40145	1	4.20072	1	1.05354	0.965545
MED11	1	1	1	0	1	1	1	0	1	#DIV/0!
HIST1H3E	7.88302	7.94494	7.91398	2	7.77976	1	4.38988	1	0.554699	0.407725
SLC25A5	7.19854	1	4.09927	1	1	1	1	0	0.243946	0.42265
PSMC6	1	1	1	0	1	1	1	0	1	#DIV/0!
EIF3H	1	1	1	0	6.68987	1	3.84494	1	3.84494	0.42265
EXOC2	7.01384	6.67168	6.84276	2	1	1	1	0	0.14614	0.000856276
RBBP4	1	8.09566	4.54783	1	1	1	1	0	0.219885	0.42265
TERF1	7.12211	7.29571	7.20891	2	6.93801	1	3.969	1	0.550569	0.389262
DDX3Y	8.3232	8.25372	8.28846	2	8.32381	1	4.6619	1	0.562457	0.4264
TRMT10C	7.33148	1	4.16574	1	1	1	1	0	0.240053	0.42265
ING3	1	1	1	0	1	1	1	0	1	#DIV/0!
TOP2B	7.72422	8.20367	7.96395	2	8.17987	1	4.58994	1	0.576339	0.44736
ARID3A	1	1	1	0	1	1	1	0	1	#DIV/0!
CEP97	1	1	1	0	1	1	1	0	1	#DIV/0!
NR0B1	1	1	1	0	1	1	1	0	1	#DIV/0!
EXOSC10	1	1	1	0	1	1	1	0	1	#DIV/0!
RPS16	6.99748	7.45523	7.22636	2	7.07621	1	4.0381	1	0.558802	0.40518
SNRNP200	6.88345	6.80831	6.84588	2	6.54925	1	3.77462	1	0.551371	0.38368
RPL3	7.58418	7.78127	7.68273	2	7.67008	1	4.33504	1	0.564257	0.42136
RPS6	8.06064	7.67987	7.87025	2	7.8197	1	4.40985	1	0.560318	0.417584
SRSF7	6.74397	7.48267	7.11332	2	1	8.07004	4.53502	1	0.637539	0.543597
COPS7A	1	1	1	0	1	1	1	0	1	#DIV/0!
RAD51	1	1	1	0	6.65103	1	3.82552	1	3.82552	0.42265
EIF4G2	7.49264	7.03691	7.26477	2	7.45423	1	4.22712	1	0.581865	0.446874
TNKS1BP1	6.46239	6.70756	6.58497	2	1	1	1	0	0.151861	0.000481401
ANLN	6.41905	1	3.70953	1	6.39056	1	3.69528	1	0.996159	0.997364
GRB7	1	1	1	0	1	1	1	0	1	#DIV/0!
MKIAA1101	1	1	1	0	1	1	1	0	1	#DIV/0!
SF3B6	1	7.57153	4.28576	1	1	1	1	0	0.233331	0.42265
UBE2V1	1	1	1	0	1	1	1	0	1	#DIV/0!
SRSF1	1	7.66159	4.33079	1	1	1	1	0	0.230905	0.42265
HNRNPC	7.00234	6.98503	6.99368	2	7.13261	1	4.06631	1	0.581425	0.440489
PPP1CA	1	1	1	0	1	1	1	0	1	#DIV/0!
TUBGCP2	1	1	1	0	1	1	1	0	1	#DIV/0!
KPNA3	6.53122	1	3.76561	1	1	1	1	0	0.265561	0.42265
INTS4	1	7.34933	4.17467	1	1	1	1	0	0.23954	0.42265
GDF3	1	1	1	0	1	1	1	0	1	#DIV/0!
RPL37A	1	1	1	0	1	1	1	0	1	#DIV/0!
HIST1H2BJ	1	1	1	0	1	1	1	0	1	#DIV/0!
STAU1	1	1	1	0	1	1	1	0	1	#DIV/0!
L1TD1	8.48243	8.01949	8.25096	2	8.40223	7.80972	8.10597	2	0.982428	0.736919
DYNLT1	1	1	1	0	1	1	1	0	1	#DIV/0!
RPS27A	7.54666	1	4.27333	1	7.99778	1	4.49889	1	1.05278	0.96673
TNPO1	6.28019	1	3.6401	1	5.81384	1	3.40692	1	0.935942	0.953897
RPL18	7.9755	8.14761	8.06156	2	8.17928	1	4.58964	1	0.569324	0.435591
CSE1L	1	1	1	0	1	1	1	0	1	#DIV/0!
DDX27	6.42815	1	3.71408	1	6.91989	1	3.95994	1	1.0662	0.956749
LRRC1	6.54161	1	3.77081	1	6.96978	1	3.98489	1	1.05677	0.962856
TFIP11	1	1	1	0	1	1	1	0	1	#DIV/0!
MAP2K1	1	1	1	0	1	1	1	0	1	#DIV/0!
MACF1	7.12596	7.03763	7.08179	2	7.13369	1	4.06685	1	0.574268	0.429258
CPSF2	1	1	1	0	1	1	1	0	1	#DIV/0!
ACD	1	1	1	0	1	1	1	0	1	#DIV/0!
MTA1	6.40052	1	3.70026	1	1	1	1	0	0.270251	0.42265
TRIM71	7.24401	1	4.12201	1	7.28626	1	4.14313	1	1.00512	0.996629
INTS3	6.98686	1	3.99343	1	1	1	1	0	0.250411	0.42265
AP2A1	7.19781	1	4.09891	1	7.37355	1	4.18678	1	1.02144	0.986023
AATF	1	1	1	0	1	1	1	0	1	#DIV/0!
AP3M1	1	1	1	0	1	1	1	0	1	#DIV/0!
GNL3L	1	7.30665	4.15332	1	6.90921	1	3.9546	1	0.952154	0.9675
CCT5	6.69143	1	3.84571	1	7.32079	1	4.1604	1	1.08183	0.947749
GAPDH	7.88374	8.4151	8.14942	2	7.63948	7.81953	7.7295	2	0.948473	0.273092
RPL4	7.55913	7.81935	7.68924	2	7.76919	7.66054	7.71487	2	1.00333	0.872518
COG4	1	1	1	0	1	1	1	0	1	#DIV/0!
EXOC3	1	1	1	0	1	1	1	0	1	#DIV/0!
SMARCC1	6.56563	7.62017	7.0929	2	7.24733	1	4.12366	1	0.581379	0.447549
PDZD11	1	1	1	0	1	1	1	0	1	#DIV/0!
LAS1L	1	7.56163	4.28081	1	7.11246	1	4.05623	1	0.947537	0.964604
MATR3	7.34547	7.26066	7.30306	2	7.13058	1	4.06529	1	0.556655	0.40163
PDHB	7.59708	7.21387	7.40547	2	7.45004	6.70916	7.0796	2	0.955996	0.516401
HSPA9	7.77598	7.07429	7.42514	2	7.81037	1	4.40519	1	0.59328	0.470729
MAGOH	1	1	1	0	1	1	1	0	1	#DIV/0!
NUP50	1	1	1	0	1	1	1	0	1	#DIV/0!
KTI12	1	1	1	0	1	1	1	0	1	#DIV/0!
NGDN	1	1	1	0	1	1	1	0	1	#DIV/0!
FXR1	6.99838	7.1427	7.07054	2	6.73192	1	3.86596	1	0.54677	0.379907
CDC5L	1	1	1	0	1	7.01427	4.00714	1	4.00714	0.42265
PIAS4	6.76591	7.21116	6.98853	2	1	1	1	0	0.143092	0.0013791
ATP6V1H	1	1	1	0	1	1	1	0	1	#DIV/0!
DDX10	6.72355	1	3.86178	1	1	1	1	0	0.258948	0.42265
ARHGEF1	1	6.34664	3.67332	1	1	1	1	0	0.272233	0.42265
ABCF2	7.59394	7.28674	7.44034	2	7.59533	1	4.29767	1	0.577617	0.441587
SAR1B	1	1	1	0	1	1	1	0	1	#DIV/0!
PTCD3	7.50575	1	4.25288	1	6.81335	1	3.90667	1	0.918595	0.943971
KIF20B	1	1	1	0	1	1	1	0	1	#DIV/0!
NCAPG	6.86568	6.87685	6.87127	2	6.86575	1	3.93288	1	0.572365	0.421927
NAPA	1	1	1	0	1	1	1	0	1	#DIV/0!
U2SURP	7.31854	7.07328	7.19591	2	7.36913	1	4.18457	1	0.58152	0.444447
COPS9	1	1	1	0	1	1	1	0	1	#DIV/0!
RBM7	1	1	1	0	1	1	1	0	1	#DIV/0!
UBE2M	1	1	1	0	1	1	1	0	1	#DIV/0!
DDX31	6.79926	1	3.89963	1	1	1	1	0	0.256435	0.42265
PAK4	7.3083	6.89873	7.10351	2	7.28827	1	4.14413	1	0.583392	0.446753
WASHC5	6.37856	1	3.68928	1	6.36737	1	3.68368	1	0.998483	0.998959
TBC1D10A	1	1	1	0	1	1	1	0	1	#DIV/0!
CLASP2	1	6.68739	3.8437	1	1	1	1	0	0.260166	0.42265
PPFIBP1	1	1	1	0	1	1	1	0	1	#DIV/0!
RPS23	7.55438	6.34069	6.94754	2	6.83646	1	3.91823	1	0.563974	0.416419
DHX9	7.67134	7.50515	7.58824	2	7.6965	6.95443	7.32547	2	0.96537	0.560939
CAND1	6.96607	1	3.98304	1	7.15606	1	4.07803	1	1.02385	0.984331
EXOC6B	1	1	1	0	1	1	1	0	1	#DIV/0!
AKAP8	5.98623	6.70534	6.34579	2	6.91346	6.89939	6.90642	2	1.08835	0.259347
SMARCA5	7.50648	7.80447	7.65548	2	7.4951	7.39011	7.4426	2	0.972193	0.310166
DHX9	7.67134	7.49866	7.585	2	7.6965	6.95443	7.32547	2	0.965783	0.565997
GMEB2	6.56722	1	3.78361	1	6.78827	1	3.89414	1	1.02921	0.980541
CDC42EP4	1	1	1	0	1	1	1	0	1	#DIV/0!
TCF15	1	1	1	0	1	1	1	0	1	#DIV/0!
PLEC	6.50982	1	3.75491	1	6.99734	1	3.99867	1	1.06492	0.957709
DMAP1	1	1	1	0	1	1	1	0	1	#DIV/0!
COMMD1	1	1	1	0	1	1	1	0	1	#DIV/0!
ARL2	1	1	1	0	1	1	1	0	1	#DIV/0!
HSPBP1	1	1	1	0	1	1	1	0	1	#DIV/0!
RPL11	8.08275	7.79599	7.93937	2	1	1	1	0	0.125955	0.000426627
EEF1D	1	7.3011	4.15055	1	1	1	1	0	0.240932	0.42265
CLASP1	1	1	1	0	1	1	1	0	1	#DIV/0!
RRM1	1	1	1	0	1	1	1	0	1	#DIV/0!
SPATA5	1	6.7389	3.86945	1	1	1	1	0	0.258435	0.42265
MTA2	7.28411	7.57572	7.42992	2	7.325	1	4.1625	1	0.560235	0.4105
HSP90B1	7.71568	1	4.35784	1	7.91623	1	4.45812	1	1.02301	0.985291
PSMD14	1	1	1	0	1	1	1	0	1	#DIV/0!
SUGT1	1	1	1	0	1	1	1	0	1	#DIV/0!
RBPMS2	1	1	1	0	1	1	1	0	1	#DIV/0!
CLASP1	1	1	1	0	1	1	1	0	1	#DIV/0!
ASNA1	1	1	1	0	1	1	1	0	1	#DIV/0!
BCL7B	1	1	1	0	1	1	1	0	1	#DIV/0!
RPS3A	7.09175	7.41575	7.25375	2	7.31043	1	4.15521	1	0.572837	0.430133
HAUS4	1	1	1	0	1	1	1	0	1	#DIV/0!
MRPS34	7.52885	1	4.26443	1	7.00441	1	4.00221	1	0.93851	0.958229
UCK2	1	1	1	0	1	1	1	0	1	#DIV/0!
NELFCD	1	1	1	0	1	1	1	0	1	#DIV/0!
SIRT6	1	1	1	0	1	1	1	0	1	#DIV/0!
PPP2R1A	1	1	1	0	1	1	1	0	1	#DIV/0!
DAP3	7.63798	1	4.31899	1	7.62501	1	4.3125	1	0.998498	0.999022
IMP3	1	1	1	0	1	1	1	0	1	#DIV/0!
VPS52	1	1	1	0	1	1	1	0	1	#DIV/0!
GGA2	1	1	1	0	1	1	1	0	1	#DIV/0!
GTSE1	1	6.74907	3.87454	1	1	1	1	0	0.258095	0.42265
COG3	1	6.65171	3.82586	1	1	1	1	0	0.261379	0.42265
SNX2	1	1	1	0	6.0579	1	3.52895	1	3.52895	0.42265
RPL32	7.13352	7.77882	7.45617	2	1	1	1	0	0.134117	0.00248824
HDAC2	1	1	1	0	7.77593	8.77333	8.27463	2	8.27463	0.00466668
ERF	1	1	1	0	1	1	1	0	1	#DIV/0!
EIF3A	7.14772	6.75051	6.94911	2	7.06473	1	4.03237	1	0.580271	0.43843
GPT2	7.43123	6.5564	6.99382	2	7.47904	1	4.23952	1	0.606181	0.488167
COBL	6.87644	1	3.93822	1	6.70053	1	3.85027	1	0.977667	0.984809
KIF20B	1	7.04862	4.02431	1	6.58023	1	3.79012	1	0.941805	0.959787
RPS24	1	1	1	0	1	1	1	0	1	#DIV/0!
ANLN	1	1	1	0	1	1	1	0	1	#DIV/0!
ERAL1	7.17527	1	4.08764	1	7.0897	1	4.04485	1	0.989532	0.993023
BCAS2	1	1	1	0	1	1	1	0	1	#DIV/0!
RPS27L	1	1	1	0	1	7.85941	4.42971	1	4.42971	0.42265
NDUFV1	1	1	1	0	1	1	1	0	1	#DIV/0!
FANCI	1	7.06263	4.03131	1	1	1	1	0	0.248058	0.42265
INTS6	6.56929	7.28945	6.92937	2	6.5302	1	3.7651	1	0.543353	0.374159
COBL	6.87644	1	3.93822	1	6.70053	1	3.85027	1	0.977667	0.984809
SMARCA4	1	1	1	0	1	1	1	0	1	#DIV/0!
NDUFA6	7.79143	1	4.39571	1	1	1	1	0	0.227494	0.42265
SCRIB	6.99774	1	3.99887	1	6.96883	1	3.98442	1	0.996385	0.997584
EXOC7	1	1	1	0	1	1	1	0	1	#DIV/0!
FERMT2	6.92922	1	3.96461	1	1	1	1	0	0.252232	0.42265
RPS9	8.03949	7.74612	7.8928	2	7.97826	1	4.48913	1	0.568762	0.432532
HAUS3	1	1	1	0	1	1	1	0	1	#DIV/0!
TTK	1	1	1	0	1	1	1	0	1	#DIV/0!
NOM1	7.0359	7.10483	7.07037	2	7.11477	1	4.05738	1	0.573858	0.428305
AFDN	7.06495	1	4.03247	1	7.27599	1	4.138	1	1.02617	0.982904
ECT2	1	1	1	0	1	1	1	0	1	#DIV/0!
GSK3B	1	1	1	0	1	1	1	0	1	#DIV/0!
STRBP	7.14905	1	4.07453	1	1	1	1	0	0.245427	0.42265
EIF4E2	1	1	1	0	1	1	1	0	1	#DIV/0!
FRMD8	1	1	1	0	1	1	1	0	1	#DIV/0!
PHGDH	1	6.41406	3.70703	1	1	1	1	0	0.269758	0.42265
RPRD2	1	1	1	0	1	1	1	0	1	#DIV/0!
CARMIL1	6.82456	5.83406	6.32931	2	1	1	1	0	0.157995	0.00852545
DDX24	6.9084	1	3.9542	1	6.68012	1	3.84006	1	0.971135	0.980309
RPS14	7.09606	7.78402	7.44004	2	7.4156	1	4.2078	1	0.565561	0.421928
NOP14	6.52788	7.0645	6.79619	2	1	1	1	0	0.147141	0.00213598
RREB1	1	1	1	0	7.76982	7.43974	7.60478	2	7.60478	0.000623818
SCFD1	6.83212	1	3.91606	1	7.05403	1	4.02702	1	1.02833	0.981337
CPSF3	1	1	1	0	1	1	1	0	1	#DIV/0!
PRKAB1	1	1	1	0	1	1	1	0	1	#DIV/0!
ARFGAP2	1	1	1	0	1	1	1	0	1	#DIV/0!
LONP1	7.33208	7.19186	7.26197	2	7.31266	1	4.15633	1	0.572342	0.428976
MACF1	7.14691	6.57035	6.85863	2	7.20371	1	4.10186	1	0.598057	0.469547
ACTL6A	7.10676	7.00274	7.05475	2	1	1	1	0	0.141748	7.37864e-05
UBE2E3	1	6.72026	3.86013	1	1	1	1	0	0.259058	0.42265
SPC24	1	1	1	0	1	1	1	0	1	#DIV/0!
CNOT10	6.72277	1	3.86139	1	1	1	1	0	0.258974	0.42265
COMMD3	1	1	1	0	1	1	1	0	1	#DIV/0!
FXR2	6.9555	6.741	6.84825	2	6.85372	1	3.92686	1	0.573411	0.423628
RXRA	1	1	1	0	1	1	1	0	1	#DIV/0!
CNOT9	1	7.02388	4.01194	1	1	1	1	0	0.249256	0.42265
EIF4G1	7.73854	6.4765	7.10752	2	7.80667	1	4.40334	1	0.619532	0.516449
RREB1	1	1	1	0	7.76982	7.43974	7.60478	2	7.60478	0.000623818
PYST3	1	1	1	0	1	1	1	0	1	#DIV/0!
SMC3	6.64581	6.61358	6.62969	2	6.95128	1	3.97564	1	0.599672	0.466552
RPL7A	7.66733	7.61563	7.64148	2	7.73049	1	4.36525	1	0.571257	0.432977
RAB6A	1	1	1	0	1	1	1	0	1	#DIV/0!
MOV10	7.29218	7.23842	7.2653	2	7.32475	1	4.16237	1	0.572911	0.429967
RPL5	1	1	1	0	1	1	1	0	1	#DIV/0!
COG1	1	1	1	0	1	1	1	0	1	#DIV/0!
FAM169A	1	1	1	0	1	1	1	0	1	#DIV/0!
DDX17	8.49392	8.42234	8.45813	2	8.34657	7.29948	7.82303	2	0.924912	0.349805
QKI	1	1	1	0	1	1	1	0	1	#DIV/0!
P4HA1	7.38708	1	4.19354	1	1	1	1	0	0.238462	0.42265
LIAS	6.82792	1	3.91396	1	6.65355	1	3.82678	1	0.977725	0.984817
CALU	6.0469	1	3.52345	1	1	1	1	0	0.283813	0.42265
HIST1H1B	7.98088	8.16544	8.07316	2	8.38726	8.20943	8.29834	2	1.02789	0.220958
ORC5	1	1	1	0	1	1	1	0	1	#DIV/0!
NOP2	7.1607	7.02107	7.09088	2	6.96224	6.9505	6.95637	2	0.981031	0.194847
ZW10	1	1	1	0	1	1	1	0	1	#DIV/0!
MARK2	1	1	1	0	1	1	1	0	1	#DIV/0!
TIGAR	1	1	1	0	1	1	1	0	1	#DIV/0!
GTPBP1	6.74409	6.70447	6.72428	2	6.61929	1	3.80965	1	0.566551	0.408543
RPS19	1	6.67714	3.83857	1	1	1	1	0	0.260514	0.42265
KLF5	1	1	1	0	6.19062	1	3.59531	1	3.59531	0.42265
FAM129A	6.78119	1	3.89059	1	1	1	1	0	0.25703	0.42265
ARID3B	1	6.54344	3.77172	1	1	1	1	0	0.265131	0.42265
NSUN5	6.82081	1	3.9104	1	6.59484	1	3.79742	1	0.971107	0.980213
RPS25	7.41921	1	4.20961	1	1	1	1	0	0.237552	0.42265
CARMIL1	6.82456	5.83406	6.32931	2	1	1	1	0	0.157995	0.00852545
DCTN1	7.24543	1	4.12272	1	1	1	1	0	0.242559	0.42265
EXOC1	6.54333	1	3.77166	1	1	1	1	0	0.265135	0.42265
ECH1	1	1	1	0	1	1	1	0	1	#DIV/0!
PRUNE1	1	1	1	0	1	1	1	0	1	#DIV/0!
MTDH	1	1	1	0	1	1	1	0	1	#DIV/0!
EIF3L	7.4728	1	4.2364	1	7.2182	1	4.1091	1	0.969951	0.979946
RPL5	1	1	1	0	1	1	1	0	1	#DIV/0!
NFYB	1	1	1	0	1	1	1	0	1	#DIV/0!
IGHVDJ	1	1	1	0	1	1	1	0	1	#DIV/0!
MYCBP	1	1	1	0	1	1	1	0	1	#DIV/0!
PRPF8	6.25231	7.04443	6.64837	2	6.75042	1	3.87521	1	0.582881	0.440169
SMARCD2	1	1	1	0	1	1	1	0	1	#DIV/0!
VPS53	1	1	1	0	1	1	1	0	1	#DIV/0!
RARG	1	1	1	0	1	1	1	0	1	#DIV/0!
NOC4L	6.17057	6.21086	6.19072	2	1	1	1	0	0.161532	1.50678e-05
MSH6	6.77276	7.18035	6.97655	2	6.92463	1	3.96231	1	0.567947	0.41687
FAM45A	6.96077	1	3.98038	1	1	1	1	0	0.251232	0.42265
ATP6V0D1	1	1	1	0	1	1	1	0	1	#DIV/0!
LRCH4	6.87578	1	3.93789	1	1	1	1	0	0.253943	0.42265
SRSF10	1	1	1	0	1	1	1	0	1	#DIV/0!
RCN2	1	1	1	0	1	1	1	0	1	#DIV/0!
INTS1	6.43161	7.11583	6.77372	2	6.64874	1	3.82437	1	0.564589	0.408791
UBE2D3	1	1	1	0	1	1	1	0	1	#DIV/0!
MRPS21	1	1	1	0	6.70013	1	3.85006	1	3.85006	0.42265
CDK9	6.47704	1	3.73852	1	7.54838	1	4.27419	1	1.14328	0.911609
KATNA1	1	1	1	0	1	1	1	0	1	#DIV/0!
AHCTF1	1	6.56023	3.78011	1	1	1	1	0	0.264542	0.42265
RPS27	1	1	1	0	1	7.85941	4.42971	1	4.42971	0.42265
RIPK3	1	1	1	0	1	1	1	0	1	#DIV/0!
MSH3	1	1	1	0	1	1	1	0	1	#DIV/0!
HARS2	7.23106	1	4.11553	1	7.32428	1	4.16214	1	1.01133	0.992576
PRDX1	1	1	1	0	1	1	1	0	1	#DIV/0!
LRWD1	6.81517	7.24916	7.03217	2	6.85626	1	3.92813	1	0.558595	0.401264
GCLM	1	1	1	0	1	1	1	0	1	#DIV/0!
FAM96B	1	1	1	0	1	1	1	0	1	#DIV/0!
EEF1B	1	1	1	0	1	1	1	0	1	#DIV/0!
PCNT	6.75749	1	3.87874	1	6.61168	1	3.80584	1	0.981204	0.987177
SAP18	1	1	1	0	1	1	1	0	1	#DIV/0!
NACC1	1	6.8092	3.9046	1	6.68508	1	3.84254	1	0.984106	0.989203
MKIAA1381	1	1	1	0	1	1	1	0	1	#DIV/0!
2310022A10RIK	1	1	1	0	1	1	1	0	1	#DIV/0!
H2AFZ	8.08158	1	4.54079	1	1	1	1	0	0.220226	0.42265
RFX1	1	7.26934	4.13467	1	6.94084	1	3.97042	1	0.960275	0.973116
CCNB2	1	1	1	0	1	1	1	0	1	#DIV/0!
SERPINH1	7.55851	7.34483	7.45167	2	7.60716	1	4.30358	1	0.577532	0.441397
SNRPD2	1	1	1	0	1	1	1	0	1	#DIV/0!
RPL10	8.38455	1	4.69228	1	8.29107	1	4.64554	1	0.990039	0.993631
RAF1	1	1	1	0	1	1	1	0	1	#DIV/0!
DPY30	1	6.86381	3.93191	1	1	1	1	0	0.25433	0.42265
TMPO	7.11441	6.74632	6.93037	2	7.0407	1	4.02035	1	0.580106	0.437681
SAR1A	1	1	1	0	1	1	1	0	1	#DIV/0!
RPL7L1	1	7.17046	4.08523	1	1	1	1	0	0.244784	0.42265
NOL9	1	6.78524	3.89262	1	7.09575	1	4.04788	1	1.03989	0.973882
PPP1CC	1	1	1	0	1	1	1	0	1	#DIV/0!
MED21	1	1	1	0	1	1	1	0	1	#DIV/0!
MAD2L1BP	1	1	1	0	1	1	1	0	1	#DIV/0!
GM45799	1	1	1	0	6.93879	1	3.96939	1	3.96939	0.42265
PPP2R5D	1	1	1	0	1	1	1	0	1	#DIV/0!
PPP2R1B	1	1	1	0	1	1	1	0	1	#DIV/0!
CENPV	1	1	1	0	1	1	1	0	1	#DIV/0!
RPA2	1	1	1	0	1	1	1	0	1	#DIV/0!
BLM	1	1	1	0	1	1	1	0	1	#DIV/0!
RTN4	1	6.93963	3.96981	1	1	1	1	0	0.251901	0.42265
EPB41L5	6.32505	1	3.66252	1	6.27074	1	3.63537	1	0.992586	0.994875
MRPL4	6.65221	1	3.8261	1	6.37854	1	3.68927	1	0.964237	0.975206
UBE2K	1	1	1	0	1	1	1	0	1	#DIV/0!
IQGAP3	1	1	1	0	1	1	1	0	1	#DIV/0!
NOL8	1	1	1	0	6.85947	1	3.92973	1	3.92973	0.42265
SHOC2	1	1	1	0	1	1	1	0	1	#DIV/0!
NHEJ1	1	1	1	0	1	1	1	0	1	#DIV/0!
COG7	1	6.88158	3.94079	1	1	1	1	0	0.253756	0.42265
RPL35	7.72232	1	4.36116	1	8.19823	7.50936	7.8538	2	1.80085	0.409894
RRP12	1	1	1	0	1	1	1	0	1	#DIV/0!
RPL18A	7.7693	7.91528	7.84229	2	7.65706	7.00642	7.33174	2	0.934898	0.265364
HSD17B4	7.62884	1	4.31442	1	7.40757	1	4.20378	1	0.974356	0.983031
IK	1	1	1	0	1	1	1	0	1	#DIV/0!
DHRS7B	1	1	1	0	1	1	1	0	1	#DIV/0!
FPGS	7.38802	7.05675	7.22239	2	7.48194	1	4.24097	1	0.587198	0.455229
DDX28	6.88147	1	3.94074	1	1	1	1	0	0.25376	0.42265
PDCD11	7.33201	1	4.16601	1	7.1774	1	4.0887	1	0.981444	0.987643
NFS1	6.97987	1	3.98993	1	7.05212	1	4.02606	1	1.00905	0.993995
AKAP12	6.98821	1	3.99411	1	6.86242	1	3.93121	1	0.984253	0.989387
MDC1	1	1	1	0	1	1	1	0	1	#DIV/0!
NUFIP2	7.24463	1	4.12232	1	7.22319	1	4.1116	1	0.997399	0.99828
BAIAP2	1	1	1	0	6.85445	1	3.92722	1	3.92722	0.42265
HAUS5	1	1	1	0	1	1	1	0	1	#DIV/0!
LONP2	1	1	1	0	1	1	1	0	1	#DIV/0!
PABPC4	6.99397	1	3.99699	1	7.30153	1	4.15076	1	1.03847	0.975002
ATP5H	1	1	1	0	1	1	1	0	1	#DIV/0!
ZMYM2	6.80334	1	3.90167	1	7.15628	8.19189	7.67409	2	1.96687	0.328989
NOP53	1	1	1	0	1	1	1	0	1	#DIV/0!
IGF2BP1	7.78375	7.41283	7.59829	2	7.97212	1	4.48606	1	0.590404	0.466727
ITCH	6.27586	1	3.63793	1	1	1	1	0	0.274882	0.42265
TBP	1	1	1	0	1	1	1	0	1	#DIV/0!
AP2M1	7.34477	1	4.17239	1	1	1	1	0	0.239671	0.42265
CHEK1	1	6.92551	3.96276	1	1	1	1	0	0.25235	0.42265
MAP2K2	1	1	1	0	1	1	1	0	1	#DIV/0!
YWHAE	1	1	1	0	5.99614	1	3.49807	1	3.49807	0.42265
TOR2A	7.17725	1	4.08863	1	7.20472	1	4.10236	1	1.00336	0.997781
HEATR1	6.44224	7.05211	6.74718	2	1	1	1	0	0.14821	0.00280331
HK2	1	1	1	0	1	1	1	0	1	#DIV/0!
INTS10	1	1	1	0	1	1	1	0	1	#DIV/0!
PFKL	1	1	1	0	1	1	1	0	1	#DIV/0!
RBM17	7.07604	7.36475	7.22039	2	1	1	1	0	0.138497	0.000538103
AP2B1	7.07905	1	4.03952	1	7.41652	1	4.20826	1	1.04177	0.973013
RPL26	8.01942	1	4.50971	1	8.05384	1	4.52692	1	1.00382	0.997554
NIP7	1	1	1	0	1	1	1	0	1	#DIV/0!
ZNF219	1	1	1	0	1	1	1	0	1	#DIV/0!
TUBGCP3	1	1	1	0	6.10954	1	3.55477	1	3.55477	0.42265
BUB3	1	1	1	0	1	1	1	0	1	#DIV/0!
AP1B1	6.76143	1	3.88071	1	7.30712	1	4.15356	1	1.07031	0.954876
LRPPRC	7.3057	1	4.15285	1	7.26717	1	4.13359	1	0.995362	0.996936
RHEB	1	1	1	0	1	1	1	0	1	#DIV/0!
MRPS25	1	1	1	0	1	1	1	0	1	#DIV/0!
GBF1	6.76468	6.75505	6.75986	2	6.82824	1	3.91412	1	0.579024	0.431789
LYPLA2	1	1	1	0	1	1	1	0	1	#DIV/0!
UTP14A	1	1	1	0	1	1	1	0	1	#DIV/0!
PFKP	1	1	1	0	1	1	1	0	1	#DIV/0!
EIF3I	1	1	1	0	1	1	1	0	1	#DIV/0!
MRPL15	1	1	1	0	7.14911	1	4.07456	1	4.07456	0.42265
MUM1	6.40011	6.92881	6.66446	2	1	1	1	0	0.15005	0.00217087
CUL4B	1	6.70964	3.85482	1	1	1	1	0	0.259415	0.42265
PTBP2	1	1	1	0	1	1	1	0	1	#DIV/0!
PDCD6	1	1	1	0	1	1	1	0	1	#DIV/0!
MRPL41	6.97645	1	3.98822	1	1	1	1	0	0.250738	0.42265
WDR3	1	1	1	0	1	1	1	0	1	#DIV/0!
PES1	1	1	1	0	1	1	1	0	1	#DIV/0!
NONO	1	6.97365	3.98683	1	1	1	1	0	0.250826	0.42265
BCKDK	1	1	1	0	1	1	1	0	1	#DIV/0!
FOXP4	1	1	1	0	1	1	1	0	1	#DIV/0!
COG6	1	1	1	0	1	1	1	0	1	#DIV/0!
ZCCHC8	1	1	1	0	1	1	1	0	1	#DIV/0!
RAB3GAP2	1	1	1	0	1	1	1	0	1	#DIV/0!
RBM25	6.17492	7.36405	6.76949	2	6.46018	1	3.73009	1	0.551015	0.39031
USP10	7.44349	7.17766	7.31057	2	7.59495	1	4.29748	1	0.587844	0.457612
RPS20	6.80365	1	3.90182	1	1	1	1	0	0.25629	0.42265
LARP4	7.24306	1	4.12153	1	7.26581	1	4.1329	1	1.00276	0.998182
ARHGAP1	1	1	1	0	1	1	1	0	1	#DIV/0!
DNAJC13	6.48328	1	3.74164	1	6.71394	1	3.85697	1	1.03082	0.979409
NUF2	1	1	1	0	1	1	1	0	1	#DIV/0!
LMO7	6.15903	1	3.57951	1	1	1	1	0	0.279367	0.42265
TTF2	1	6.69102	3.84551	1	6.02546	1	3.51273	1	0.913462	0.938132
BAZ1B	6.90267	7.08079	6.99173	2	6.93447	1	3.96724	1	0.567418	0.415467
SND1	7.19175	1	4.09588	1	7.37169	1	4.18585	1	1.02197	0.98568
CDCA2	1	1	1	0	1	1	1	0	1	#DIV/0!
NUP160	6.87941	6.35274	6.61607	2	6.63759	1	3.81879	1	0.577199	0.427271
TFDP1	1	1	1	0	1	1	1	0	1	#DIV/0!
PRPF31	1	1	1	0	1	1	1	0	1	#DIV/0!
NELFA	1	1	1	0	1	1	1	0	1	#DIV/0!
HLTF	1	1	1	0	1	1	1	0	1	#DIV/0!
MLH1	1	1	1	0	1	1	1	0	1	#DIV/0!
BANF1	6.05123	1	3.52561	1	1	1	1	0	0.283638	0.42265
PRPF38A	1	1	1	0	1	1	1	0	1	#DIV/0!
APOBEC3	1	1	1	0	1	1	1	0	1	#DIV/0!
HAX1	1	1	1	0	1	1	1	0	1	#DIV/0!
CNOT11	1	7.35275	4.17638	1	1	1	1	0	0.239442	0.42265
BUB1B	1	6.25805	3.62902	1	1	1	1	0	0.275556	0.42265
SNX30	1	1	1	0	1	1	1	0	1	#DIV/0!
BCL2L13	1	1	1	0	1	1	1	0	1	#DIV/0!
DRAP1	1	1	1	0	1	1	1	0	1	#DIV/0!
ARCN1	7.53137	1	4.26569	1	7.44087	1	4.22044	1	0.989392	0.993024
OPA1	1	1	1	0	7.08105	1	4.04053	1	4.04053	0.42265
MKIAA0632	1	1	1	0	1	1	1	0	1	#DIV/0!
DPF2	1	6.72411	3.86206	1	6.91812	1	3.95906	1	1.02512	0.983341
GPN3	1	1	1	0	1	1	1	0	1	#DIV/0!
TET1	6.88479	1	3.94239	1	6.98578	1	3.99289	1	1.01281	0.991492
ELP3	1	1	1	0	1	1	1	0	1	#DIV/0!
SMN1	1	1	1	0	1	1	1	0	1	#DIV/0!
PDPK1	1	1	1	0	1	1	1	0	1	#DIV/0!
MRPS10	6.86655	1	3.93328	1	1	1	1	0	0.254241	0.42265
MRPS24	1	1	1	0	1	1	1	0	1	#DIV/0!
ARHGAP17	1	1	1	0	1	1	1	0	1	#DIV/0!
RPL6	1	1	1	0	1	1	1	0	1	#DIV/0!
RALY	1	7.22302	4.11151	1	6.83653	1	3.91826	1	0.952999	0.967985
ZFP217	1	1	1	0	7.72113	8.24426	7.9827	2	7.9827	0.00140023
SKA3	1	1	1	0	1	1	1	0	1	#DIV/0!
FKBP15	1	1	1	0	7.05295	1	4.02647	1	4.02647	0.42265
POLR2H	1	7.31214	4.15607	1	1	1	1	0	0.240612	0.42265
GLUD1	7.03514	1	4.01757	1	7.40014	1	4.20007	1	1.04542	0.970674
DERA	1	1	1	0	1	1	1	0	1	#DIV/0!
EIF3M	5.85446	1	3.42723	1	1	1	1	0	0.291781	0.42265
GFM2	7.50586	1	4.25293	1	7.22208	1	4.11104	1	0.966638	0.977716
EMD	7.10537	1	4.05269	1	1	1	1	0	0.24675	0.42265
MRPL20	1	1	1	0	1	1	1	0	1	#DIV/0!
UBE2D3	1	1	1	0	1	1	1	0	1	#DIV/0!
SF1	7.24838	1	4.12419	1	7.49031	1	4.24515	1	1.02933	0.981015
UBE2I	1	1	1	0	1	1	1	0	1	#DIV/0!
RRBP1	7.06381	1	4.0319	1	6.8531	1	3.92655	1	0.973869	0.982324
ZFP42	1	1	1	0	1	1	1	0	1	#DIV/0!
CETN4	1	1	1	0	1	1	1	0	1	#DIV/0!
ZNF281	1	1	1	0	1	1	1	0	1	#DIV/0!
BYSL	1	1	1	0	1	1	1	0	1	#DIV/0!
FAM129B	1	1	1	0	1	1	1	0	1	#DIV/0!
TEX30	1	1	1	0	1	1	1	0	1	#DIV/0!
CCDC12	1	6.86167	3.93084	1	1	1	1	0	0.254399	0.42265
PDCD10	1	1	1	0	1	1	1	0	1	#DIV/0!
CENPT	1	1	1	0	1	1	1	0	1	#DIV/0!
LENG8	6.56824	6.4086	6.48842	2	6.92463	1	3.96232	1	0.610675	0.483765
PKN2	1	1	1	0	1	1	1	0	1	#DIV/0!
AP2S1	1	1	1	0	1	1	1	0	1	#DIV/0!
EIF3C	7.29002	6.54739	6.9187	2	7.16137	1	4.08068	1	0.589805	0.456945
PSMC3	1	1	1	0	1	1	1	0	1	#DIV/0!
CLPX	1	1	1	0	7.42203	1	4.21102	1	4.21102	0.42265
PCM1	7.14912	1	4.07456	1	1	1	1	0	0.245425	0.42265
PRPF6	7.06185	7.02974	7.0458	2	1	1	1	0	0.141929	7.05182e-06
PPP1CB	1	1	1	0	1	1	1	0	1	#DIV/0!
OGT	1	6.50136	3.75068	1	6.26038	1	3.63019	1	0.967875	0.977619
EEF1A2	8.64935	8.58564	8.61749	2	8.73937	1	4.86968	1	0.565093	0.434977
YBX3	7.71145	7.93698	7.82421	2	8.05542	7.90054	7.97798	2	1.01965	0.377779
GRSF1	1	1	1	0	1	1	1	0	1	#DIV/0!
ANAPC7	5.97759	1	3.48879	1	1	1	1	0	0.286632	0.42265
FAM98B	1	1	1	0	1	1	1	0	1	#DIV/0!
LMNB1	1	1	1	0	1	1	1	0	1	#DIV/0!
POLDIP3	1	1	1	0	1	1	1	0	1	#DIV/0!
PHB2	1	1	1	0	6.80851	1	3.90426	1	3.90426	0.42265
POU5F1	8.13037	1	4.56519	1	1	1	1	0	0.219049	0.42265
TRRAP	6.90114	6.95975	6.93044	2	6.1942	1	3.5971	1	0.519029	0.327971
ARMC8	1	1	1	0	1	1	1	0	1	#DIV/0!
EXOC5	1	1	1	0	1	1	1	0	1	#DIV/0!
NOB1	1	1	1	0	1	1	1	0	1	#DIV/0!
MLLT11	1	1	1	0	1	1	1	0	1	#DIV/0!
EBNA1BP2	1	1	1	0	1	1	1	0	1	#DIV/0!
AP3S1	1	1	1	0	1	1	1	0	1	#DIV/0!
DDX42	6.60804	1	3.80402	1	1	1	1	0	0.26288	0.42265
CEP131	6.89107	1	3.94553	1	6.16891	1	3.58445	1	0.908484	0.934982
SNRPD1	1	1	1	0	1	1	1	0	1	#DIV/0!
MRPL23	1	1	1	0	7.16923	1	4.08461	1	4.08461	0.42265
VARS	1	1	1	0	1	1	1	0	1	#DIV/0!
POLR2I	1	1	1	0	1	1	1	0	1	#DIV/0!
STAT3	1	1	1	0	1	1	1	0	1	#DIV/0!
SNTB2	7.14594	6.70181	6.92388	2	7.21801	1	4.109	1	0.593454	0.461794
AAK1	1	1	1	0	1	1	1	0	1	#DIV/0!
CHTOP	1	1	1	0	1	1	1	0	1	#DIV/0!
SH3BP1	1	1	1	0	1	1	1	0	1	#DIV/0!
TNPO3	1	1	1	0	1	1	1	0	1	#DIV/0!
SMC2	1	7.19807	4.09904	1	6.93119	1	3.9656	1	0.967446	0.978008
RPL13	8.26161	8.06126	8.16144	2	8.07264	7.95638	8.01451	2	0.981998	0.332273
TWISTNB	1	7.3011	4.15055	1	1	1	1	0	0.240932	0.42265
GTF3C1	1	1	1	0	5.92146	1	3.46073	1	3.46073	0.42265
SKA1	1	1	1	0	1	1	1	0	1	#DIV/0!
PDK1	7.01057	1	4.00528	1	1	1	1	0	0.24967	0.42265
RPL21	1	1	1	0	1	1	1	0	1	#DIV/0!
SMARCE1	1	6.8714	3.9357	1	1	1	1	0	0.254084	0.42265
BUB1B	1	6.25805	3.62902	1	1	1	1	0	0.275556	0.42265
SNRPE	1	1	1	0	1	1	1	0	1	#DIV/0!
RPL24	8.06325	1	4.53163	1	8.08224	1	4.54112	1	1.00209	0.998658
HNRNPA3	1	1	1	0	1	1	1	0	1	#DIV/0!
ATP2A2	7.31032	1	4.15516	1	6.9399	1	3.96995	1	0.955427	0.96979
TRRAP	1	6.95975	3.97987	1	6.1942	1	3.5971	1	0.903823	0.931687
SART1	1	6.49645	3.74822	1	1	1	1	0	0.266793	0.42265
KIF23	6.72936	1	3.86468	1	1	6.21142	3.60571	1	0.932991	0.952765
EIF4E	6.96364	1	3.98182	1	6.92418	1	3.96209	1	0.995045	0.99668
HNRNPA2B1	7.3949	6.76044	7.07767	2	6.8434	1	3.9217	1	0.554095	0.39525
RAB1A	1	1	1	0	1	1	1	0	1	#DIV/0!
ARID1A	6.37794	7.24123	6.80959	2	1	1	1	0	0.146852	0.00547492
EIF3E	7.50658	6.63861	7.0726	2	7.2656	1	4.1328	1	0.58434	0.45075
ZNF296	1	1	1	0	1	1	1	0	1	#DIV/0!
ACTR5	1	1	1	0	1	1	1	0	1	#DIV/0!
BTAF1	1	1	1	0	1	1	1	0	1	#DIV/0!
KIF18B	1	1	1	0	1	1	1	0	1	#DIV/0!
TNS3	1	1	1	0	1	1	1	0	1	#DIV/0!
GSE1	1	1	1	0	7.77348	8.47064	8.12206	2	8.12206	0.00238691
MRPS22	1	1	1	0	1	1	1	0	1	#DIV/0!
ZBTB7A	1	1	1	0	1	1	1	0	1	#DIV/0!
TFB1M	7.10076	1	4.05038	1	7.1455	1	4.07275	1	1.00552	0.996347
HADHB	7.4031	6.96854	7.18582	2	7.51979	1	4.25989	1	0.59282	0.464992
HNRNPH2	7.62122	7.6727	7.64696	2	7.47612	7.80942	7.64277	2	0.999452	0.982419
TMED10	1	1	1	0	1	1	1	0	1	#DIV/0!
EIF6	1	1	1	0	1	1	1	0	1	#DIV/0!
CHD1L	1	6.14211	3.57105	1	6.66556	1	3.83278	1	1.07329	0.95168
NUP98	1	1	1	0	1	1	1	0	1	#DIV/0!
SNW1	1	1	1	0	1	1	1	0	1	#DIV/0!
FEN1	1	1	1	0	1	1	1	0	1	#DIV/0!
PICALM	1	1	1	0	1	1	1	0	1	#DIV/0!
HAUS6	1	1	1	0	1	1	1	0	1	#DIV/0!
NDUFAF3	1	1	1	0	1	1	1	0	1	#DIV/0!
RAB3GAP2	1	1	1	0	1	1	1	0	1	#DIV/0!
RCOR3	1	1	1	0	8.05965	8.74476	8.40221	2	8.40221	0.00213474
DNMT3L	1	6.62538	3.81269	1	1	1	1	0	0.262282	0.42265
POLR1C	1	1	1	0	1	1	1	0	1	#DIV/0!
ILK	6.77653	1	3.88827	1	1	1	1	0	0.257184	0.42265
EXOSC9	1	1	1	0	1	1	1	0	1	#DIV/0!
NONO	1	6.97365	3.98683	1	1	1	1	0	0.250826	0.42265
RIC8A	1	1	1	0	1	1	1	0	1	#DIV/0!
GTF3C3	1	1	1	0	1	1	1	0	1	#DIV/0!
MRPS9	6.69217	1	3.84608	1	7.18493	1	4.09246	1	1.06406	0.958583
PSMD5	1	1	1	0	1	1	1	0	1	#DIV/0!
MARS	7.05809	1	4.02904	1	6.96997	1	3.98499	1	0.989065	0.992675
FOXP1	1	1	1	0	1	1	1	0	1	#DIV/0!
FAF1	1	1	1	0	1	1	1	0	1	#DIV/0!
ID1	1	1	1	0	1	1	1	0	1	#DIV/0!
PUM1	7.12202	6.79815	6.96009	2	1	1	1	0	0.143676	0.000737394
NCL	1	7.42601	4.213	1	7.13125	7.32037	7.22581	2	1.71512	0.447556
FANCD2	1	6.90346	3.95173	1	1	1	1	0	0.253054	0.42265
RAD21	1	1	1	0	1	1	1	0	1	#DIV/0!
SNRPA1	6.6549	1	3.82745	1	6.77626	1	3.88813	1	1.01585	0.989384
EXOC8	1	1	1	0	1	1	1	0	1	#DIV/0!
SKT	7.18334	1	4.09167	1	6.98183	1	3.99092	1	0.975376	0.98344
NFRKB	1	1	1	0	1	1	1	0	1	#DIV/0!
PUM1	7.10442	6.7272	6.91581	2	7.17054	1	4.08527	1	0.590714	0.456477
RAB18	1	1	1	0	1	1	1	0	1	#DIV/0!
PSMD11	1	1	1	0	1	1	1	0	1	#DIV/0!
PSMA5	1	1	1	0	1	1	1	0	1	#DIV/0!
DNAJA3	1	1	1	0	1	1	1	0	1	#DIV/0!
TJP1	7.30951	1	4.15475	1	6.92068	1	3.96034	1	0.953207	0.96824
HAUS7	1	1	1	0	1	1	1	0	1	#DIV/0!
KLF4	1	1	1	0	1	1	1	0	1	#DIV/0!
MSTO1	1	1	1	0	1	1	1	0	1	#DIV/0!
CDK5RAP3	1	1	1	0	6.74819	1	3.87409	1	3.87409	0.42265
DDX50	1	1	1	0	1	1	1	0	1	#DIV/0!
AK4	7.37879	1	4.18939	1	7.27033	1	4.13517	1	0.987056	0.991427
ACAA1A	1	1	1	0	1	1	1	0	1	#DIV/0!
SMARCA4	7.20772	7.67793	7.44283	2	7.29497	7.01348	7.15423	2	0.961225	0.4027
RPL15	1	8.10806	4.55403	1	8.11634	1	4.55817	1	1.00091	0.999417
NDUFA5	1	1	1	0	1	1	1	0	1	#DIV/0!
SCYL2	6.5006	6.63278	6.56669	2	1	1	1	0	0.152284	0.00014094
CISD1	1	1	1	0	1	1	1	0	1	#DIV/0!
ESYT1	6.9571	1	3.97855	1	1	1	1	0	0.251348	0.42265
CLTC	6.93012	6.8254	6.87776	2	7.0752	1	4.0376	1	0.587051	0.448549
PPIE	1	1	1	0	1	1	1	0	1	#DIV/0!
DHX37	1	1	1	0	1	1	1	0	1	#DIV/0!
GM21992	7.08161	6.91482	6.99821	2	1	1	1	0	0.142894	0.000193244
PAICS	6.96937	6.80739	6.88838	2	1	1	1	0	0.145172	0.000189136
HNRNPLL	1	1	1	0	1	1	1	0	1	#DIV/0!
SLC25A4	6.12347	1	3.56174	1	1	1	1	0	0.280762	0.42265
G3BP1	1	1	1	0	1	1	1	0	1	#DIV/0!
LTN1	1	1	1	0	1	1	1	0	1	#DIV/0!
MARK3	1	1	1	0	1	1	1	0	1	#DIV/0!
ACTN4	1	1	1	0	7.13514	1	4.06757	1	4.06757	0.42265
SF3A3	1	7.15297	4.07648	1	1	1	1	0	0.245309	0.42265
CLPB	1	1	1	0	6.95068	1	3.97534	1	3.97534	0.42265
IGF2BP3	7.13179	1	4.06589	1	1	1	1	0	0.245948	0.42265
DIDO1	7.18243	6.88826	7.03534	2	7.12543	1	4.06272	1	0.577472	0.434582
SUPV3L1	7.55735	1	4.27867	1	7.50628	1	4.25314	1	0.994032	0.996091
XPO5	1	7.11489	4.05744	1	1	1	1	0	0.246461	0.42265
CNIH4	6.58479	1	3.79239	1	1	1	1	0	0.263686	0.42265
FBXL18	1	1	1	0	1	1	1	0	1	#DIV/0!
TIMELESS	1	1	1	0	1	1	1	0	1	#DIV/0!
DCP1A	1	1	1	0	1	1	1	0	1	#DIV/0!
DPPA2	6.62261	1	3.8113	1	1	1	1	0	0.262377	0.42265
DND1	1	1	1	0	6.6954	1	3.8477	1	3.8477	0.42265
EIF3F	7.39456	6.75655	7.07556	2	6.02373	1	3.51186	1	0.496338	0.294593
DRG2	1	1	1	0	1	1	1	0	1	#DIV/0!
HNRNPUL2	6.79284	1	3.89642	1	6.78483	1	3.89241	1	0.998972	0.999308
YIF1B	1	1	1	0	6.80922	1	3.90461	1	3.90461	0.42265
AP2A2	6.781	1	3.8905	1	7.0332	1	4.0166	1	1.03241	0.978662
CHD8	1	1	1	0	1	6.85103	3.92552	1	3.92552	0.42265
CHD8	1	1	1	0	1	6.85103	3.92552	1	3.92552	0.42265
TANGO6	1	6.53034	3.76517	1	1	1	1	0	0.265592	0.42265
DARS	1	1	1	0	1	1	1	0	1	#DIV/0!
BTF3	1	1	1	0	1	1	1	0	1	#DIV/0!
CELF1	6.64048	6.55503	6.59775	2	6.62508	1	3.81254	1	0.577854	0.426452
NCAPH	7.01275	7.07003	7.04139	2	1	1	1	0	0.142017	2.24761e-05
RNF2	1	6.92644	3.96322	1	1	1	1	0	0.25232	0.42265
GIGYF2	7.05776	1	4.02888	1	6.98869	1	3.99435	1	0.991429	0.994267
ATAD5	1	1	1	0	1	1	1	0	1	#DIV/0!
GTPBP8	6.62788	1	3.81394	1	6.80741	1	3.9037	1	1.02354	0.984304
INTS7	1	6.77123	3.88561	1	1	1	1	0	0.25736	0.42265
UBAC2	1	1	1	0	1	1	1	0	1	#DIV/0!
SMTNL2	1	1	1	0	1	1	1	0	1	#DIV/0!
PRPF19	1	1	1	0	1	1	1	0	1	#DIV/0!
DNAJA1	1	1	1	0	1	1	1	0	1	#DIV/0!
SMC4	1	6.91391	3.95695	1	6.51588	1	3.75794	1	0.949705	0.965218
ORC6	1	1	1	0	1	1	1	0	1	#DIV/0!
HEATR3	1	1	1	0	1	1	1	0	1	#DIV/0!
DPF1	1	1	1	0	1	1	1	0	1	#DIV/0!
TANC1	6.45014	1	3.72507	1	1	1	1	0	0.268451	0.42265
DENND2A	6.28929	1	3.64465	1	1	1	1	0	0.274375	0.42265
TINF2	1	1	1	0	1	1	1	0	1	#DIV/0!
YEATS2	1	1	1	0	1	1	1	0	1	#DIV/0!
ALYREF	1	6.61466	3.80733	1	1	1	1	0	0.262651	0.42265
SNX27	6.8581	1	3.92905	1	1	1	1	0	0.254515	0.42265
GSK3A	1	1	1	0	1	1	1	0	1	#DIV/0!
BAG6	1	1	1	0	1	1	1	0	1	#DIV/0!
TOP1	1	1	1	0	1	1	1	0	1	#DIV/0!
CHERP	7.11478	1	4.05739	1	1	1	1	0	0.246464	0.42265
LSG1	7.23288	1	4.11644	1	7.29231	1	4.14615	1	1.00722	0.995255
PNO1	1	1	1	0	1	1	1	0	1	#DIV/0!
UBE2E1	1	6.72026	3.86013	1	1	1	1	0	0.259058	0.42265
MRPL44	6.17847	1	3.58924	1	1	1	1	0	0.278611	0.42265
EI24	1	1	1	0	1	1	1	0	1	#DIV/0!
SF3B2	1	7.17748	4.08874	1	1	1	1	0	0.244574	0.42265
RPUSD4	6.88548	1	3.94274	1	1	1	1	0	0.253631	0.42265
SUZ12	1	1	1	0	1	1	1	0	1	#DIV/0!
RBM10	1	1	1	0	1	1	1	0	1	#DIV/0!
ABCF3	1	1	1	0	1	1	1	0	1	#DIV/0!
GM5814	1	1	1	0	1	1	1	0	1	#DIV/0!
NDC80	1	1	1	0	1	1	1	0	1	#DIV/0!
NT5DC2	7.58129	1	4.29065	1	7.68502	1	4.34251	1	1.01209	0.992182
COG5	1	6.93847	3.96923	1	1	1	1	0	0.251938	0.42265
DYNLL1	1	1	1	0	1	1	1	0	1	#DIV/0!
AHDC1	1	1	1	0	1	1	1	0	1	#DIV/0!
BRD8	6.5243	1	3.76215	1	6.31423	1	3.65711	1	0.972081	0.980625
HIST1H1E	6.27015	8.21799	7.24407	2	7.86326	1	4.43163	1	0.61176	0.513059
PFDN5	1	1	1	0	1	1	1	0	1	#DIV/0!
TTC39B	6.99244	6.75606	6.87425	2	7.16537	1	4.08269	1	0.59391	0.46103
EIF3D	6.77942	1	3.88971	1	1	1	1	0	0.257089	0.42265
RAB8A	1	1	1	0	1	1	1	0	1	#DIV/0!
NUP188	1	1	1	0	1	1	1	0	1	#DIV/0!
PURA	1	1	1	0	1	1	1	0	1	#DIV/0!
FIGNL1	1	1	1	0	1	1	1	0	1	#DIV/0!
FAM208A	1	1	1	0	1	1	1	0	1	#DIV/0!
XAB2	1	1	1	0	1	1	1	0	1	#DIV/0!
IFRD2	1	1	1	0	1	1	1	0	1	#DIV/0!
GPN1	1	1	1	0	1	1	1	0	1	#DIV/0!
HIST1H1D	8.33567	8.39119	8.36343	2	8.42388	8.51337	8.46862	2	1.01258	0.183822
POLR1E	1	1	1	0	1	1	1	0	1	#DIV/0!
NCBP1	1	6.41518	3.70759	1	1	1	1	0	0.269717	0.42265
SALL1	1	7.46938	4.23469	1	1	1	1	0	0.236145	0.42265
MRPL55	6.39642	1	3.69821	1	6.74933	1	3.87466	1	1.04771	0.968369
RBBP5	1	1	1	0	1	1	1	0	1	#DIV/0!
TCF25	1	1	1	0	1	1	1	0	1	#DIV/0!
IER3IP1	1	1	1	0	1	1	1	0	1	#DIV/0!
LIRE1	1	7.06767	4.03384	1	7.07333	1	4.03666	1	1.0007	0.999534
ARMC10	1	1	1	0	1	1	1	0	1	#DIV/0!
LSM2	1	1	1	0	1	1	1	0	1	#DIV/0!
PSMC1	1	1	1	0	1	1	1	0	1	#DIV/0!
43352	1	1	1	0	1	1	1	0	1	#DIV/0!
RCN1	1	1	1	0	6.23111	1	3.61556	1	3.61556	0.42265
MORF4L2	1	1	1	0	1	1	1	0	1	#DIV/0!
CSNK2A1	1	1	1	0	1	1	1	0	1	#DIV/0!
HNRNPD	1	1	1	0	1	1	1	0	1	#DIV/0!
HMG20B	1	1	1	0	7.21923	8.2283	7.72377	2	7.72377	0.00558351
SAAL1	1	1	1	0	1	1	1	0	1	#DIV/0!
EDC3	7.0214	1	4.0107	1	1	1	1	0	0.249333	0.42265
UXT	1	1	1	0	1	1	1	0	1	#DIV/0!
SRSF3	1	8.41275	4.70638	1	1	7.32266	4.16133	1	0.884189	0.921131
SCYL1	1	1	1	0	1	1	1	0	1	#DIV/0!
NUBPL	1	1	1	0	1	1	1	0	1	#DIV/0!
CSNK2B	1	1	1	0	1	1	1	0	1	#DIV/0!
KIF2C	1	1	1	0	1	1	1	0	1	#DIV/0!
ERLIN2	6.79456	1	3.89728	1	6.88136	1	3.94068	1	1.01114	0.992566
CCDC22	1	1	1	0	1	1	1	0	1	#DIV/0!
SKIV2L2	6.75877	7.06092	6.90985	2	7.17288	1	4.08644	1	0.591394	0.457333
IMP4	1	1	1	0	1	1	1	0	1	#DIV/0!
MCRS1	1	1	1	0	1	1	1	0	1	#DIV/0!
DTYMK	1	1	1	0	1	1	1	0	1	#DIV/0!
ECI2	1	1	1	0	1	1	1	0	1	#DIV/0!
MCM3	1	7.05913	4.02957	1	1	1	1	0	0.248166	0.42265
NSD1	5.72779	6.34488	6.03634	2	1	1	1	0	0.165663	0.00373229
TWF1	1	1	1	0	1	1	1	0	1	#DIV/0!
RBM8A	1	1	1	0	6.179	1	3.5895	1	3.5895	0.42265
ZFP638	1	1	1	0	7.19094	1	4.09547	1	4.09547	0.42265
XPO4	6.62362	6.89341	6.75851	2	1	1	1	0	0.147962	0.000548292
ATP6V1F	1	1	1	0	1	1	1	0	1	#DIV/0!
ATP5O	1	1	1	0	6.82442	1	3.91221	1	3.91221	0.42265
SEC13	1	1	1	0	1	1	1	0	1	#DIV/0!
RBMXL2	1	1	1	0	7.25885	1	4.12943	1	4.12943	0.42265
PSMD2	1	1	1	0	1	1	1	0	1	#DIV/0!
U2AF1	1	6.26751	3.63376	1	1	1	1	0	0.275197	0.42265
ADAR	1	1	1	0	1	1	1	0	1	#DIV/0!
IPO9	1	1	1	0	1	1	1	0	1	#DIV/0!
ZC3H14	1	7.06651	4.03326	1	1	1	1	0	0.247939	0.42265
AURKA	1	6.78784	3.89392	1	1	1	1	0	0.256811	0.42265
MAK16	1	1	1	0	1	1	1	0	1	#DIV/0!
PELP1	7.33856	6.40545	6.87201	2	1	1	1	0	0.145518	0.0062538
AJUBA	1	1	1	0	1	1	1	0	1	#DIV/0!
SHROOM2	6.4045	1	3.70225	1	1	1	1	0	0.270106	0.42265
HAUS2	1	1	1	0	1	1	1	0	1	#DIV/0!
NUP62	1	1	1	0	1	1	1	0	1	#DIV/0!
TFRC	1	1	1	0	6.82737	1	3.91368	1	3.91368	0.42265
NAA35	1	1	1	0	1	1	1	0	1	#DIV/0!
LYAR	7.51199	7.37745	7.44472	2	1	1	1	0	0.134323	0.000108923
DHX15	6.12822	7.05731	6.59277	2	6.52766	6.89271	6.71018	2	1.01781	0.835912
CRCP	1	1	1	0	1	1	1	0	1	#DIV/0!
METTL8	6.65549	1	3.82774	1	6.50549	1	3.75275	1	0.980407	0.986563
RPS5	1	1	1	0	1	1	1	0	1	#DIV/0!
EP400	6.61195	1	3.80598	1	1	1	1	0	0.262745	0.42265
CENPQ	1	1	1	0	1	1	1	0	1	#DIV/0!
KIF2C	1	1	1	0	1	1	1	0	1	#DIV/0!
PCGF1	1	1	1	0	1	1	1	0	1	#DIV/0!
MRPS7	6.22432	1	3.61216	1	1	1	1	0	0.276843	0.42265
ZBTB34	1	1	1	0	1	1	1	0	1	#DIV/0!
CUL1	1	1	1	0	1	1	1	0	1	#DIV/0!
PSMD13	1	1	1	0	1	1	1	0	1	#DIV/0!
CBX3	1	1	1	0	1	1	1	0	1	#DIV/0!
RRN3	1	1	1	0	1	1	1	0	1	#DIV/0!
ERCC6L	1	1	1	0	1	1	1	0	1	#DIV/0!
TBK1	1	1	1	0	1	1	1	0	1	#DIV/0!
ESRRA	1	1	1	0	1	1	1	0	1	#DIV/0!
MTOR	6.18669	1	3.59334	1	1	1	1	0	0.278292	0.42265
MAP2K7	1	1	1	0	1	1	1	0	1	#DIV/0!
MAD2L1	1	1	1	0	1	1	1	0	1	#DIV/0!
ADAM17	1	1	1	0	1	1	1	0	1	#DIV/0!
TIPRL	1	1	1	0	1	1	1	0	1	#DIV/0!
WASHC2	1	1	1	0	6.36949	1	3.68474	1	3.68474	0.42265
ST5	1	1	1	0	1	1	1	0	1	#DIV/0!
CETN3	1	1	1	0	1	1	1	0	1	#DIV/0!
SDAD1	1	1	1	0	1	1	1	0	1	#DIV/0!
MAPK1	1	1	1	0	6.2907	1	3.64535	1	3.64535	0.42265
FAM208A	1	1	1	0	1	1	1	0	1	#DIV/0!
NOL10	1	1	1	0	1	1	1	0	1	#DIV/0!
LLPH	1	1	1	0	6.04851	1	3.52425	1	3.52425	0.42265
OSBPL10	1	1	1	0	1	1	1	0	1	#DIV/0!
TUFM	7.32673	7.34426	7.33549	2	7.5986	1	4.2993	1	0.586096	0.45459
SNF8	1	1	1	0	1	1	1	0	1	#DIV/0!
ESPL1	1	1	1	0	1	1	1	0	1	#DIV/0!
COMMD4	1	1	1	0	1	1	1	0	1	#DIV/0!
LMNA	1	1	1	0	1	1	1	0	1	#DIV/0!
HNRNPR	1	6.73488	3.86744	1	1	1	1	0	0.258569	0.42265
BRD9	1	1	1	0	1	1	1	0	1	#DIV/0!
COPS4	1	1	1	0	1	1	1	0	1	#DIV/0!
BARD1	1	1	1	0	1	1	1	0	1	#DIV/0!
ZNF516	1	1	1	0	7.474	7.98794	7.73097	2	7.73097	0.00145431
CSTF3	1	1	1	0	1	1	1	0	1	#DIV/0!
PCID2	1	1	1	0	1	1	1	0	1	#DIV/0!
NUP88	6.90173	1	3.95087	1	1	1	1	0	0.253109	0.42265
RAB3GAP1	1	6.80703	3.90351	1	6.7533	1	3.87665	1	0.993118	0.995353
CDC27	1	1	1	0	6.75335	1	3.87667	1	3.87667	0.42265
CAPNS1	1	1	1	0	1	1	1	0	1	#DIV/0!
YBX3	7.71145	7.93698	7.82421	2	8.05542	7.90054	7.97798	2	1.01965	0.377779
GGA3	1	1	1	0	1	1	1	0	1	#DIV/0!
RPL27A	8.62664	8.08593	8.35629	2	8.41623	7.82706	8.12165	2	0.971921	0.616739
MRPS14	6.52721	1	3.7636	1	6.62721	1	3.81361	1	1.01329	0.991035
AURKB	1	6.78784	3.89392	1	1	1	1	0	0.256811	0.42265
ZSWIM1	1	1	1	0	1	1	1	0	1	#DIV/0!
SMARCAL1	1	1	1	0	1	1	1	0	1	#DIV/0!
METAP2	1	1	1	0	1	1	1	0	1	#DIV/0!
CNOT7	1	1	1	0	1	1	1	0	1	#DIV/0!
HSPA14	1	1	1	0	1	1	1	0	1	#DIV/0!
USP48	1	1	1	0	1	1	1	0	1	#DIV/0!
STK24	1	1	1	0	1	1	1	0	1	#DIV/0!
ATP6V1B2	1	1	1	0	1	1	1	0	1	#DIV/0!
LIN28A	1	1	1	0	1	1	1	0	1	#DIV/0!
YWHAQ	1	1	1	0	1	1	1	0	1	#DIV/0!
TFPT	1	1	1	0	1	1	1	0	1	#DIV/0!
WASHC4	6.72914	5.53725	6.13319	2	6.73362	1	3.86681	1	0.630473	0.519895
DLD	6.70222	1	3.85111	1	6.69793	1	3.84896	1	0.999443	0.999624
KHSRP	6.75147	6.89141	6.82144	2	6.83365	7.39454	7.11409	2	1.0429	0.417863
UBA2	1	1	1	0	1	1	1	0	1	#DIV/0!
HIST1H1A	6.27015	8.10939	7.18977	2	7.86326	1	4.43163	1	0.61638	0.518781
RBBP7	1	7.84078	4.42039	1	1	1	1	0	0.226224	0.42265
CTNNA1	1	1	1	0	1	1	1	0	1	#DIV/0!
MRPS35	1	1	1	0	1	1	1	0	1	#DIV/0!
SHQ1	1	1	1	0	1	1	1	0	1	#DIV/0!
ERCC3	1	1	1	0	1	1	1	0	1	#DIV/0!
GTF2H4	6.97995	1	3.98998	1	6.95246	1	3.97623	1	0.996554	0.997696
YWHAZ	1	1	1	0	1	1	1	0	1	#DIV/0!
NAV1	1	1	1	0	1	1	1	0	1	#DIV/0!
NOC3L	1	1	1	0	1	1	1	0	1	#DIV/0!
GTF3C4	1	6.85622	3.92811	1	1	1	1	0	0.254575	0.42265
HMOX2	1	1	1	0	1	1	1	0	1	#DIV/0!
MRM2	1	1	1	0	1	1	1	0	1	#DIV/0!
ZIC3	1	1	1	0	1	1	1	0	1	#DIV/0!
NUP35	1	1	1	0	1	1	1	0	1	#DIV/0!
DYNC1LI2	1	1	1	0	1	1	1	0	1	#DIV/0!
UFL1	6.83673	1	3.91836	1	1	1	1	0	0.255209	0.42265
TRIP11	1	1	1	0	1	1	1	0	1	#DIV/0!
HTATIP2	1	1	1	0	1	1	1	0	1	#DIV/0!
CLINT1	6.7969	1	3.89845	1	6.78378	1	3.89189	1	0.998317	0.998867
CCDC77	1	1	1	0	1	1	1	0	1	#DIV/0!
HCK	1	1	1	0	7.26645	1	4.13322	1	4.13322	0.42265
URB2	1	7.2328	4.1164	1	6.69246	1	3.84623	1	0.934367	0.954782
METTL3	7.07397	1	4.03699	1	1	1	1	0	0.24771	0.42265
SMAP2	1	7.0867	4.04335	1	6.82846	1	3.91423	1	0.968067	0.978338
TJP2	7.24304	1	4.12152	1	7.1142	1	4.0571	1	0.984371	0.989575
COG8	1	1	1	0	1	1	1	0	1	#DIV/0!
NDUFB10	1	1	1	0	1	1	1	0	1	#DIV/0!
IFT172	1	1	1	0	1	1	1	0	1	#DIV/0!
HSD17B12	7.22121	1	4.11061	1	1	1	1	0	0.243273	0.42265
MYL12B	1	1	1	0	1	1	1	0	1	#DIV/0!
FBXO5	1	1	1	0	1	1	1	0	1	#DIV/0!
INO80E	1	1	1	0	1	1	1	0	1	#DIV/0!
TRIM6	7.23778	1	4.11889	1	7.19166	1	4.09583	1	0.994402	0.99629
VRK3	1	1	1	0	1	1	1	0	1	#DIV/0!
CEBPZ	1	1	1	0	1	1	1	0	1	#DIV/0!
GFPT1	5.77066	5.65347	5.71207	2	1	1	1	0	0.175068	0.000154573
CTNNBL1	1	1	1	0	1	1	1	0	1	#DIV/0!
PPOX	1	1	1	0	1	1	1	0	1	#DIV/0!
PRKAA1	1	1	1	0	1	1	1	0	1	#DIV/0!
RNPS1	1	7.39293	4.19647	1	1	1	1	0	0.238296	0.42265
LUC7L3	1	1	1	0	1	1	1	0	1	#DIV/0!
TEFM	6.68902	1	3.84451	1	1	1	1	0	0.260111	0.42265
DDX56	1	1	1	0	1	1	1	0	1	#DIV/0!
HMG20A	1	1	1	0	7.15181	7.75393	7.45287	2	7.45287	0.0021696
BAZ1A	1	1	1	0	1	1	1	0	1	#DIV/0!
CHD7	1	1	1	0	6.83791	6.74484	6.79138	2	6.79138	6.45677e-05
MTBP	1	1	1	0	1	1	1	0	1	#DIV/0!
PMS1	1	1	1	0	1	1	1	0	1	#DIV/0!
INTS5	1	1	1	0	1	1	1	0	1	#DIV/0!
SNX17	1	1	1	0	1	1	1	0	1	#DIV/0!
RPL36	7.11611	7.54251	7.32931	2	7.35578	6.76582	7.0608	2	0.963365	0.537488
HGH1	1	1	1	0	1	1	1	0	1	#DIV/0!
EIF3G	7.34004	1	4.17002	1	7.26118	1	4.13059	1	0.990544	0.993742
INTS8	1	1	1	0	1	1	1	0	1	#DIV/0!
FIP1L1	1	7.10682	4.05341	1	1	1	1	0	0.246706	0.42265
AIMP1	1	1	1	0	1	1	1	0	1	#DIV/0!
ATXN2L	6.98161	1	3.99081	1	1	1	1	0	0.250576	0.42265
MTG1	6.95499	1	3.9775	1	6.63253	1	3.81627	1	0.959464	0.972193
PHF21A	1	1	1	0	6.84762	7.50945	7.17854	2	7.17854	0.00285626
MOB1B	1	1	1	0	1	1	1	0	1	#DIV/0!
PDCD6IP	1	1	1	0	1	1	1	0	1	#DIV/0!
SHC1	1	1	1	0	1	1	1	0	1	#DIV/0!
FMR1	1	1	1	0	7.21492	1	4.10746	1	4.10746	0.42265
IPO4	1	1	1	0	1	1	1	0	1	#DIV/0!
MRPS27	7.0833	1	4.04165	1	1	1	1	0	0.247424	0.42265
WASHC1	1	1	1	0	1	1	1	0	1	#DIV/0!
APRT	1	1	1	0	1	1	1	0	1	#DIV/0!
PAXBP1	1	1	1	0	1	1	1	0	1	#DIV/0!
CDK11B	1	1	1	0	1	1	1	0	1	#DIV/0!
G3BP2	1	1	1	0	6.88334	1	3.94167	1	3.94167	0.42265
EIF2S1	1	1	1	0	1	1	1	0	1	#DIV/0!
KANSL3	1	1	1	0	1	1	1	0	1	#DIV/0!
NHP2	1	1	1	0	1	1	1	0	1	#DIV/0!
KTN1	1	1	1	0	1	1	1	0	1	#DIV/0!
GNL2	1	1	1	0	6.2029	1	3.60145	1	3.60145	0.42265
SON	6.40889	6.47383	6.44136	2	6.57406	1	3.78703	1	0.587925	0.441444
XRN2	1	1	1	0	1	1	1	0	1	#DIV/0!
DEPDC7	1	1	1	0	1	1	1	0	1	#DIV/0!
SMC1A	1	5.74632	3.37316	1	1	1	1	0	0.296458	0.42265
SON	6.40889	6.47383	6.44136	2	6.57406	1	3.78703	1	0.587925	0.441444
POP1	6.9083	1	3.95415	1	6.95869	1	3.97934	1	1.00637	0.995754
ZADH2	1	1	1	0	5.97672	1	3.48836	1	3.48836	0.42265
FOXP1	1	1	1	0	1	1	1	0	1	#DIV/0!
MFAP1A	1	1	1	0	1	1	1	0	1	#DIV/0!
PLAA	1	1	1	0	1	1	1	0	1	#DIV/0!
PACSIN2	1	1	1	0	1	1	1	0	1	#DIV/0!
SON	6.40889	6.47383	6.44136	2	6.57406	1	3.78703	1	0.587925	0.441444
RRAGC	1	1	1	0	1	1	1	0	1	#DIV/0!
ZNF532	6.22424	1	3.61212	1	6.41346	1	3.70673	1	1.02619	0.982218
ATXN2L	6.98161	1	3.99081	1	1	1	1	0	0.250576	0.42265
SIPA1L1	1	1	1	0	1	1	1	0	1	#DIV/0!
PLEKHF2	1	1	1	0	1	1	1	0	1	#DIV/0!
APBB2	1	1	1	0	1	1	1	0	1	#DIV/0!
CWC22	6.87737	1	3.93868	1	1	1	1	0	0.253892	0.42265
RBM15	1	1	1	0	1	1	1	0	1	#DIV/0!
MORC2A	1	1	1	0	1	1	1	0	1	#DIV/0!
LRCH1	1	1	1	0	1	1	1	0	1	#DIV/0!
VPS11	1	1	1	0	1	1	1	0	1	#DIV/0!
STX5A	1	1	1	0	1	1	1	0	1	#DIV/0!
INF2	1	1	1	0	1	1	1	0	1	#DIV/0!
VPS33A	1	1	1	0	1	1	1	0	1	#DIV/0!
RPA1	1	1	1	0	1	1	1	0	1	#DIV/0!
MED28	1	1	1	0	1	1	1	0	1	#DIV/0!
STX12	1	1	1	0	1	1	1	0	1	#DIV/0!
CUL5	6.39656	6.71966	6.55811	2	6.41955	1	3.70978	1	0.565678	0.404148
AEN	1	1	1	0	1	1	1	0	1	#DIV/0!
GTF2H5	1	1	1	0	1	1	1	0	1	#DIV/0!
NIPBL	1	6.87505	3.93752	1	1	1	1	0	0.253967	0.42265
KTN1	1	1	1	0	1	1	1	0	1	#DIV/0!
YRDC	1	1	1	0	1	1	1	0	1	#DIV/0!
CHTF18	1	1	1	0	1	1	1	0	1	#DIV/0!
ELOC	1	1	1	0	1	1	1	0	1	#DIV/0!
TAF1C	1	1	1	0	1	1	1	0	1	#DIV/0!
SNX5	1	1	1	0	1	1	1	0	1	#DIV/0!
NUP205	1	1	1	0	1	1	1	0	1	#DIV/0!
COPS2	1	1	1	0	1	1	1	0	1	#DIV/0!
YTHDC1	1	1	1	0	1	1	1	0	1	#DIV/0!
MYADM	1	1	1	0	1	1	1	0	1	#DIV/0!
SNRNP70	1	1	1	0	1	1	1	0	1	#DIV/0!
TAF8	1	1	1	0	1	1	1	0	1	#DIV/0!
ASH2L	1	1	1	0	1	1	1	0	1	#DIV/0!
RPL13A	6.87644	7.77279	7.32462	2	7.42629	7.13013	7.27821	2	0.993664	0.930647
RBM22	1	1	1	0	1	6.18133	3.59066	1	3.59066	0.42265
MMS19	1	1	1	0	1	1	1	0	1	#DIV/0!
ANKRD17	7.41409	7.21158	7.31284	2	7.32828	1	4.16414	1	0.569429	0.42473
ARHGEF11	1	1	1	0	1	1	1	0	1	#DIV/0!
COPB2	1	6.49043	3.74522	1	1	1	1	0	0.267007	0.42265
DHX29	1	1	1	0	6.84206	1	3.92103	1	3.92103	0.42265
HBS1L	1	1	1	0	1	1	1	0	1	#DIV/0!
CISD3	7.53303	1	4.26651	1	1	1	1	0	0.234383	0.42265
NEDD4	1	1	1	0	1	1	1	0	1	#DIV/0!
EEF1G	6.85373	1	3.92686	1	6.88443	1	3.94222	1	1.00391	0.997384
SINHCAF	1	1	1	0	1	1	1	0	1	#DIV/0!
VASP	1	1	1	0	1	1	1	0	1	#DIV/0!
ABCF1	6.67427	1	3.83713	1	1	1	1	0	0.260611	0.42265
ATP5C1	1	1	1	0	1	1	1	0	1	#DIV/0!
ARMH3	1	1	1	0	1	1	1	0	1	#DIV/0!
MRPS18B	1	1	1	0	1	1	1	0	1	#DIV/0!
RPL14	7.74467	1	4.37233	1	1	1	1	0	0.228711	0.42265
DDX41	1	1	1	0	1	1	1	0	1	#DIV/0!
MED22	1	1	1	0	1	1	1	0	1	#DIV/0!
PBX2	1	1	1	0	1	1	1	0	1	#DIV/0!
ARHGAP19	1	1	1	0	1	1	1	0	1	#DIV/0!
WDR18	7.09946	7.41536	7.25741	2	7.23978	1	4.11989	1	0.56768	0.420973
FAM207A	1	1	1	0	1	1	1	0	1	#DIV/0!
DHX33	1	6.75588	3.87794	1	1	1	1	0	0.257869	0.42265
MRPL28	6.6862	1	3.8431	1	1	1	1	0	0.260207	0.42265
ARHGEF11	1	1	1	0	1	1	1	0	1	#DIV/0!
TOPBP1	1	1	1	0	1	1	1	0	1	#DIV/0!
HUNK	1	1	1	0	1	1	1	0	1	#DIV/0!
PTCD1	1	1	1	0	1	1	1	0	1	#DIV/0!
BRCA1	1	1	1	0	1	1	1	0	1	#DIV/0!
MCM10	1	1	1	0	1	1	1	0	1	#DIV/0!
NDUFS7	7.19567	1	4.09784	1	6.80543	1	3.90272	1	0.952385	0.967517
AP3D1	1	1	1	0	1	1	1	0	1	#DIV/0!
MRPS26	1	1	1	0	7.36712	1	4.18356	1	4.18356	0.42265
SCAF8	1	1	1	0	1	1	1	0	1	#DIV/0!
TPD52L2	1	1	1	0	1	1	1	0	1	#DIV/0!
MED19	1	1	1	0	1	1	1	0	1	#DIV/0!
GABPA	1	1	1	0	1	1	1	0	1	#DIV/0!
WDR61	1	1	1	0	1	1	1	0	1	#DIV/0!
SS18L2	1	1	1	0	1	1	1	0	1	#DIV/0!
POP4	1	1	1	0	1	1	1	0	1	#DIV/0!
PPP2R5E	1	1	1	0	1	1	1	0	1	#DIV/0!
NOP10	1	1	1	0	1	1	1	0	1	#DIV/0!
BRCA1	1	1	1	0	1	1	1	0	1	#DIV/0!
TMEM39B	1	1	1	0	1	1	1	0	1	#DIV/0!
TPRN	6.38083	1	3.69041	1	6.75867	1	3.87934	1	1.05119	0.96612
GMEB1	1	1	1	0	1	1	1	0	1	#DIV/0!
BCKDHB	6.99023	1	3.99511	1	6.74757	1	3.87379	1	0.969631	0.979336
UPF3B	1	1	1	0	1	1	1	0	1	#DIV/0!
CDKN2AIP	1	1	1	0	1	1	1	0	1	#DIV/0!
VPS51	1	1	1	0	1	1	1	0	1	#DIV/0!
PNPLA6	1	1	1	0	1	1	1	0	1	#DIV/0!
RLIM	1	1	1	0	1	1	1	0	1	#DIV/0!
HJURP	1	1	1	0	1	1	1	0	1	#DIV/0!
NUP214	7.26578	1	4.13289	1	7.32607	1	4.16304	1	1.00729	0.995212
INTS2	1	7.17728	4.08864	1	1	1	1	0	0.24458	0.42265
COPS8	1	1	1	0	1	1	1	0	1	#DIV/0!
SETD1A	1	1	1	0	1	1	1	0	1	#DIV/0!
WDR12	1	1	1	0	1	1	1	0	1	#DIV/0!
MTSS1	1	1	1	0	1	1	1	0	1	#DIV/0!
RPUSD3	7.05797	1	4.02899	1	6.99919	1	3.99959	1	0.992705	0.995125
SF3B3	1	7.20364	4.10182	1	1	7.18853	4.09426	1	0.998158	0.99878
JARID2	1	1	1	0	1	1	1	0	1	#DIV/0!
PHF5A	1	1	1	0	1	1	1	0	1	#DIV/0!
DPM1	6.09305	1	3.54653	1	6.8456	1	3.9228	1	1.1061	0.931526
MRPL14	6.98897	1	3.99449	1	1	1	1	0	0.250345	0.42265
NACA	1	1	1	0	1	1	1	0	1	#DIV/0!
GTF2B	1	1	1	0	1	1	1	0	1	#DIV/0!
UBAP2	7.19641	1	4.0982	1	7.48952	7.11928	7.3044	2	1.78234	0.410151
SEC22B	7.07914	1	4.03957	1	7.0215	1	4.01075	1	0.992865	0.995237
SIN3A	1	1	1	0	6.85923	1	3.92962	1	3.92962	0.42265
PCGF6	1	1	1	0	1	1	1	0	1	#DIV/0!
CCDC134	1	1	1	0	1	1	1	0	1	#DIV/0!
CAVIN1	1	1	1	0	1	1	1	0	1	#DIV/0!
CGGBP1	1	6.37494	3.68747	1	1	1	1	0	0.271189	0.42265
PPFIA1	1	1	1	0	1	1	1	0	1	#DIV/0!
FASTKD2	7.35637	1	4.17818	1	7.20672	1	4.10336	1	0.982092	0.98809
AGFG2	1	1	1	0	1	1	1	0	1	#DIV/0!
EIF4ENIF1	1	1	1	0	1	1	1	0	1	#DIV/0!
LRCH2	6.6284	6.5227	6.57555	2	1	1	1	0	0.152079	8.98421e-05
UNC45A	1	1	1	0	1	1	1	0	1	#DIV/0!
TADA3	1	1	1	0	1	1	1	0	1	#DIV/0!
TLN2	1	1	1	0	1	1	1	0	1	#DIV/0!
BRD7	1	1	1	0	1	1	1	0	1	#DIV/0!
CEP68	1	1	1	0	1	1	1	0	1	#DIV/0!
RFX2	1	1	1	0	1	1	1	0	1	#DIV/0!
LPCAT1	1	1	1	0	1	1	1	0	1	#DIV/0!
PRPF40A	6.90115	1	3.95058	1	1	1	1	0	0.253128	0.42265
RPL39	1	1	1	0	1	1	1	0	1	#DIV/0!
PHETA1	1	1	1	0	1	1	1	0	1	#DIV/0!
LUC7L	1	1	1	0	1	1	1	0	1	#DIV/0!
LARS	1	1	1	0	1	1	1	0	1	#DIV/0!
CAMSAP3	1	1	1	0	1	1	1	0	1	#DIV/0!
CMSS1	1	1	1	0	1	1	1	0	1	#DIV/0!
EIF2D	1	1	1	0	1	1	1	0	1	#DIV/0!
SEC23A	1	1	1	0	1	1	1	0	1	#DIV/0!
GTF2E2	1	1	1	0	1	1	1	0	1	#DIV/0!
ACTR2	1	1	1	0	1	1	1	0	1	#DIV/0!
UTP15	1	1	1	0	1	1	1	0	1	#DIV/0!
TRIM27	1	1	1	0	1	1	1	0	1	#DIV/0!
CEP55	1	1	1	0	1	1	1	0	1	#DIV/0!
CENPO	1	6.67225	3.83613	1	1	1	1	0	0.26068	0.42265
BUD31	1	1	1	0	1	1	1	0	1	#DIV/0!
UBE3C	1	1	1	0	1	1	1	0	1	#DIV/0!
USP1	1	1	1	0	1	1	1	0	1	#DIV/0!
RBM15B	1	1	1	0	1	1	1	0	1	#DIV/0!
POLRMT	7.03176	1	4.01588	1	7.05276	1	4.02638	1	1.00262	0.998262
RBFOX2	1	1	1	0	1	1	1	0	1	#DIV/0!
UBXN4	1	1	1	0	1	1	1	0	1	#DIV/0!
N4BP3	1	1	1	0	1	1	1	0	1	#DIV/0!
EIF2B2	1	1	1	0	1	1	1	0	1	#DIV/0!
HAUS8	1	1	1	0	1	1	1	0	1	#DIV/0!
DSN1	1	1	1	0	1	1	1	0	1	#DIV/0!
SEC24C	7.02646	1	4.01323	1	7.01361	1	4.0068	1	0.998399	0.998933
GEMIN2	1	1	1	0	1	1	1	0	1	#DIV/0!
MBD2	1	1	1	0	1	1	1	0	1	#DIV/0!
PSPC1	1	1	1	0	1	1	1	0	1	#DIV/0!
CD3EAP	1	1	1	0	1	1	1	0	1	#DIV/0!
NR2C2	1	1	1	0	1	1	1	0	1	#DIV/0!
MPP6	1	1	1	0	6.91241	1	3.9562	1	3.9562	0.42265
MRPS16	1	1	1	0	1	1	1	0	1	#DIV/0!
EPB41L2	7.06567	6.78938	6.92753	2	7.14757	1	4.07379	1	0.588058	0.451592
GBX2	1	1	1	0	1	1	1	0	1	#DIV/0!
NUMB	6.79693	1	3.89846	1	6.8261	1	3.91305	1	1.00374	0.99749
TMEM165	1	1	1	0	1	1	1	0	1	#DIV/0!
FASTKD5	1	1	1	0	6.93073	1	3.96536	1	3.96536	0.42265
GTF3C2	1	1	1	0	1	1	1	0	1	#DIV/0!
KPNA1	6.56115	1	3.78057	1	1	1	1	0	0.26451	0.42265
GTF3C5	1	1	1	0	1	1	1	0	1	#DIV/0!
CDC123	1	1	1	0	1	1	1	0	1	#DIV/0!
TBC1D10B	1	1	1	0	1	1	1	0	1	#DIV/0!
ABCD3	6.45258	1	3.72629	1	1	1	1	0	0.268363	0.42265
NEPRO	5.96547	1	3.48274	1	1	1	1	0	0.287131	0.42265
TRIM26	1	1	1	0	1	1	1	0	1	#DIV/0!
EIF5B	6.59844	1	3.79922	1	1	1	1	0	0.263212	0.42265
PIAS1	1	1	1	0	1	1	1	0	1	#DIV/0!
INO80C	1	1	1	0	1	1	1	0	1	#DIV/0!
FAR1	1	1	1	0	1	1	1	0	1	#DIV/0!
PATZ1	1	1	1	0	1	1	1	0	1	#DIV/0!
CACYBP	1	1	1	0	1	1	1	0	1	#DIV/0!
NAA25	1	1	1	0	6.79675	1	3.89838	1	3.89838	0.42265
ZNRD1	1	1	1	0	1	1	1	0	1	#DIV/0!
XPO6	1	1	1	0	1	1	1	0	1	#DIV/0!
YY1	1	7.13772	4.06886	1	1	1	1	0	0.245769	0.42265
HIP1	6.79036	1	3.89518	1	6.61562	1	3.80781	1	0.977569	0.984683
FAU	1	1	1	0	1	1	1	0	1	#DIV/0!
CNOT3	6.58755	6.34717	6.46736	2	6.32817	1	3.66409	1	0.56655	0.403449
RAB9	1	1	1	0	1	1	1	0	1	#DIV/0!
4833430A08RIK	1	1	1	0	1	1	1	0	1	#DIV/0!
DDX55	1	1	1	0	1	1	1	0	1	#DIV/0!
DCAKD	1	1	1	0	1	1	1	0	1	#DIV/0!
CDK5RAP2	1	1	1	0	1	1	1	0	1	#DIV/0!
NDUFA8	1	1	1	0	1	1	1	0	1	#DIV/0!
CCDC160	1	1	1	0	1	1	1	0	1	#DIV/0!
LARP1	6.83153	1	3.91576	1	1	1	1	0	0.255378	0.42265
PPP2R5A	1	1	1	0	1	1	1	0	1	#DIV/0!
HIRA	1	1	1	0	1	1	1	0	1	#DIV/0!
MRPL24	6.60719	1	3.8036	1	1	1	1	0	0.262909	0.42265
SRP19	1	1	1	0	1	1	1	0	1	#DIV/0!
MELK	1	1	1	0	1	1	1	0	1	#DIV/0!
NOL7	1	1	1	0	1	1	1	0	1	#DIV/0!
STK19	1	1	1	0	1	1	1	0	1	#DIV/0!
PAPD5	1	1	1	0	1	1	1	0	1	#DIV/0!
ATP5L	1	1	1	0	1	1	1	0	1	#DIV/0!
HDLBP	1	1	1	0	1	1	1	0	1	#DIV/0!
MOB3A	1	1	1	0	1	1	1	0	1	#DIV/0!
GEMIN4	1	1	1	0	6.48815	1	3.74407	1	3.74407	0.42265
ATP6V1D	1	1	1	0	1	1	1	0	1	#DIV/0!
CDC7	1	1	1	0	1	1	1	0	1	#DIV/0!
RPL31	7.86173	1	4.43087	1	1	1	1	0	0.225689	0.42265
SHPRH	1	1	1	0	1	1	1	0	1	#DIV/0!
CUL2	1	1	1	0	1	1	1	0	1	#DIV/0!
CAPZB	1	1	1	0	1	1	1	0	1	#DIV/0!
DHX8	1	1	1	0	1	1	1	0	1	#DIV/0!
KLF16	1	1	1	0	1	1	1	0	1	#DIV/0!
NCAPD3	1	1	1	0	1	1	1	0	1	#DIV/0!
R3HDM4	1	1	1	0	1	1	1	0	1	#DIV/0!
GM7324	1	1	1	0	1	1	1	0	1	#DIV/0!
TRMT11	1	1	1	0	1	1	1	0	1	#DIV/0!
UTP6	1	1	1	0	1	1	1	0	1	#DIV/0!
BORA	1	1	1	0	1	1	1	0	1	#DIV/0!
ARL14EP	1	1	1	0	1	1	1	0	1	#DIV/0!
CAD	1	6.65336	3.82668	1	1	1	1	0	0.261323	0.42265
NR2F6	1	1	1	0	1	1	1	0	1	#DIV/0!
KPNA6	6.56115	1	3.78057	1	1	1	1	0	0.26451	0.42265
TFAP2C	1	1	1	0	1	1	1	0	1	#DIV/0!
RPS10	1	1	1	0	1	1	1	0	1	#DIV/0!
MYEF2	1	1	1	0	1	1	1	0	1	#DIV/0!
ARHGAP8	1	1	1	0	1	1	1	0	1	#DIV/0!
BCL7A	1	1	1	0	1	1	1	0	1	#DIV/0!
TAF6	1	1	1	0	1	1	1	0	1	#DIV/0!
VAPA	1	1	1	0	1	1	1	0	1	#DIV/0!
G3BP2	1	1	1	0	1	1	1	0	1	#DIV/0!
PATL1	1	6.63494	3.81747	1	1	1	1	0	0.261953	0.42265
POLR1D	1	1	1	0	1	1	1	0	1	#DIV/0!
CENPU	1	1	1	0	1	1	1	0	1	#DIV/0!
MYBL2	1	1	1	0	1	1	1	0	1	#DIV/0!
HP1BP3	1	1	1	0	1	1	1	0	1	#DIV/0!
MORC1	1	1	1	0	1	1	1	0	1	#DIV/0!
ACP6	1	1	1	0	6.8512	1	3.9256	1	3.9256	0.42265
VAC14	1	1	1	0	1	1	1	0	1	#DIV/0!
COIL	1	1	1	0	1	1	1	0	1	#DIV/0!
PDXDC1	1	1	1	0	1	1	1	0	1	#DIV/0!
NCAPH2	1	6.00149	3.50074	1	6.07127	1	3.53563	1	1.00997	0.993072
MCM5	1	7.29313	4.14656	1	1	1	1	0	0.241164	0.42265
CENPM	1	1	1	0	1	1	1	0	1	#DIV/0!
CSRP2	1	1	1	0	1	7.07348	4.03674	1	4.03674	0.42265
ZC3H18	1	7.29403	4.14702	1	1	1	1	0	0.241137	0.42265
ECD	1	1	1	0	1	1	1	0	1	#DIV/0!
PLEKHA7	1	1	1	0	1	1	1	0	1	#DIV/0!
UBAP2L	7.5583	1	4.27915	1	1	1	1	0	0.233691	0.42265
PDLIM7	1	1	1	0	1	1	1	0	1	#DIV/0!
ZFP655	1	1	1	0	1	1	1	0	1	#DIV/0!
RPP14	1	1	1	0	1	1	1	0	1	#DIV/0!
ZC3H7B	1	1	1	0	1	1	1	0	1	#DIV/0!
1810009A15RIK	1	1	1	0	1	1	1	0	1	#DIV/0!
ENY2	1	1	1	0	1	1	1	0	1	#DIV/0!
MRPS31	7.13375	1	4.06687	1	1	1	1	0	0.245889	0.42265
HSD17B14	1	1	1	0	1	1	1	0	1	#DIV/0!
BZW2	1	1	1	0	1	1	1	0	1	#DIV/0!
STX6	1	1	1	0	1	1	1	0	1	#DIV/0!
DOCK9	1	1	1	0	1	1	1	0	1	#DIV/0!
GORASP2	1	1	1	0	1	1	1	0	1	#DIV/0!
RRAGA	1	1	1	0	1	1	1	0	1	#DIV/0!
SMU1	1	1	1	0	1	1	1	0	1	#DIV/0!
CCNT1	1	1	1	0	1	1	1	0	1	#DIV/0!
SMPD4	1	1	1	0	6.98969	1	3.99485	1	3.99485	0.42265
PAXIP1	1	1	1	0	1	1	1	0	1	#DIV/0!
SLX4IP	1	1	1	0	1	1	1	0	1	#DIV/0!
YWHAH	1	1	1	0	1	1	1	0	1	#DIV/0!
NIFK	1	1	1	0	1	1	1	0	1	#DIV/0!
KAT8	1	1	1	0	1	1	1	0	1	#DIV/0!
PIK3C3	1	1	1	0	1	1	1	0	1	#DIV/0!
ZMYM4	1	1	1	0	1	1	1	0	1	#DIV/0!
NOP16	1	1	1	0	1	1	1	0	1	#DIV/0!
QARS	6.48733	1	3.74367	1	6.69197	1	3.84599	1	1.02733	0.981701
TAF9	1	1	1	0	1	1	1	0	1	#DIV/0!
YWHAG	1	1	1	0	1	1	1	0	1	#DIV/0!
ELP1	6.32183	5.95977	6.1408	2	6.26213	1	3.63107	1	0.591302	0.44172
RDH13	1	1	1	0	1	1	1	0	1	#DIV/0!
PNN	1	7.31376	4.15688	1	1	1	1	0	0.240565	0.42265
VPS36	1	1	1	0	1	1	1	0	1	#DIV/0!
SMTN	1	1	1	0	1	1	1	0	1	#DIV/0!
POLR1A	1	1	1	0	1	1	1	0	1	#DIV/0!
NTPCR	1	1	1	0	1	1	1	0	1	#DIV/0!
PSMC2	1	1	1	0	1	1	1	0	1	#DIV/0!
NCAPG2	1	1	1	0	1	1	1	0	1	#DIV/0!
NEDD8	1	8.18593	4.59297	1	5.86418	1	3.43209	1	0.747249	0.814103
PHB	1	1	1	0	1	1	1	0	1	#DIV/0!
GOLPH3	1	1	1	0	1	1	1	0	1	#DIV/0!
ZSWIM3	1	1	1	0	1	1	1	0	1	#DIV/0!
HAUS1	1	1	1	0	1	1	1	0	1	#DIV/0!
LIMS1	1	1	1	0	1	1	1	0	1	#DIV/0!
VAT1	1	1	1	0	1	1	1	0	1	#DIV/0!
SAMD4B	1	1	1	0	1	1	1	0	1	#DIV/0!
YTHDF1	7.14635	1	4.07317	1	5.40598	1	3.20299	1	0.786362	0.839384
DSCR3	1	1	1	0	1	1	1	0	1	#DIV/0!
PUM2	1	1	1	0	1	1	1	0	1	#DIV/0!
PIK3R4	1	1	1	0	1	1	1	0	1	#DIV/0!
NDUFA9	1	1	1	0	1	1	1	0	1	#DIV/0!
ACLY	6.31406	1	3.65703	1	6.33116	1	3.66558	1	1.00234	0.998394
PRPF3	1	1	1	0	1	1	1	0	1	#DIV/0!
RARS	1	1	1	0	1	1	1	0	1	#DIV/0!
PRKAR2A	1	1	1	0	1	1	1	0	1	#DIV/0!
EPC2	1	1	1	0	1	1	1	0	1	#DIV/0!
DIAPH3	1	1	1	0	1	1	1	0	1	#DIV/0!
SCNM1	1	1	1	0	1	1	1	0	1	#DIV/0!
GTF2IRD1	1	1	1	0	1	1	1	0	1	#DIV/0!
SEC61A1	1	1	1	0	1	1	1	0	1	#DIV/0!
TRAIP	1	1	1	0	1	1	1	0	1	#DIV/0!
ZFC3H1	1	1	1	0	1	1	1	0	1	#DIV/0!
SECISBP2	1	1	1	0	1	1	1	0	1	#DIV/0!
PUM2	1	1	1	0	6.87748	1	3.93874	1	3.93874	0.42265
MED4	1	1	1	0	1	1	1	0	1	#DIV/0!
RBM5	1	1	1	0	1	1	1	0	1	#DIV/0!
TMEM33	1	1	1	0	1	1	1	0	1	#DIV/0!
ZDBF2	1	6.24538	3.62269	1	1	1	1	0	0.276038	0.42265
E2F6	1	1	1	0	1	1	1	0	1	#DIV/0!
MED1	1	1	1	0	1	1	1	0	1	#DIV/0!
KDM3B	1	1	1	0	1	1	1	0	1	#DIV/0!
ATP5ME	1	1	1	0	1	1	1	0	1	#DIV/0!
MAP2K3	1	1	1	0	1	1	1	0	1	#DIV/0!
UTP23	1	1	1	0	1	1	1	0	1	#DIV/0!
HMBS	1	1	1	0	1	1	1	0	1	#DIV/0!
SPICE1	1	1	1	0	1	1	1	0	1	#DIV/0!
SGO2	1	1	1	0	1	1	1	0	1	#DIV/0!
ZBTB10	1	1	1	0	1	1	1	0	1	#DIV/0!
SUPT3	1	1	1	0	1	1	1	0	1	#DIV/0!
ICE1	1	1	1	0	1	1	1	0	1	#DIV/0!
IPO11	1	1	1	0	1	1	1	0	1	#DIV/0!
DST	7.22566	7.70408	7.46487	2	1	1	1	0	0.133961	0.00136633
PCK2	6.99729	1	3.99864	1	1	1	1	0	0.250085	0.42265
ACSL3	1	1	1	0	1	1	1	0	1	#DIV/0!
NSMCE4A	1	1	1	0	1	1	1	0	1	#DIV/0!
PLEKHM1	1	1	1	0	1	1	1	0	1	#DIV/0!
GINS2	1	1	1	0	1	1	1	0	1	#DIV/0!
POLD1	1	1	1	0	1	1	1	0	1	#DIV/0!
MEN1	1	6.73394	3.86697	1	1	1	1	0	0.2586	0.42265
HNRNPA0	1	1	1	0	1	1	1	0	1	#DIV/0!
FANCG	1	5.70197	3.35098	1	1	1	1	0	0.29842	0.42265
ZFP326	1	1	1	0	1	1	1	0	1	#DIV/0!
UBE4B	1	1	1	0	1	1	1	0	1	#DIV/0!
TLN1	1	1	1	0	1	1	1	0	1	#DIV/0!
CHD2	1	1	1	0	1	1	1	0	1	#DIV/0!
SPTAN1	6.45014	1	3.72507	1	1	1	1	0	0.268451	0.42265
COMMD9	1	1	1	0	1	1	1	0	1	#DIV/0!
SNX10	1	1	1	0	1	1	1	0	1	#DIV/0!
SF3A2	1	1	1	0	1	1	1	0	1	#DIV/0!
FLII	1	1	1	0	1	1	1	0	1	#DIV/0!
TSG101	1	1	1	0	1	1	1	0	1	#DIV/0!
DCP2	1	1	1	0	1	1	1	0	1	#DIV/0!
RHOA	1	1	1	0	1	1	1	0	1	#DIV/0!
SHMT2	7.04386	7.37447	7.20916	2	7.0349	1	4.01745	1	0.55727	0.40163
CAPZA2	1	1	1	0	1	1	1	0	1	#DIV/0!
DSCC1	1	1	1	0	1	1	1	0	1	#DIV/0!
NUBP1	1	1	1	0	1	1	1	0	1	#DIV/0!
SYNCRIP	1	6.96978	3.98489	1	1	1	1	0	0.250948	0.42265
EME1	1	1	1	0	1	1	1	0	1	#DIV/0!
KAT14	1	1	1	0	1	1	1	0	1	#DIV/0!
UQCC2	1	1	1	0	1	1	1	0	1	#DIV/0!
RPF2	1	1	1	0	1	1	1	0	1	#DIV/0!
VPS25	1	1	1	0	1	1	1	0	1	#DIV/0!
AP3B1	1	1	1	0	1	1	1	0	1	#DIV/0!
IRF3	1	1	1	0	1	1	1	0	1	#DIV/0!
SMARCA1	1	1	1	0	1	1	1	0	1	#DIV/0!
UCHL5	1	1	1	0	1	1	1	0	1	#DIV/0!
ZFP106	1	1	1	0	1	1	1	0	1	#DIV/0!
PSMD6	1	1	1	0	1	1	1	0	1	#DIV/0!
CDC20	1	1	1	0	1	1	1	0	1	#DIV/0!
PSMD3	1	1	1	0	1	1	1	0	1	#DIV/0!
RPP14	1	1	1	0	1	1	1	0	1	#DIV/0!
PURB	1	1	1	0	1	1	1	0	1	#DIV/0!
RPL35A	7.43941	1	4.2197	1	7.69379	1	4.34689	1	1.03014	0.980638
MED27	1	1	1	0	1	1	1	0	1	#DIV/0!
GAPVD1	1	1	1	0	1	1	1	0	1	#DIV/0!
COQ8B	1	1	1	0	1	1	1	0	1	#DIV/0!
ZBTB22	1	1	1	0	1	1	1	0	1	#DIV/0!
CDK17	1	1	1	0	7.54838	1	4.27419	1	4.27419	0.42265
SEC23B	1	1	1	0	1	1	1	0	1	#DIV/0!
DNTTIP1	1	1	1	0	1	1	1	0	1	#DIV/0!
IFRD1	1	1	1	0	1	1	1	0	1	#DIV/0!
ACTR1B	1	1	1	0	1	1	1	0	1	#DIV/0!
ERLIN1	6.79456	1	3.89728	1	1	1	1	0	0.256589	0.42265
HOOK2	1	1	1	0	1	1	1	0	1	#DIV/0!
NR1H2	1	1	1	0	1	1	1	0	1	#DIV/0!
PACRGL	1	1	1	0	1	1	1	0	1	#DIV/0!
SH3BP4	1	1	1	0	1	1	1	0	1	#DIV/0!
CENPP	1	1	1	0	1	1	1	0	1	#DIV/0!
HERC4	1	1	1	0	1	1	1	0	1	#DIV/0!
ISOC2A	1	1	1	0	1	1	1	0	1	#DIV/0!
NECAP1	1	1	1	0	1	1	1	0	1	#DIV/0!
RBFA	6.81166	1	3.90583	1	6.74803	1	3.87402	1	0.991855	0.994496
SEH1L	1	1	1	0	1	1	1	0	1	#DIV/0!
GCAT	1	1	1	0	1	1	1	0	1	#DIV/0!
TRA2B	1	7.66857	4.33429	1	7.11425	1	4.05712	1	0.936054	0.956717
EXOC6	1	1	1	0	1	1	1	0	1	#DIV/0!
SKP1A	1	1	1	0	1	1	1	0	1	#DIV/0!
USF1	1	1	1	0	1	1	1	0	1	#DIV/0!
NUP153	1	1	1	0	1	1	1	0	1	#DIV/0!
GART	1	1	1	0	1	1	1	0	1	#DIV/0!
ALDOA	1	1	1	0	1	1	1	0	1	#DIV/0!
RAD54L	1	1	1	0	1	1	1	0	1	#DIV/0!
KANSL1	1	1	1	0	1	1	1	0	1	#DIV/0!
MGA	6.11836	1	3.55918	1	1	1	1	0	0.280963	0.42265
RBM47	1	1	1	0	1	1	1	0	1	#DIV/0!
RAB7	1	1	1	0	1	1	1	0	1	#DIV/0!
HMCES	1	1	1	0	1	1	1	0	1	#DIV/0!
GTF2H3	1	1	1	0	1	1	1	0	1	#DIV/0!
USP36	1	1	1	0	1	1	1	0	1	#DIV/0!
STXBP2	1	1	1	0	1	1	1	0	1	#DIV/0!
GTF3C6	1	1	1	0	1	1	1	0	1	#DIV/0!
ATP6V1C1	1	1	1	0	1	1	1	0	1	#DIV/0!
ABCE1	1	1	1	0	1	1	1	0	1	#DIV/0!
CENPE	1	1	1	0	1	1	1	0	1	#DIV/0!
TDGF1	1	1	1	0	5.89339	1	3.44669	1	3.44669	0.42265
PPFIA1	1	1	1	0	1	1	1	0	1	#DIV/0!
OTUB1	1	1	1	0	1	1	1	0	1	#DIV/0!
ZFP622	1	1	1	0	1	1	1	0	1	#DIV/0!
RARS2	1	1	1	0	7.0956	1	4.0478	1	4.0478	0.42265
BOP1	1	1	1	0	1	1	1	0	1	#DIV/0!
GEMIN5	1	1	1	0	1	1	1	0	1	#DIV/0!
TBC1D24	1	1	1	0	1	1	1	0	1	#DIV/0!
HNRNPA1	1	1	1	0	1	1	1	0	1	#DIV/0!
NUBP2	1	1	1	0	1	1	1	0	1	#DIV/0!
GIT1	1	1	1	0	1	1	1	0	1	#DIV/0!
CUL3	1	1	1	0	1	1	1	0	1	#DIV/0!
DAXX	1	1	1	0	1	1	1	0	1	#DIV/0!
DIABLO	6.52806	1	3.76403	1	6.26137	1	3.63069	1	0.964574	0.975297
CENPE	1	1	1	0	1	1	1	0	1	#DIV/0!
TRIP10	1	1	1	0	1	1	1	0	1	#DIV/0!
CTPS1	1	1	1	0	1	1	1	0	1	#DIV/0!
TAF1A	1	1	1	0	1	1	1	0	1	#DIV/0!
VAMP3	1	1	1	0	1	1	1	0	1	#DIV/0!
MIS12	1	1	1	0	1	1	1	0	1	#DIV/0!
BUB1	1	1	1	0	1	1	1	0	1	#DIV/0!
VPS18	1	1	1	0	1	1	1	0	1	#DIV/0!
MPHOSPH10	1	1	1	0	1	1	1	0	1	#DIV/0!
MRPL43	7.09115	1	4.04557	1	1	1	1	0	0.247184	0.42265
VPS50	1	1	1	0	1	1	1	0	1	#DIV/0!
WRNIP1	1	1	1	0	1	1	1	0	1	#DIV/0!
SPCS2	1	1	1	0	1	1	1	0	1	#DIV/0!
GET4	1	1	1	0	1	1	1	0	1	#DIV/0!
HSD17B11	1	1	1	0	1	1	1	0	1	#DIV/0!
RMI2	1	1	1	0	1	1	1	0	1	#DIV/0!
AGPAT1	1	1	1	0	1	1	1	0	1	#DIV/0!
	1	1	1	0	1	1	1	0	1	#DIV/0!
NECAP2	1	1	1	0	1	1	1	0	1	#DIV/0!
UBE2Q1	1	1	1	0	1	1	1	0	1	#DIV/0!
ZNF143	1	1	1	0	1	1	1	0	1	#DIV/0!
CAPZA1	1	1	1	0	1	1	1	0	1	#DIV/0!
LUC7L2	1	1	1	0	1	1	1	0	1	#DIV/0!
MAP2K4	1	1	1	0	1	1	1	0	1	#DIV/0!
U2AF2	1	1	1	0	1	1	1	0	1	#DIV/0!
RRS1	1	1	1	0	1	1	1	0	1	#DIV/0!
USE1	1	1	1	0	1	1	1	0	1	#DIV/0!
EXO1	1	1	1	0	1	1	1	0	1	#DIV/0!
HNRNPUL1	1	1	1	0	1	1	1	0	1	#DIV/0!
FOXD3	1	1	1	0	1	1	1	0	1	#DIV/0!
NAV2	6.62675	1	3.81337	1	1	1	1	0	0.262235	0.42265
TOP3A	1	1	1	0	1	1	1	0	1	#DIV/0!
ZRANB3	1	1	1	0	1	1	1	0	1	#DIV/0!
POLE4	1	1	1	0	1	1	1	0	1	#DIV/0!
ETFB	1	1	1	0	1	1	1	0	1	#DIV/0!
NCOR1	1	1	1	0	1	1	1	0	1	#DIV/0!
CHD1	1	6.70187	3.85094	1	1	1	1	0	0.259677	0.42265
GAG-POL	6.32992	1	3.66496	1	1	1	1	0	0.272854	0.42265
SNX6	1	1	1	0	1	1	1	0	1	#DIV/0!
3110082I17RIK	1	1	1	0	1	1	1	0	1	#DIV/0!
CYFIP1	6.99159	1	3.9958	1	1	1	1	0	0.250263	0.42265
DBT	7.23528	1	4.11764	1	7.18122	1	4.09061	1	0.993435	0.995646
NR4A1	1	1	1	0	1	1	1	0	1	#DIV/0!
CPSF1	6.29339	1	3.6467	1	1	1	1	0	0.274221	0.42265
IPO7	1	1	1	0	1	1	1	0	1	#DIV/0!
AK2	7.03255	1	4.01627	1	6.39143	1	3.69571	1	0.920184	0.944055
ZSCAN10	1	1	1	0	1	1	1	0	1	#DIV/0!
UHRF1	1	1	1	0	1	1	1	0	1	#DIV/0!
AFAP1	1	1	1	0	1	1	1	0	1	#DIV/0!
MPHOSPH8	1	1	1	0	1	1	1	0	1	#DIV/0!
PEX3	1	1	1	0	1	1	1	0	1	#DIV/0!
SPTLC2	6.64372	1	3.82186	1	6.41869	1	3.70935	1	0.970561	0.979667
PPIL2	1	1	1	0	1	1	1	0	1	#DIV/0!
ARMC6	1	1	1	0	1	1	1	0	1	#DIV/0!
KDM5B	1	7.03851	4.01926	1	1	1	1	0	0.248802	0.42265
SUPT6H	1	5.55498	3.27749	1	1	1	1	0	0.305112	0.42265
RRAS	5.74091	1	3.37045	1	1	1	1	0	0.296696	0.42265
CDK2AP1	1	1	1	0	1	1	1	0	1	#DIV/0!
DDB1	1	1	1	0	1	1	1	0	1	#DIV/0!
KMT2B	1	7.13987	4.06993	1	1	1	1	0	0.245704	0.42265
PRPSAP1	1	1	1	0	1	1	1	0	1	#DIV/0!
NDUFS2	1	1	1	0	1	1	1	0	1	#DIV/0!
CCNH	6.41124	1	3.70562	1	1	1	1	0	0.26986	0.42265
IGF2BP2	7.13179	1	4.06589	1	1	1	1	0	0.245948	0.42265
LBR	1	1	1	0	1	1	1	0	1	#DIV/0!
KDM5C	1	1	1	0	1	1	1	0	1	#DIV/0!
MRPL21	7.08502	1	4.04251	1	6.9847	1	3.99235	1	0.987592	0.991689
FAM91A1	1	1	1	0	6.37898	1	3.68949	1	3.68949	0.42265
THRAP3	1	7.23311	4.11656	1	1	7.17281	4.08641	1	0.992676	0.99514
ZFP185	7.04334	1	4.02167	1	1	1	1	0	0.248653	0.42265
SF3A1	1	1	1	0	1	1	1	0	1	#DIV/0!
SGPL1	1	1	1	0	1	1	1	0	1	#DIV/0!
TBL1XR1	1	1	1	0	1	1	1	0	1	#DIV/0!
IRF2BP2	1	1	1	0	1	1	1	0	1	#DIV/0!
2410141K09RIK	1	1	1	0	1	1	1	0	1	#DIV/0!
CDS2	6.57858	1	3.78929	1	1	1	1	0	0.263902	0.42265
TOGARAM1	1	1	1	0	1	1	1	0	1	#DIV/0!
MEST	1	1	1	0	1	1	1	0	1	#DIV/0!
WDR82	1	1	1	0	1	1	1	0	1	#DIV/0!
CDC40	1	1	1	0	1	1	1	0	1	#DIV/0!
PIMREG	1	1	1	0	1	1	1	0	1	#DIV/0!
AKAP9	6.60168	1	3.80084	1	1	1	1	0	0.2631	0.42265
VPS16	6.90416	1	3.95208	1	1	1	1	0	0.253031	0.42265
BAZ2A	1	6.73169	3.86584	1	1	1	1	0	0.258676	0.42265
FHOD1	1	1	1	0	1	1	1	0	1	#DIV/0!
PAGR1A	1	1	1	0	1	1	1	0	1	#DIV/0!
IRAK3	1	1	1	0	1	1	1	0	1	#DIV/0!
RPS6KA3	1	6.88405	3.94203	1	1	1	1	0	0.253677	0.42265
ELP2	1	1	1	0	1	1	1	0	1	#DIV/0!
ATP6AP2	1	1	1	0	1	1	1	0	1	#DIV/0!
CXXC1	1	1	1	0	1	1	1	0	1	#DIV/0!
PHF20	1	1	1	0	1	1	1	0	1	#DIV/0!
NCOR1	1	1	1	0	1	1	1	0	1	#DIV/0!
PARVB	6.04588	1	3.52294	1	6.67169	1	3.83584	1	1.08882	0.941807
INO80B	1	1	1	0	1	1	1	0	1	#DIV/0!
VTI1B	1	1	1	0	1	1	1	0	1	#DIV/0!
TSN	1	1	1	0	1	1	1	0	1	#DIV/0!
PPAN	1	1	1	0	1	1	1	0	1	#DIV/0!
SMPD2	1	1	1	0	1	1	1	0	1	#DIV/0!
DDX11	1	1	1	0	1	1	1	0	1	#DIV/0!
SPTBN1	6.34403	5.55719	5.95061	2	6.47891	1	3.73946	1	0.628416	0.508122
43354	1	1	1	0	1	1	1	0	1	#DIV/0!
CDK18	1	1	1	0	7.54838	1	4.27419	1	4.27419	0.42265
VPS72	1	1	1	0	1	1	1	0	1	#DIV/0!
NDRG3	1	1	1	0	1	1	1	0	1	#DIV/0!
AGPAT2	1	1	1	0	1	1	1	0	1	#DIV/0!
PRPF38B	1	1	1	0	1	1	1	0	1	#DIV/0!
SF3B4	1	1	1	0	1	1	1	0	1	#DIV/0!
SP2	1	1	1	0	1	1	1	0	1	#DIV/0!
CSPP1	1	1	1	0	1	1	1	0	1	#DIV/0!
BNC2	1	1	1	0	1	1	1	0	1	#DIV/0!
UBE2Z	1	1	1	0	1	1	1	0	1	#DIV/0!
MAP2K6	1	1	1	0	1	1	1	0	1	#DIV/0!
BCL3	1	1	1	0	1	1	1	0	1	#DIV/0!
AKAP1	1	1	1	0	1	1	1	0	1	#DIV/0!
ACAD8	1	1	1	0	1	1	1	0	1	#DIV/0!
ALG5	1	1	1	0	1	1	1	0	1	#DIV/0!
NEK7	1	1	1	0	1	1	1	0	1	#DIV/0!
AP1G1	1	1	1	0	1	1	1	0	1	#DIV/0!
AKAP10	1	1	1	0	1	1	1	0	1	#DIV/0!
MTFR1L	1	1	1	0	1	1	1	0	1	#DIV/0!
SUPT5H	1	1	1	0	1	1	1	0	1	#DIV/0!
INO80	1	7.00161	4.0008	1	1	1	1	0	0.24995	0.42265
RAD50	1	1	1	0	1	1	1	0	1	#DIV/0!
POLR2C	1	1	1	0	1	1	1	0	1	#DIV/0!
PPRC1	1	1	1	0	1	1	1	0	1	#DIV/0!
UBXN7	1	1	1	0	1	1	1	0	1	#DIV/0!
ECPAS	1	1	1	0	1	1	1	0	1	#DIV/0!
ANXA11	1	1	1	0	1	1	1	0	1	#DIV/0!
CDC26	1	1	1	0	1	1	1	0	1	#DIV/0!
SQSTM1	1	1	1	0	1	1	1	0	1	#DIV/0!
CDK2	1	1	1	0	7.54838	1	4.27419	1	4.27419	0.42265
POLR2D	1	1	1	0	1	1	1	0	1	#DIV/0!
PUF60	1	1	1	0	1	1	1	0	1	#DIV/0!
AARS2	7.21945	1	4.10972	1	7.24726	1	4.12363	1	1.00338	0.997769
DIAPH2	1	1	1	0	1	1	1	0	1	#DIV/0!
ERCC2	7.03786	6.59546	6.81666	2	1	1	1	0	0.146699	0.00144302
ENO1	1	1	1	0	1	1	1	0	1	#DIV/0!
DHRS1	6.94431	1	3.97216	1	1	1	1	0	0.251752	0.42265
MNAT1	1	6.65362	3.82681	1	1	1	1	0	0.261314	0.42265
MKIAA0683	1	1	1	0	1	1	1	0	1	#DIV/0!
ESCO2	1	1	1	0	1	1	1	0	1	#DIV/0!
MOCS1	6.24605	1	3.62303	1	1	1	1	0	0.276012	0.42265
PPP4R1	1	1	1	0	1	1	1	0	1	#DIV/0!
GTF2H1	1	1	1	0	1	1	1	0	1	#DIV/0!
COMMD2	1	1	1	0	1	1	1	0	1	#DIV/0!
PPP1R10	1	1	1	0	1	1	1	0	1	#DIV/0!
AKAP9	6.60168	1	3.80084	1	1	1	1	0	0.2631	0.42265
TSC22D1	1	1	1	0	1	1	1	0	1	#DIV/0!
EMG1	1	1	1	0	1	1	1	0	1	#DIV/0!
DIAPH1	1	1	1	0	1	1	1	0	1	#DIV/0!
RAB23	1	1	1	0	1	1	1	0	1	#DIV/0!
SRGAP2	1	1	1	0	1	1	1	0	1	#DIV/0!
APLP2	1	1	1	0	1	1	1	0	1	#DIV/0!
UBA5	1	1	1	0	1	1	1	0	1	#DIV/0!
NCKAP1	6.83263	1	3.91632	1	6.82729	1	3.91365	1	0.999318	0.999542
STAG2	1	1	1	0	1	1	1	0	1	#DIV/0!
ACTN1	1	1	1	0	7.13514	1	4.06757	1	4.06757	0.42265
LSM12	1	1	1	0	1	1	1	0	1	#DIV/0!
CUL7	1	1	1	0	1	1	1	0	1	#DIV/0!
SKP2	1	1	1	0	1	1	1	0	1	#DIV/0!
MZT2	1	1	1	0	1	1	1	0	1	#DIV/0!
SPEN	1	5.89502	3.44751	1	1	1	1	0	0.290064	0.42265
DEPDC1B	1	1	1	0	1	1	1	0	1	#DIV/0!
SETD3	1	1	1	0	1	1	1	0	1	#DIV/0!
TBC1D31	1	1	1	0	1	1	1	0	1	#DIV/0!
AAR2	1	1	1	0	1	1	1	0	1	#DIV/0!
USP54	1	1	1	0	1	1	1	0	1	#DIV/0!
POLR2K	1	1	1	0	1	1	1	0	1	#DIV/0!
IGKV4-80	1	5.63003	3.31501	1	1	1	1	0	0.301658	0.42265
FGD1	1	1	1	0	1	1	1	0	1	#DIV/0!
RNF25	1	1	1	0	1	1	1	0	1	#DIV/0!
VPS39	1	1	1	0	1	1	1	0	1	#DIV/0!
CTDSPL2	1	1	1	0	1	1	1	0	1	#DIV/0!
SMARCC2	1	6.6775	3.83875	1	1	1	1	0	0.260502	0.42265
RPS12	1	1	1	0	1	1	1	0	1	#DIV/0!
SNX8	1	1	1	0	1	1	1	0	1	#DIV/0!
CECR2	1	1	1	0	6.25531	1	3.62765	1	3.62765	0.42265
BRIX1	1	1	1	0	1	1	1	0	1	#DIV/0!
FOXN2	1	1	1	0	1	1	1	0	1	#DIV/0!
NANOG	1	1	1	0	1	1	1	0	1	#DIV/0!
DDX23	6.45315	1	3.72657	1	1	1	1	0	0.268343	0.42265
SRRM2	1	6.63616	3.81808	1	1	1	1	0	0.261912	0.42265
MAT2A	1	7.16878	4.08439	1	1	1	1	0	0.244835	0.42265
TBL1X	1	1	1	0	1	1	1	0	1	#DIV/0!
UQCRC2	6.60808	6.60227	6.60517	2	1	1	1	0	0.151396	2.68741e-07
BCAP31	1	1	1	0	1	1	1	0	1	#DIV/0!
MRTO4	1	6.92885	3.96442	1	1	1	1	0	0.252243	0.42265
TOM1	1	1	1	0	1	1	1	0	1	#DIV/0!
EPS8	1	1	1	0	1	1	1	0	1	#DIV/0!
GAK	1	1	1	0	1	1	1	0	1	#DIV/0!
NME6	6.68586	1	3.84293	1	6.5689	1	3.78445	1	0.984782	0.989609
NDUFS1	6.97959	1	3.9898	1	6.14757	1	3.57378	1	0.895731	0.92564
PDCL3	1	1	1	0	1	1	1	0	1	#DIV/0!
TIAL1	1	1	1	0	1	1	1	0	1	#DIV/0!
YTHDF3	1	6.56858	3.78429	1	7.37906	1	4.18953	1	1.10709	0.932474
GRB10	1	1	1	0	1	1	1	0	1	#DIV/0!
VIRMA	1	1	1	0	1	1	1	0	1	#DIV/0!
CCNT2	6.29552	1	3.64776	1	1	1	1	0	0.274141	0.42265
CDC16	1	1	1	0	1	1	1	0	1	#DIV/0!
SPATS2	1	1	1	0	1	1	1	0	1	#DIV/0!
DUSP6	1	1	1	0	1	1	1	0	1	#DIV/0!
WDR33	1	1	1	0	1	1	1	0	1	#DIV/0!
GATAD1	1	1	1	0	1	1	1	0	1	#DIV/0!
KRR1	1	1	1	0	1	1	1	0	1	#DIV/0!
LPCAT3	1	1	1	0	1	1	1	0	1	#DIV/0!
ARFGEF2	1	1	1	0	1	1	1	0	1	#DIV/0!
NRAS	1	1	1	0	1	1	1	0	1	#DIV/0!
RRBP1	7.06381	1	4.0319	1	6.98225	1	3.99113	1	0.989886	0.99323
THUMPD3	1	1	1	0	1	1	1	0	1	#DIV/0!
PRR12	1	1	1	0	1	1	1	0	1	#DIV/0!
PLRG1	1	1	1	0	1	1	1	0	1	#DIV/0!
ZBTB21	1	1	1	0	1	1	1	0	1	#DIV/0!
TMEM263	1	1	1	0	1	1	1	0	1	#DIV/0!
RABL2	1	1	1	0	1	1	1	0	1	#DIV/0!
REX2	6.93865	1	3.96932	1	1	1	1	0	0.251932	0.42265
N4BP2L2	1	1	1	0	1	1	1	0	1	#DIV/0!
CDK4	1	1	1	0	7.54838	1	4.27419	1	4.27419	0.42265
MIA2	1	1	1	0	1	1	1	0	1	#DIV/0!
SSR1	1	1	1	0	1	1	1	0	1	#DIV/0!
RBM19	5.56237	1	3.28119	1	1	1	1	0	0.304768	0.42265
SEC24A	1	1	1	0	1	1	1	0	1	#DIV/0!
STAG1	1	1	1	0	1	1	1	0	1	#DIV/0!
HNRNPH3	1	1	1	0	1	1	1	0	1	#DIV/0!
SRPK1	1	1	1	0	1	1	1	0	1	#DIV/0!
ZCCHC9	1	1	1	0	1	1	1	0	1	#DIV/0!
ANKRD13A	1	1	1	0	1	1	1	0	1	#DIV/0!
SREBF2	1	1	1	0	1	1	1	0	1	#DIV/0!
HS2ST1	1	1	1	0	1	1	1	0	1	#DIV/0!
PGAM5	1	1	1	0	1	1	1	0	1	#DIV/0!
ZBTB12	1	1	1	0	1	1	1	0	1	#DIV/0!
EPC1	1	1	1	0	1	1	1	0	1	#DIV/0!
PABPN1	1	1	1	0	1	1	1	0	1	#DIV/0!
SRP9	1	1	1	0	1	1	1	0	1	#DIV/0!
	1	1	1	0	1	1	1	0	1	#DIV/0!
KIAA1522	1	1	1	0	1	1	1	0	1	#DIV/0!
PBRM1	1	1	1	0	1	1	1	0	1	#DIV/0!
TARBP2	1	1	1	0	1	1	1	0	1	#DIV/0!
FDFT1	1	1	1	0	1	1	1	0	1	#DIV/0!
SUCLA2	7.48424	1	4.24212	1	7.53428	1	4.26714	1	1.0059	0.996157
CCDC61	1	1	1	0	1	1	1	0	1	#DIV/0!
DEPTOR	1	1	1	0	1	1	1	0	1	#DIV/0!
WDR75	1	1	1	0	1	1	1	0	1	#DIV/0!
PRPF4	6.47486	1	3.73743	1	1	1	1	0	0.267564	0.42265
BRI3BP	1	1	1	0	1	1	1	0	1	#DIV/0!
TBC1D15	1	1	1	0	1	1	1	0	1	#DIV/0!
MCPH1	1	1	1	0	1	1	1	0	1	#DIV/0!
CABIN1	1	1	1	0	1	1	1	0	1	#DIV/0!
FRG1	1	1	1	0	1	1	1	0	1	#DIV/0!
ZFR	1	1	1	0	1	1	1	0	1	#DIV/0!
QSER1	1	1	1	0	1	1	1	0	1	#DIV/0!
TNPO2	1	1	1	0	1	1	1	0	1	#DIV/0!
DOCK7	7.29821	1	4.1491	1	1	1	1	0	0.241016	0.42265
CDC34	1	1	1	0	1	1	1	0	1	#DIV/0!
PPP2CB	1	1	1	0	1	1	1	0	1	#DIV/0!
SLC25A3	7.25323	1	4.12662	1	7.16224	1	4.08112	1	0.988976	0.992672
RPS19BP1	1	1	1	0	1	1	1	0	1	#DIV/0!
HUWE1	1	1	1	0	1	1	1	0	1	#DIV/0!
FUS	7.02741	1	4.0137	1	1	7.21221	4.1061	1	1.02302	0.984905
RPS29	1	1	1	0	1	1	1	0	1	#DIV/0!
DLGAP5	1	1	1	0	1	1	1	0	1	#DIV/0!
WDR43	1	1	1	0	1	1	1	0	1	#DIV/0!
GUF1	1	1	1	0	6.8694	1	3.9347	1	3.9347	0.42265
SRPRA	7.13405	1	4.06703	1	1	1	1	0	0.24588	0.42265
VCP	1	1	1	0	1	1	1	0	1	#DIV/0!
MAD1L1	1	1	1	0	1	1	1	0	1	#DIV/0!
RRP7A	1	1	1	0	1	1	1	0	1	#DIV/0!
MGLL	1	1	1	0	1	1	1	0	1	#DIV/0!
RPP30	1	1	1	0	1	1	1	0	1	#DIV/0!
PPP1R13L	1	1	1	0	1	1	1	0	1	#DIV/0!
RPL19	8.04048	7.10802	7.57425	2	8.25741	1	4.62871	1	0.611111	0.505254
XPC	1	1	1	0	1	1	1	0	1	#DIV/0!
NFYC	1	1	1	0	1	1	1	0	1	#DIV/0!
NUP85	1	1	1	0	1	1	1	0	1	#DIV/0!
UTP3	1	1	1	0	1	1	1	0	1	#DIV/0!
CDYL2	1	1	1	0	1	1	1	0	1	#DIV/0!
N4BP2	1	1	1	0	1	1	1	0	1	#DIV/0!
SAMD1	1	1	1	0	1	1	1	0	1	#DIV/0!
VPS13C	1	1	1	0	1	1	1	0	1	#DIV/0!
MTCL1	1	1	1	0	1	1	1	0	1	#DIV/0!
OTUD4	6.79445	1	3.89722	1	1	1	1	0	0.256593	0.42265
DNAJB11	1	1	1	0	1	1	1	0	1	#DIV/0!
RFX3	1	1	1	0	1	1	1	0	1	#DIV/0!
SMG6	1	5.51807	3.25903	1	6.39925	1	3.69962	1	1.13519	0.911841
ACADSB	6.93307	1	3.96654	1	7.11569	1	4.05784	1	1.02302	0.984847
GM6525	1	1	1	0	1	1	1	0	1	#DIV/0!
SNX18	1	1	1	0	1	1	1	0	1	#DIV/0!
PLTP	1	1	1	0	1	1	1	0	1	#DIV/0!
FAM120A	1	1	1	0	1	1	1	0	1	#DIV/0!
SLC35E1	1	1	1	0	1	1	1	0	1	#DIV/0!
ABCB5	1	1	1	0	1	1	1	0	1	#DIV/0!
RTF2	1	1	1	0	1	1	1	0	1	#DIV/0!
L3MBTL2	1	6.53726	3.76863	1	1	1	1	0	0.265348	0.42265
CTBP1	1	1	1	0	1	1	1	0	1	#DIV/0!
TSC2	1	1	1	0	1	1	1	0	1	#DIV/0!
DNAJC10	7.50201	1	4.251	1	1	1	1	0	0.235239	0.42265
ALDH2	6.83767	1	3.91883	1	1	1	1	0	0.255178	0.42265
MRPL9	6.36974	1	3.68487	1	1	1	1	0	0.27138	0.42265
COMMD5	1	1	1	0	1	1	1	0	1	#DIV/0!
BCLAF1	1	7.27509	4.13755	1	1	7.2629	4.13145	1	0.998526	0.999027
TOR1A	1	1	1	0	1	1	1	0	1	#DIV/0!
CNP	1	1	1	0	1	1	1	0	1	#DIV/0!
RBM28	1	1	1	0	1	1	1	0	1	#DIV/0!
UPF2	1	1	1	0	1	1	1	0	1	#DIV/0!
GRPEL1	1	1	1	0	1	1	1	0	1	#DIV/0!
USP9X	6.38197	1	3.69099	1	6.47599	1	3.738	1	1.01274	0.991341
UGDH	1	1	1	0	1	1	1	0	1	#DIV/0!
TOX4	1	1	1	0	1	1	1	0	1	#DIV/0!
HCFC1	1	1	1	0	1	1	1	0	1	#DIV/0!
SRRT	1	1	1	0	1	1	1	0	1	#DIV/0!
KRT10	8.52004	8.565	8.54252	2	7.68172	7.23747	7.45959	2	0.873231	0.0399735
NEK4	1	1	1	0	1	1	1	0	1	#DIV/0!
SURF4	1	1	1	0	1	1	1	0	1	#DIV/0!
SUMO1	1	1	1	0	1	1	1	0	1	#DIV/0!
CTU2	1	1	1	0	1	1	1	0	1	#DIV/0!
EXOC3L	1	1	1	0	1	1	1	0	1	#DIV/0!
HPS5	1	1	1	0	1	1	1	0	1	#DIV/0!
CDK13	1	1	1	0	7.54838	1	4.27419	1	4.27419	0.42265
TCOF1	1	1	1	0	1	1	1	0	1	#DIV/0!
BRD2	1	1	1	0	1	1	1	0	1	#DIV/0!
PSMD7	1	1	1	0	1	1	1	0	1	#DIV/0!
UHRF1BP1	1	1	1	0	1	1	1	0	1	#DIV/0!
DHX38	1	1	1	0	1	1	1	0	1	#DIV/0!
VDAC1	1	1	1	0	1	1	1	0	1	#DIV/0!
FANCA	1	1	1	0	1	1	1	0	1	#DIV/0!
GNPAT	1	1	1	0	1	1	1	0	1	#DIV/0!
DKC1	1	1	1	0	1	1	1	0	1	#DIV/0!
WDR36	1	6.53397	3.76699	1	1	1	1	0	0.265464	0.42265
ARID5B	1	1	1	0	1	1	1	0	1	#DIV/0!
TUT1	1	1	1	0	1	1	1	0	1	#DIV/0!
MORC3	1	1	1	0	1	1	1	0	1	#DIV/0!
ATR	1	1	1	0	1	1	1	0	1	#DIV/0!
NXF1	1	1	1	0	1	1	1	0	1	#DIV/0!
MAP3K1	1	1	1	0	1	1	1	0	1	#DIV/0!
VPS4B	1	1	1	0	1	1	1	0	1	#DIV/0!
NCOA4	1	1	1	0	1	1	1	0	1	#DIV/0!
TMCO1	1	1	1	0	1	1	1	0	1	#DIV/0!
EXOSC3	1	1	1	0	1	1	1	0	1	#DIV/0!
PPP2R5B	1	1	1	0	1	1	1	0	1	#DIV/0!
CDK7	6.75809	1	3.87904	1	1	1	1	0	0.257796	0.42265
SBNO1	1	1	1	0	1	1	1	0	1	#DIV/0!
SPTLC1	1	1	1	0	1	1	1	0	1	#DIV/0!
PDCL	1	1	1	0	1	1	1	0	1	#DIV/0!
PEX6	1	1	1	0	1	1	1	0	1	#DIV/0!
SRBD1	1	1	1	0	1	1	1	0	1	#DIV/0!
RIOX1	1	1	1	0	1	1	1	0	1	#DIV/0!
AGPS	1	1	1	0	1	1	1	0	1	#DIV/0!
USP7	1	1	1	0	1	1	1	0	1	#DIV/0!
NDC1	1	1	1	0	1	1	1	0	1	#DIV/0!
THEM6	1	1	1	0	1	1	1	0	1	#DIV/0!
IST1	1	1	1	0	1	1	1	0	1	#DIV/0!
KDM3A	6.43085	1	3.71542	1	1	1	1	0	0.269148	0.42265
MED17	1	1	1	0	1	1	1	0	1	#DIV/0!
SSRP1	1	1	1	0	1	1	1	0	1	#DIV/0!
TMCO6	1	1	1	0	1	1	1	0	1	#DIV/0!
RIC8B	1	1	1	0	1	1	1	0	1	#DIV/0!
KAT7	1	1	1	0	1	1	1	0	1	#DIV/0!
APOBEC1	1	1	1	0	1	1	1	0	1	#DIV/0!
ZC3H11A	1	1	1	0	1	1	1	0	1	#DIV/0!
CTC1	5.44224	1	3.22112	1	1	1	1	0	0.310451	0.42265
TAF10	1	1	1	0	1	1	1	0	1	#DIV/0!
NUP43	1	1	1	0	1	1	1	0	1	#DIV/0!
UTRN	6.90879	1	3.9544	1	6.99459	1	3.9973	1	1.01085	0.992792
NISCH	1	1	1	0	1	1	1	0	1	#DIV/0!
PRPF4B	6.17615	1	3.58807	1	6.22507	1	3.61254	1	1.00682	0.995297
SPAG5	1	1	1	0	1	1	1	0	1	#DIV/0!
CALM2	1	1	1	0	1	1	1	0	1	#DIV/0!
MIB2	1	1	1	0	1	1	1	0	1	#DIV/0!
CTCF	1	1	1	0	1	1	1	0	1	#DIV/0!
RNH1	1	1	1	0	1	1	1	0	1	#DIV/0!
VPS54	1	1	1	0	1	1	1	0	1	#DIV/0!
ESYT2	1	1	1	0	1	1	1	0	1	#DIV/0!
CCDC115	1	1	1	0	1	1	1	0	1	#DIV/0!
SLC27A4	1	1	1	0	1	1	1	0	1	#DIV/0!
FBXO15	1	1	1	0	1	1	1	0	1	#DIV/0!
TAF6L	1	1	1	0	1	1	1	0	1	#DIV/0!
SUPT7L	1	1	1	0	1	1	1	0	1	#DIV/0!
MRPS33	1	1	1	0	1	1	1	0	1	#DIV/0!
PRKACB	1	1	1	0	1	1	1	0	1	#DIV/0!
ARPC4	1	1	1	0	1	1	1	0	1	#DIV/0!
RIOK1	1	1	1	0	1	1	1	0	1	#DIV/0!
DHRS4	1	1	1	0	1	1	1	0	1	#DIV/0!
NET1	1	1	1	0	1	1	1	0	1	#DIV/0!
[truncated: 1,303 more rows]

## Sheet: High Con. LSD1 interactors
Protein	IgG_1 IP	IgG_1 IP	Mean IgG IP	LSD1_1 IP	LSD1_2 IP	Mean LSD1 IP	Fold change (LSD1/IgG)	Pvalue	log2(FC)	log10(p-value)
KDM1A	1	1	1	8.54353	9.04678	8.79515	8.79515	0.00104035	3.13670834338107	2.98282
HDAC1	1	1	1	8.35377	8.88597	8.61987	8.61987	0.00121728	3.10766618176084	2.91461
RCOR3	1	1	1	8.05965	8.74476	8.40221	8.40221	0.00213474	3.07076835367399	2.67065
RCOR1	1	1	1	7.90544	8.71006	8.30775	8.30775	0.00301705	3.05445726755556	2.52042
HDAC2	1	1	1	7.77593	8.77333	8.27463	8.27463	0.00466668	3.0486946751845	2.33099
GSE1	1	1	1	7.77348	8.47064	8.12206	8.12206	0.00238691	3.02184607597735	2.62216
ZFP217	1	1	1	7.72113	8.24426	7.9827	7.9827	0.00140023	2.99687621656162	2.8538
ZNF516	1	1	1	7.474	7.98794	7.73097	7.73097	0.00145431	2.95064966079086	2.83734
HMG20B	1	1	1	7.21923	8.2283	7.72377	7.72377	0.00558351	2.94930500527996	2.25309
RREB1	1	1	1	7.76982	7.43974	7.60478	7.60478	0.000623818	2.92690718553588	3.20494
HMG20A	1	1	1	7.15181	7.75393	7.45287	7.45287	0.0021696	2.89779661608042	2.66362
PHF21A	1	1	1	6.84762	7.50945	7.17854	7.17854	0.00285626	2.84369014538774	2.5442
CHD7	1	1	1	6.83791	6.74484	6.79138	6.79138	6.45677e-05	2.76370370581472	4.18998
