# Supplementary material for: Cooperative role of LSD1 and CHD7 in regulating differentiation of mouse embryonic stem cells
Source: Sci Rep. 2024 Nov 18;14:28495. doi: 10.1038/s41598-024-78920-3 (PMC11574112; doi:10.1038/s41598-024-78920-3)
Supplement: Supplementary file 4 — Supplementary Information 4. [file 41598_2024_78920_MOESM4_ESM.xlsx]

## Sheet: CHD7 peaks in WT
Chrom	Start	End	chd7_wt_peak_1	X35	.	X5.10949	X8.2753	X3.59979	X175	annotation	geneChr	geneStart	geneEnd	geneLength	geneStrand	transcriptId	distanceToTSS	geneName	geneId
chr2	91361113	91361344	chd7_wt_peak_564	26	.	515464	719823	269709	51	Intron (NM_175123/1110051M20Rik, intron 3 of 8)	2	91277828	91444642	166815	2	NM_175123	83298	1110051M20Rik	1110051M20Rik
chr13	64565846	64566265	chd7_wt_peak_245	56	.	6.25	10493	560474	251	Distal Intergenic	13	64481246	64497792	16547	2	NM_001195435	-68055	1190003K10Rik	1190003K10Rik
chr5	114801585	114801811	chd7_wt_peak_768	13	.	403226	543798	139551	78	Exon (NM_026718/Ankrd13a, exon 13 of 15)	5	114808196	114813976	5781	2	NR_027817	12165	1500011B03Rik	1500011B03Rik
chr12	50979753	50980336	chd7_wt_peak_186	41	.	546875	886683	412186	241	Distal Intergenic	12	51005156	51062543	57388	1	NR_126468	-24820	1700008C04Rik	1700008C04Rik
chr7	44375073	44375570	chd7_wt_peak_863	31	.	482759	780475	319886	94	Promoter (<=1kb)	7	44360045	44375030	14986	2	NM_027049	-44	1700008O03Rik	1700008O03Rik
chr3	6474300	6474534	chd7_wt_peak_596	30	.	555556	766987	30816	175	Distal Intergenic	3	6615413	6620443	5031	2	NM_027048	145909	1700008P02Rik	1700008P02Rik
chr3	7791002	7791387	chd7_wt_peak_598	34	.	568182	805079	340806	152	Distal Intergenic	3	7925303	7954887	29585	2	NR_040587	163500	1700010I02Rik	1700010I02Rik
chr3	8005708	8005983	chd7_wt_peak_599	43	.	5	906816	430193	115	Distal Intergenic	3	7925303	7954887	29585	2	NR_040587	-50822	1700010I02Rik	1700010I02Rik
chr7	52732327	52732527	chd7_wt_peak_866	26	.	495496	713489	264548	155	Distal Intergenic	7	52011680	52015716	4037	2	NM_001195601	-716612	1700015G11Rik	1700015G11Rik
chr13	5550357	5550584	chd7_wt_peak_214	40	.	560345	875738	402671	122	Distal Intergenic	13	5855509	5858092	2584	2	NR_045891	307508	1700016G22Rik	1700016G22Rik
chr1	52953313	52953747	chd7_wt_peak_19	31	.	482759	780475	319886	275	Promoter (<=1kb)	1	52925127	52952840	27714	2	NM_144953	-474	1700019D03Rik	1700019D03Rik
chr10	110855560	110855898	chd7_wt_peak_112	55	.	536723	104378	555341	182	Intron (NR_045979/1700020G17Rik, intron 2 of 2)	10	110801174	110896507	95334	2	NR_045979	40609	1700020G17Rik	1700020G17Rik
chr14	124033314	124033735	chd7_wt_peak_365	39	.	493827	862865	391071	271	Intron (NM_010201/Fgf14, intron 3 of 4)	14	123987635	124015684	28050	1	NR_045479	45680	1700024B18Rik	1700024B18Rik
chr17	54707936	54708136	chd7_wt_peak_475	35	.	584416	817876	351689	134	Distal Intergenic	17	54352583	54370074	17492	2	NR_045825	-337863	1700025K24Rik	1700025K24Rik
chr12	20264534	20265198	chd7_wt_peak_178	30	.	409091	763168	305045	492	Distal Intergenic	12	20804392	20815779	11388	2	NR_015521	550581	1700030C10Rik	1700030C10Rik
chr12	20843752	20844149	chd7_wt_peak_179	25	.	472441	704468	257059	321	Distal Intergenic	12	20804392	20815779	11388	2	NR_015521	-27974	1700030C10Rik	1700030C10Rik
chr12	20947429	20947809	chd7_wt_peak_180	21	.	454545	648857	213391	33	Distal Intergenic	12	20804392	20815779	11388	2	NR_015521	-131651	1700030C10Rik	1700030C10Rik
chr14	118369232	118369456	chd7_wt_peak_361	61	.	592105	110699	615158	47	Intron (NR_045624/1700044C05Rik, intron 3 of 5)	14	118365878	118398165	32288	1	NR_045624	3355	1700044C05Rik	1700044C05Rik
chr4	124353559	124354004	chd7_wt_peak_678	89	.	787037	139302	890217	139	Distal Intergenic	4	124449626	124485959	36334	2	NR_040774	131955	1700057H15Rik	1700057H15Rik
chr4	146613311	146613767	chd7_wt_peak_706	62	.	575758	111584	62348	122	Distal Intergenic	4	146519039	146546873	27835	2	NR_045468	-66439	1700095A21Rik	1700095A21Rik
chr5	112822616	112822816	chd7_wt_peak_767	25	.	491071	70651	258895	36	Intron (NM_028901/Myo18b, intron 21 of 43)	5	112793292	112801701	8410	1	NR_040676	29325	1700095B10Rik	1700095B10Rik
chr5	25554690	25554987	chd7_wt_peak_739	20	.	375587	643376	209375	196	Distal Intergenic	5	25530018	25531466	1449	1	NR_027388	24673	1700096K18Rik	1700096K18Rik
chr12	6595468	6595728	chd7_wt_peak_172	61	.	706522	111167	61947	185	Distal Intergenic	12	7372039	7380330	8292	2	NR_045045	784602	1700101O22Rik	1700101O22Rik
chr14	76624908	76625108	chd7_wt_peak_347	21	.	437956	648772	213391	15	Distal Intergenic	14	76677568	76687108	9541	1	NR_015485	-52460	1700108F19Rik	1700108F19Rik
chr17	10356391	10356756	chd7_wt_peak_450	26	.	4.8	716595	267024	240	Distal Intergenic	17	10324602	10329312	4711	1	NR_045461	31790	1700110C19Rik	1700110C19Rik
chr17	10366264	10366593	chd7_wt_peak_451	37	.	484848	846929	377061	262	Distal Intergenic	17	10324602	10329312	4711	1	NR_045461	41663	1700110C19Rik	1700110C19Rik
chr14	3282506	3282781	chd7_wt_peak_283	46	.	649351	944858	464664	136	Intron (NR_038059/1700110I01Rik, intron 3 of 3)	14	3262402	3305831	43430	1	NR_038059	20105	1700110I01Rik	1700110I01Rik
chr14	3534724	3535195	chd7_wt_peak_284	13	.	425532	538764	135817	134	Intron (NM_001270806_1/Gm5795, intron 4 of 4)	14	3504100	3544338	40239	1	NR_038059_1	30625	1700110I01Rik	1700110I01Rik
chr14	3562384	3562584	chd7_wt_peak_285	29	.	547945	748057	292363	101	Intron (NM_001270806_1/Gm5795, intron 4 of 4)	14	3504100	3544338	40239	1	NR_038059_1	58285	1700110I01Rik	1700110I01Rik
chr16	50994306	50994641	chd7_wt_peak_430	65	.	707071	114596	651976	137	Distal Intergenic	16	50783409	50784091	683	1	NR_131006	210898	1700116B05Rik	1700116B05Rik
chr17	48037042	48037242	chd7_wt_peak_473	12	.	412371	518139	122402	131	Promoter (1-2kb)	17	48036745	48038293	1549	2	NM_029689	1051	1700122O11Rik	1700122O11Rik
chr4	10399615	10399893	chd7_wt_peak_641	41	.	588235	889162	41414	124	Distal Intergenic	4	10508031	10797802	289772	2	NR_045185	397909	1700123O12Rik	1700123O12Rik
chr3	27155067	27155572	chd7_wt_peak_606	40	.	482955	875677	402671	186	Promoter (1-2kb)	3	27154026	27157019	2994	1	NR_040548	1042	1700125G22Rik	1700125G22Rik
chr16	9132936	9133147	chd7_wt_peak_407	46	.	544218	950609	469756	46	Distal Intergenic	16	8830100	8858924	28825	1	NM_001081400	302837	1810013L24Rik	1810013L24Rik
chr18	82777221	82777712	chd7_wt_peak_514	14	.	395683	555081	147049	175	Distal Intergenic	18	82754505	82759039	4535	2	NR_045389	-18183	2210420H20Rik	2210420H20Rik
chr9	50124257	50124703	chd7_wt_peak_1002	37	.	560748	8453	375944	178	Distal Intergenic	9	50232523	50233182	660	2	NR_131161	108479	2310003N18Rik	2310003N18Rik
chr13	66414768	66415122	chd7_wt_peak_258	59	.	522388	108761	596688	241	Distal Intergenic	13	66418114	66441118	23005	2	NM_183119	25996	2410141K09Rik	2410141K09Rik
chr13	66490761	66490961	chd7_wt_peak_259	29	.	518868	750396	294277	66	Distal Intergenic	13	66431028	66441118	10091	2	NM_001290196	-49644	2410141K09Rik	2410141K09Rik
chr13	66547229	66547522	chd7_wt_peak_260	38	.	530303	859495	388119	148	Distal Intergenic	13	66431028	66441118	10091	2	NM_001290196	-106112	2410141K09Rik	2410141K09Rik
chr13	66627200	66627619	chd7_wt_peak_261	69	.	451713	119286	696667	228	Distal Intergenic	13	66431028	66441118	10091	2	NM_001290196	-186083	2410141K09Rik	2410141K09Rik
chr8	20423840	20424071	chd7_wt_peak_910	13	.	302013	53129	130986	175	Promoter (<=1kb)	8	20385782	20424814	39033	2	NR_028428	743	2610005L07Rik	2610005L07Rik
chr8	20394508	20394902	chd7_wt_peak_909	206	.	609195	259244	206715	199	Intron (NR_028428/2610005L07Rik, intron 5 of 5)	8	20385782	20424814	39033	2	NR_028428	29912	2610005L07Rik	2610005L07Rik
chr14	4335164	4335438	chd7_wt_peak_291	122	.	827338	173925	122828	148	Promoter (<=1kb)	14	4334763	4354687	19925	1	NM_001309398	402	2610042L04Rik	2610042L04Rik
chr4	147637998	147638400	chd7_wt_peak_719	45	.	399361	935322	456087	106	Intron (NM_145078/2610305D13Rik, intron 2 of 4)	4	147611936	147642508	30573	2	NM_145078	4108	2610305D13Rik	2610305D13Rik
chr17	13589908	13590108	chd7_wt_peak_454	58	.	576923	10802	589693	87	Distal Intergenic	17	13487021	13554094	67074	2	NR_045437	-35815	2700054A10Rik	2700054A10Rik
chr17	13590418	13590667	chd7_wt_peak_455	68	.	608974	11757	680512	82	Distal Intergenic	17	13487021	13554094	67074	2	NR_045437	-36325	2700054A10Rik	2700054A10Rik
chr17	13591054	13591284	chd7_wt_peak_456	16	.	394737	577762	163456	57	Distal Intergenic	17	13487021	13554094	67074	2	NR_045437	-36961	2700054A10Rik	2700054A10Rik
chr13	3372852	3373624	chd7_wt_peak_211	376	.	144654	430977	376528	307	Distal Intergenic	13	3478303	3492398	14096	1	NR_015522	-104679	2810429I04Rik	2810429I04Rik
chr16	13976453	13976791	chd7_wt_peak_412	11	.	384615	514616	11966	151	Distal Intergenic	16	13986637	14101494	114858	1	NM_144518	-9846	2900011O08Rik	2900011O08Rik
chr14	49819856	49820134	chd7_wt_peak_333	13	.	359116	540567	137264	97	Distal Intergenic	14	49682019	49783367	101349	2	NM_026142	-36490	3632451O06Rik	3632451O06Rik
chr15	96244560	96244818	chd7_wt_peak_404	65	.	639098	114884	654695	133	Intron (NR_130160/4833422M21Rik, intron 2 of 2)	15	96231870	96254684	22815	2	NR_130160	9866	4833422M21Rik	4833422M21Rik
chr13	54565935	54566257	chd7_wt_peak_233	13	.	421053	53172	130986	260	Promoter (<=1kb)	13	54551218	54565382	14165	2	NM_133797	-554	4833439L19Rik	4833439L19Rik
chr6	50608276	50608618	chd7_wt_peak_799	25	.	486726	699656	253044	163	Distal Intergenic	6	50573304	50596590	23287	2	NM_027564	-11687	4921507P07Rik	4921507P07Rik
chr13	34109679	34110035	chd7_wt_peak_223	46	.	540541	944294	464209	185	Intron (NR_046184/4930447K03Rik, intron 1 of 4)	13	34084155	34113272	29118	2	NR_046184	3237	4930447K03Rik	4930447K03Rik
chr5	50122967	50123211	chd7_wt_peak_745	42	.	575221	899599	423446	152	Distal Intergenic	5	50151333	50156092	4760	1	NR_040696	-28122	4930448I18Rik	4930448I18Rik
chr14	91478408	91478780	chd7_wt_peak_348	44	.	547445	92143	443185	175	Distal Intergenic	14	90126891	90269760	142870	1	NR_045712	1351518	4930474H20Rik	4930474H20Rik
chr14	91655935	91656506	chd7_wt_peak_349	22	.	444444	659306	221243	174	Distal Intergenic	14	90126891	90269760	142870	1	NR_045712	1529045	4930474H20Rik	4930474H20Rik
chr1	62767494	62767806	chd7_wt_peak_24	19	.	41958	618774	192798	118	Intron (NM_001077406/Nrp2, intron 10 of 15)	1	62790918	62794732	3815	2	NR_040601	26926	4930487H11Rik	4930487H11Rik
chr9	100074372	100074682	chd7_wt_peak_1011	47	.	631579	95893	477325	166	Distal Intergenic	9	100022300	100034670	12371	1	NR_040763	52073	4930519F24Rik	4930519F24Rik
chr1	44822244	44822829	chd7_wt_peak_17	49	.	56338	983323	499649	186	Distal Intergenic	1	44739675	44744949	5275	2	NR_040602	-77296	4930521E06Rik	4930521E06Rik
chr18	68942720	68943026	chd7_wt_peak_508	17	.	4.5	594877	175277	107	Intron (NR_038051/4930546C10Rik, intron 3 of 6)	18	68889487	68951528	62042	2	NR_038051	8502	4930546C10Rik	4930546C10Rik
chr19	55543313	55543513	chd7_wt_peak_534	21	.	471698	650781	21446	60	Intron (NM_001293685/Vti1a, intron 8 of 8)	19	55640589	55702204	61616	2	NR_045318	158691	4930552P12Rik	4930552P12Rik
chr14	5069612	5069842	chd7_wt_peak_294	62	.	686275	111226	620014	100	Distal Intergenic	14	5050629	5059243	8615	1	NM_175393	18984	4930555G01Rik	4930555G01Rik
chr15	10723579	10723930	chd7_wt_peak_373	39	.	534351	866151	393998	239	Intron (NR_045063/4930556M19Rik, intron 2 of 6)	15	10714900	10722211	7312	1	NR_045065	8680	4930556M19Rik	4930556M19Rik
chr12	93576972	93577210	chd7_wt_peak_201	203	.	134146	255805	203325	139	Distal Intergenic	12	93416457	93444823	28367	2	NR_126436	-132150	4930559C10Rik	4930559C10Rik
chr14	35649886	35650086	chd7_wt_peak_327	19	.	46875	62437	196289	45	Distal Intergenic	14	35809486	35811978	2493	2	NM_001033766	161892	4930596D02Rik	4930596D02Rik
chr9	46582024	46582261	chd7_wt_peak_1000	56	.	670103	105218	563189	142	Distal Intergenic	9	46303361	46319986	16626	2	NM_183104	-262039	4931429L15Rik	4931429L15Rik
chr16	42781332	42781636	chd7_wt_peak_428	14	.	409836	554137	146795	178	Intron (NR_040521/4932412D23Rik, intron 1 of 3)	16	42725702	42875587	149886	2	NR_040521	93951	4932412D23Rik	4932412D23Rik
chr5	59848863	59849063	chd7_wt_peak_746	16	.	441176	581095	165799	36	Distal Intergenic	5	59963119	59986002	22884	2	NR_040682	136939	4933402J10Rik	4933402J10Rik
chr5	59922209	59922409	chd7_wt_peak_747	12	.	412371	518139	122402	50	Distal Intergenic	5	59963119	59986002	22884	2	NR_040682	63593	4933402J10Rik	4933402J10Rik
chr5	60882919	60883293	chd7_wt_peak_748	29	.	531915	746117	290906	308	Distal Intergenic	5	59963119	59986002	22884	2	NR_040683	-896918	4933402J10Rik	4933402J10Rik
chr2	146631072	146631317	chd7_wt_peak_575	46	.	559701	941864	462016	125	Distal Intergenic	2	146542931	146546108	3178	1	NR_040502	88142	4933406D12Rik	4933406D12Rik
chr11	19415669	19415952	chd7_wt_peak_124	33	.	511811	797514	334514	137	Distal Intergenic	11	19065275	19075740	10466	1	NR_046037	350395	4933406G16Rik	4933406G16Rik
chr10	117953040	117953291	chd7_wt_peak_114	78	.	645161	128082	781299	137	Distal Intergenic	10	117925459	117948307	22849	1	NR_045342	27582	4933411E08Rik	4933411E08Rik
chr9	35305210	35305615	chd7_wt_peak_996	4560	.	385542	465.5	456065	204	Distal Intergenic	9	35281105	35285423	4319	1	NR_040715	24106	4933422A05Rik	4933422A05Rik
chr15	74691302	74691773	chd7_wt_peak_392	20	.	431655	638514	205475	336	Distal Intergenic	15	74709161	74710374	1214	1	NR_033197	-17388	4933427E11Rik	4933427E11Rik
chr4	40595218	40595468	chd7_wt_peak_653	19	.	40625	622495	195705	103	Distal Intergenic	4	40482840	40525548	42709	2	NR_040644	-69671	4933428C19Rik	4933428C19Rik
chr4	147095166	147095366	chd7_wt_peak_711	29	.	418719	754274	297397	136	Distal Intergenic	4	147063366	147068436	5071	2	NR_045446	-26731	4933438K21Rik	4933438K21Rik
chr10	111576036	111576348	chd7_wt_peak_113	56	.	539773	104948	560649	172	Distal Intergenic	10	111586719	111594273	7555	2	NR_045344	17925	4933440J02Rik	4933440J02Rik
chr2	166418305	166418575	chd7_wt_peak_584	30	.	508475	762093	304206	238	Distal Intergenic	2	166447451	166458770	11320	1	NR_015558	-28876	5031425F14Rik	5031425F14Rik
chr2	59385434	59385687	chd7_wt_peak_553	39	.	513699	864577	392539	152	Promoter (<=1kb)	2	59382493	59386682	4190	2	NR_040510	995	5330411J11Rik	5330411J11Rik
chr6	142602771	142602971	chd7_wt_peak_840	14	.	434783	553398	146291	94	Intron (NM_001044720/Abcc9, intron 33 of 39)	6	142614595	142626462	11868	1	NR_037679	-11624	5330439B14Rik	5330439B14Rik
chr15	5895819	5896128	chd7_wt_peak_367	22	.	466102	667115	227265	149	Distal Intergenic	15	5496318	5594983	98666	1	NR_045274	399502	5430437J10Rik	5430437J10Rik
chr3	153806010	153806336	chd7_wt_peak_635	25	.	505051	703292	256193	178	Distal Intergenic	3	153789305	153792087	2783	2	NR_045801	-13924	5730460C07Rik	5730460C07Rik
chr12	18863788	18864000	chd7_wt_peak_175	21	.	471698	650781	21446	111	Distal Intergenic	12	18514510	18535254	20745	1	NM_001201330	349279	5730507C01Rik	5730507C01Rik
chr12	19019622	19019848	chd7_wt_peak_176	27	.	504587	727835	275958	69	Distal Intergenic	12	18514510	18535254	20745	1	NM_001201330	505113	5730507C01Rik	5730507C01Rik
chr12	19292314	19292589	chd7_wt_peak_177	12	.	387597	5193	12333	58	Distal Intergenic	12	18514510	18535254	20745	1	NM_001201330	777805	5730507C01Rik	5730507C01Rik
chr15	12718276	12718476	chd7_wt_peak_374	22	.	480769	66501	225856	144	Distal Intergenic	15	12808177	12824657	16481	2	NM_029998	106181	6030458C11Rik	6030458C11Rik
chr8	20122718	20122995	chd7_wt_peak_901	67	.	442073	116657	671782	167	Distal Intergenic	8	20268286	20297432	29147	2	NR_030708	174437	6820431F20Rik	6820431F20Rik
chr8	20138392	20138592	chd7_wt_peak_902	41	.	392157	889535	414483	100	Distal Intergenic	8	20268286	20297432	29147	2	NR_030708	158840	6820431F20Rik	6820431F20Rik
chr8	20267467	20267867	chd7_wt_peak_905	93	.	504732	143818	934122	243	Distal Intergenic	8	20268286	20297432	29147	2	NR_030708	29565	6820431F20Rik	6820431F20Rik
chr8	20328857	20329106	chd7_wt_peak_906	51	.	415335	100512	519998	180	Distal Intergenic	8	20268286	20297432	29147	2	NR_030708	-31426	6820431F20Rik	6820431F20Rik
chr8	20152949	20153322	chd7_wt_peak_903	131	.	549296	182594	131325	136	Distal Intergenic	8	20268286	20297432	29147	2	NR_030708	144110	6820431F20Rik	6820431F20Rik
chr8	20266837	20267109	chd7_wt_peak_904	75	.	461538	125172	753232	142	Distal Intergenic	8	20268286	20297432	29147	2	NR_030708	30323	6820431F20Rik	6820431F20Rik
chr8	20074529	20074745	chd7_wt_peak_900	26	.	47619	710486	262177	163	Distal Intergenic	8	20268286	20297432	29147	2	NR_030708	222687	6820431F20Rik	6820431F20Rik
chr12	100817431	100817706	chd7_wt_peak_202	18	.	442478	605102	182587	93	Intron (NM_145448/9030617O03Rik, intron 1 of 12)	12	100779123	100872610	93488	1	NM_145448	38309	9030617O03Rik	9030617O03Rik
chr12	79851685	79852256	chd7_wt_peak_197	19	.	4.4	625826	197437	167	Distal Intergenic	12	79917019	79924733	7715	2	NR_131075	72477	9430078K24Rik	9430078K24Rik
chr10	122525510	122525730	chd7_wt_peak_115	27	.	529412	722659	271747	101	Distal Intergenic	10	122565023	122569891	4869	2	NR_040616	44161	A130077B15Rik	A130077B15Rik
chr17	10432445	10433046	chd7_wt_peak_452	71	.	606061	121004	713176	453	Intron (NM_027032/Pacrg, intron 4 of 4)	17	10456216	10474123	17908	1	NR_077238	-23170	A230009B12Rik	A230009B12Rik
chr4	78513319	78513519	chd7_wt_peak_662	25	.	505051	703292	256193	180	Distal Intergenic	4	78594047	78597484	3438	1	NR_131142	-80528	A430085M09Rik	A430085M09Rik
chr4	16631042	16631242	chd7_wt_peak_647	19	.	46875	62437	196289	115	Distal Intergenic	4	16164110	16266225	102116	1	NR_045765	466933	A530072M11Rik	A530072M11Rik
chr16	98107468	98107795	chd7_wt_peak_441	751	.	259843	810182	751685	158	Distal Intergenic	16	98062512	98082439	19928	2	NR_015491	-25030	A630089N07Rik	A630089N07Rik
chr1	11396086	11396497	chd7_wt_peak_7	14	.	395683	555081	147049	333	Distal Intergenic	1	11414105	11601821	187717	1	NM_001160370	-17608	A830018L16Rik	A830018L16Rik
chr1	11467104	11467325	chd7_wt_peak_8	43	.	580357	907831	43096	61	Intron (NM_001160370/A830018L16Rik, intron 1 of 6)	1	11414105	11975902	561798	1	NM_177173	53000	A830018L16Rik	A830018L16Rik
chr1	11620912	11621345	chd7_wt_peak_9	100	.	775194	150653	100037	238	Intron (NM_001160369/A830018L16Rik, intron 7 of 13)	1	11414105	11975902	561798	1	NM_177173	206808	A830018L16Rik	A830018L16Rik
chr3	15056835	15057107	chd7_wt_peak_602	50	.	548387	993187	508811	170	Distal Intergenic	3	14971201	15002727	31527	1	NR_040550	85635	A930001A20Rik	A930001A20Rik
chr15	44909945	44910344	chd7_wt_peak_383	145	.	105263	196732	145212	137	Distal Intergenic	15	44881394	44884743	3350	1	NR_033609	28552	A930017M01Rik	A930017M01Rik
chr9	3988249	3988573	chd7_wt_peak_983	13	.	432099	539025	135817	198	Distal Intergenic	9	4294793	4309494	14702	2	NM_026276	320921	Aasdhppt	Aasdhppt
chr6	23080228	23080547	chd7_wt_peak_789	24	.	49505	687485	243709	193	Intron (NM_013930/Aass, intron 18 of 23)	6	23072173	23132986	60814	2	NM_013930	52439	Aass	Aass
chr5	8732682	8733384	chd7_wt_peak_728	41	.	546875	886683	412186	336	Intron (NM_011076/Abcb1a, intron 22 of 27)	5	8798147	8866314	68168	1	NM_011075	-64763	Abcb1b	Abcb1b
chr5	8848842	8849323	chd7_wt_peak_729	31	.	517241	77606	315907	318	Intron (NM_011075/Abcb1b, intron 22 of 27)	5	8893721	8959226	65506	1	NM_008830	-44398	Abcb4	Abcb4
chr8	86393982	86394182	chd7_wt_peak_941	24	.	482456	692922	248037	74	Distal Intergenic	8	86504841	86566590	61750	2	NM_172912	172408	Abcc12	Abcc12
chr11	84276940	84277147	chd7_wt_peak_148	47	.	631579	95893	477325	179	Intron (NM_133360/Acaca, intron 24 of 53)	11	84195438	84401651	206214	1	NM_133360	81503	Acaca	Acaca
chr4	106848060	106848420	chd7_wt_peak_670	48	.	551724	963462	481338	185	Distal Intergenic	4	106744561	106799831	55271	2	NM_025590	-48230	Acot11	Acot11
chr15	101164306	101164676	chd7_wt_peak_405	28	.	474453	736574	283006	115	Distal Intergenic	15	101174125	101212601	38477	1	NM_007395	-9449	Acvr1b	Acvr1b
chr1	63442182	63442677	chd7_wt_peak_25	43	.	522876	913774	436345	122	Distal Intergenic	1	63445904	63573219	127316	1	NM_001177600	-3227	Adam23	Adam23
chr6	92811440	92811755	chd7_wt_peak_812	17	.	434783	593091	174544	161	Intron (NM_175314/Adamts9, intron 20 of 29)	6	92772699	92901441	128743	2	NM_175314	89686	Adamts9	Adamts9
chr4	86183660	86184033	chd7_wt_peak_664	77	.	714286	12738	774704	196	Intron (NM_029967/Adamtsl1, intron 4 of 27)	4	86053915	86428382	374468	1	NM_029967	129746	Adamtsl1	Adamtsl1
chr5	129155811	129156047	chd7_wt_peak_774	49	.	56338	983323	499649	127	Intron (NM_001081342/Adgrd1, intron 14 of 25)	5	129096750	129204599	107850	1	NM_001081342	59062	Adgrd1	Adgrd1
chr5	129242444	129242726	chd7_wt_peak_775	25	.	486726	699656	253044	151	Distal Intergenic	5	129096750	129204599	107850	1	NM_001081342	145695	Adgrd1	Adgrd1
chr8	83756768	83757026	chd7_wt_peak_937	917	.	262658	977632	91.73	109	Distal Intergenic	8	83723251	83741311	18061	2	NM_011925	-15458	Adgre5	Adgre5
chr8	52356161	52356595	chd7_wt_peak_925	58	.	641026	107541	585177	55	Distal Intergenic	8	53511702	53523422	11721	1	NM_001005847	-1155107	Aga	Aga
chr1	82820528	82820808	chd7_wt_peak_30	50	.	585938	985287	501455	195	Distal Intergenic	1	82839483	82896275	56793	1	NM_010472	-18675	Agfg1	Agfg1
chr10	21056458	21056677	chd7_wt_peak_79	19	.	46875	62437	196289	133	Intron (NM_026203/Ahi1, intron 20 of 23)	10	21040820	21080429	39610	1	NM_001177776	15639	Ahi1	Ahi1
chr13	74260213	74260413	chd7_wt_peak_264	7	.	365854	425709	0.734317	119	Intron (NM_009644/Ahrr, intron 3 of 10)	13	74211118	74292309	81192	2	NM_009644	31896	Ahrr	Ahrr
chr4	53327654	53327882	chd7_wt_peak_654	28	.	491803	735485	282074	172	Distal Intergenic	4	53261356	53270232	8877	2	NR_033139	-57423	AI427809	AI427809
chr2	129178522	129178806	chd7_wt_peak_574	15	.	40146	564367	153769	195	Promoter (1-2kb)	2	129178148	129180673	2526	2	NR_045264	1867	AI847159	AI847159
chr1	183299176	183299535	chd7_wt_peak_69	312	.	140741	366804	31295	144	Promoter (2-3kb)	1	183297060	183324501	27442	1	NM_181732	2117	Aida	Aida
chr12	105734841	105735041	chd7_wt_peak_203	24	.	461538	686932	243482	161	Exon (NM_030187/Ak7, exon 7 of 18)	12	105705982	105782447	76466	1	NM_030187	28860	Ak7	Ak7
chr13	4825794	4826034	chd7_wt_peak_213	41	.	588235	889162	41414	170	Distal Intergenic	13	4592490	4609164	16675	2	NM_018859	-216631	Akr1e1	Akr1e1
chr9	14641696	14641901	chd7_wt_peak_989	19	.	45045	617549	191788	37	Distal Intergenic	9	14541967	14615000	73034	2	NM_001081395	-26697	Amotl1	Amotl1
chr3	112952019	112952478	chd7_wt_peak_627	51	.	614035	995686	511108	298	Distal Intergenic	3	113147656	113156727	9072	2	NM_001190403	204249	Amy2b	Amy2b
chr8	79794706	79795034	chd7_wt_peak_935	18	.	433071	614829	189808	171	Distal Intergenic	8	79711820	79777321	65502	1	NM_026904	82887	Anapc10	Anapc10
chr7	51421572	51421772	chd7_wt_peak_865	17	.	460526	588728	170817	105	Distal Intergenic	7	51511029	51598707	87679	1	NM_001271879	-89257	Ano5	Ano5
chr14	48998950	48999150	chd7_wt_peak_331	18	.	459184	609284	186297	81	Distal Intergenic	14	49066495	49087723	21229	1	NM_144535	-67345	Ap5m1	Ap5m1
chr2	95259270	95259470	chd7_wt_peak_567	40	.	619398	883138	408992	44	Distal Intergenic	2	94411727	94438186	26460	2	NM_007466	-821085	Api5	Api5
chr7	123336267	123336633	chd7_wt_peak_887	24	.	461538	686932	243482	223	Intron (NM_001122640/Arhgap17, intron 1 of 20)	7	123279149	123369915	90767	2	NM_001122640	33282	Arhgap17	Arhgap17
chr6	87545818	87546018	chd7_wt_peak_809	27	.	520833	72838	276122	35	Distal Intergenic	6	87458545	87533259	74715	2	NM_001286610	-12560	Arhgap25	Arhgap25
chr9	32095478	32095894	chd7_wt_peak_995	24	.	426829	684874	241893	288	Distal Intergenic	9	32116136	32265511	149376	1	NM_001195632	-20242	Arhgap32	Arhgap32
chr9	9269372	9269677	chd7_wt_peak_985	108	.	769231	158928	108115	146	Distal Intergenic	9	8994953	9239013	244061	2	NM_027823	-30360	Arhgap42	Arhgap42
chr4	140640322	140640530	chd7_wt_peak_686	42	.	516129	902033	42553	123	Intron (NM_001112723/Arhgef10l, intron 1 of 26)	4	140514485	140648756	134272	2	NM_001112723	8226	Arhgef10l	Arhgef10l
chr14	27130768	27131041	chd7_wt_peak_322	26	.	515464	719823	269709	135	Distal Intergenic	14	27143993	27403911	259919	1	NM_001289686	-12952	Arhgef3	Arhgef3
chr10	68137600	68137823	chd7_wt_peak_100	25	.	4375	703383	256193	100	Intron (NM_023598/Arid5b, intron 4 of 9)	10	68095593	68278726	183134	2	NM_023598	140903	Arid5b	Arid5b
chr13	113815950	113816405	chd7_wt_peak_276	19	.	422535	623615	196252	404	Intron (NM_172595/Arl15, intron 1 of 4)	13	113794508	114157461	362954	1	NM_172595	21443	Arl15	Arl15
chr12	39998181	39998383	chd7_wt_peak_184	28	.	474453	736574	283006	139	Distal Intergenic	12	40033291	40037376	4086	2	NM_007487	38993	Arl4a	Arl4a
chr7	84361449	84361663	chd7_wt_peak_876	20	.	46729	643876	209443	44	Exon (NM_007488/Arnt2, exon 2 of 19)	7	84246275	84410038	163764	2	NM_007488	48375	Arnt2	Arnt2
chrX	170758231	170758512	chd7_wt_peak_1033	592	.	245192	64946	592622	132	Distal Intergenic	20	170672644	170678054	5411	1	NR_037594	85588	Asmt	Asmt
chrX	170881030	170881285	chd7_wt_peak_1034	123	.	103233	17459	123452	130	Distal Intergenic	20	170672644	170678054	5411	1	NR_037594	208387	Asmt	Asmt
chr11	73318615	73319053	chd7_wt_peak_144	34	.	535714	80546	340998	199	Intron (NM_023113/Aspa, intron 3 of 5)	11	73304988	73324637	19650	2	NM_023113	5584	Aspa	Aspa
chr18	22325103	22325363	chd7_wt_peak_491	67	.	738636	116496	670202	119	Distal Intergenic	18	22345089	22530227	185139	1	NM_001167777	-19726	Asxl3	Asxl3
chr16	10216533	10216832	chd7_wt_peak_408	20	.	462963	637105	20448	176	Intron (NM_029253/Atf7ip2, intron 6 of 8)	16	10192906	10243051	50146	1	NM_153123	23628	Atf7ip2	Atf7ip2
chr14	47572705	47573213	chd7_wt_peak_330	39	.	480226	870654	398151	384	Distal Intergenic	14	47540893	47568434	27542	2	NM_172599	-4272	Atg14	Atg14
chr6	114530494	114530733	chd7_wt_peak_823	17	.	402685	590945	172821	98	Distal Intergenic	6	114643097	114860614	217518	1	NM_001253717	-112364	Atg7	Atg7
chr6	114537416	114537849	chd7_wt_peak_824	47	.	613208	960486	478719	89	Distal Intergenic	6	114643097	114860614	217518	1	NM_001253717	-105248	Atg7	Atg7
chr6	114543358	114543558	chd7_wt_peak_825	54	.	57047	103174	544106	102	Distal Intergenic	6	114643097	114860614	217518	1	NM_001253717	-99539	Atg7	Atg7
chr6	114547945	114548259	chd7_wt_peak_826	39	.	477528	865676	393618	145	Distal Intergenic	6	114643097	114860614	217518	1	NM_001253717	-94838	Atg7	Atg7
chr6	114560909	114561419	chd7_wt_peak_827	83	.	537849	134018	83873	179	Distal Intergenic	6	114643097	114860614	217518	1	NM_001253717	-81678	Atg7	Atg7
chr6	114565385	114565645	chd7_wt_peak_828	31	.	400844	773593	314028	150	Distal Intergenic	6	114643097	114860614	217518	1	NM_001253717	-77452	Atg7	Atg7
chr6	114572776	114573066	chd7_wt_peak_829	52	.	57971	101096	525319	155	Distal Intergenic	6	114643097	114860614	217518	1	NM_001253717	-70031	Atg7	Atg7
chr6	114597245	114597505	chd7_wt_peak_830	119	.	867769	170981	11994	134	Distal Intergenic	6	114643097	114860614	217518	1	NM_001253717	-45592	Atg7	Atg7
chr6	114629198	114629440	chd7_wt_peak_831	43	.	483871	909887	43261	102	Distal Intergenic	6	114643097	114860614	217518	1	NM_001253717	-13657	Atg7	Atg7
chr7	25009219	25009419	chd7_wt_peak_852	19	.	46875	62437	196289	39	Distal Intergenic	7	24978169	25005937	27769	2	NM_001290469	-3283	Atp1a3	Atp1a3
chr1	164503527	164503862	chd7_wt_peak_60	18	.	410959	604605	182364	105	Distal Intergenic	1	164437099	164458355	21257	2	NM_009721	-45173	Atp1b1	Atp1b1
chr1	133741811	133742125	chd7_wt_peak_48	55	.	597015	104004	551938	156	Intron (NM_001167949/Atp2b4, intron 1 of 20)	1	133702674	133753747	51074	2	NM_001167949	11622	Atp2b4	Atp2b4
chr1	5261114	5261381	chd7_wt_peak_2	9	.	377358	46413	0.962324	36	Distal Intergenic	1	5083173	5162549	79377	1	NM_133826	177942	Atp6v1h	Atp6v1h
chr12	33344898	33345098	chd7_wt_peak_181	32	.	521739	783221	322077	97	Exon (NM_001033436/Atxn7l1, exon 4 of 8)	12	33302515	33368277	65763	1	NM_001033436	42384	Atxn7l1	Atxn7l1
chr15	40018600	40018962	chd7_wt_peak_378	35	.	507246	821385	35469	202	Distal Intergenic	15	39962649	39967515	4867	1	NR_045719	55952	AU022793	AU022793
chr5	132912070	132912270	chd7_wt_peak_776	13	.	421053	53172	130986	55	Distal Intergenic	5	131437682	132542343	1104662	2	NM_177047	-369728	Auts2	Auts2
chr11	109011721	109012062	chd7_wt_peak_162	217	.	13	270236	217576	183	Distal Intergenic	11	108920349	108950781	30433	1	NM_015732	91373	Axin2	Axin2
chr4	141565441	141565650	chd7_wt_peak_687	65	.	59375	114842	654344	116	Distal Intergenic	4	141546162	141548313	2152	1	NR_030695	19280	B330016D10Rik	B330016D10Rik
chr1	86310898	86311098	chd7_wt_peak_33	24	.	429448	689429	245382	38	Distal Intergenic	1	86303221	86307305	4085	1	NM_145222	7678	B3gnt7	B3gnt7
chr18	20768554	20768755	chd7_wt_peak_490	48	.	555556	970003	487327	82	Distal Intergenic	18	20684599	20746404	61806	2	NM_019737	-22151	B4galt6	B4galt6
chr18	3490550	3490778	chd7_wt_peak_485	34	.	568182	805079	340806	114	Distal Intergenic	18	3507957	3516404	8448	1	NM_026505	-17179	Bambi	Bambi
chr1	71035750	71035964	chd7_wt_peak_26	39	.	576923	871087	398495	54	Intron (NM_007525/Bard1, intron 9 of 10)	1	71027535	71102972	75438	2	NM_007525	67008	Bard1	Bard1
chr2	60050603	60050859	chd7_wt_peak_554	46	.	56391	948857	468077	140	Intron (NM_001001182/Baz2b, intron 2 of 35)	2	59899363	60125740	226378	2	NM_001001182	74881	Baz2b	Baz2b
chr15	76158321	76158719	chd7_wt_peak_396	11	.	378788	50545	116272	331	Distal Intergenic	15	76119518	76126556	7039	2	NM_001142968	-31766	BC024139	BC024139
chr13	61750842	61751200	chd7_wt_peak_237	14	.	4375	54824	142673	333	Distal Intergenic	13	61771580	61787282	15703	1	NR_028430	-20380	BC052688	BC052688
chr3	122434151	122434435	chd7_wt_peak_629	20	.	402299	641766	208066	90	Intron (NM_013867/Bcar3, intron 2 of 11)	3	122419780	122530182	110403	1	NM_013867	14372	Bcar3	Bcar3
chr14	46391791	46392049	chd7_wt_peak_329	18	.	429688	609452	186297	146	Promoter (1-2kb)	14	46383520	46390599	7080	2	NM_007554	-1193	Bmp4	Bmp4
chr9	23563571	23563771	chd7_wt_peak_992	33	.	561798	794583	332044	156	Distal Intergenic	9	23223076	23485215	262140	1	NM_028472	340496	Bmper	Bmper
chr3	142191628	142191861	chd7_wt_peak_633	104	.	925926	154828	104103	71	Distal Intergenic	3	141837136	142169228	332093	2	NM_001277217	-22401	Bmpr1b	Bmpr1b
chr2	158264672	158264872	chd7_wt_peak_580	20	.	487805	640224	206599	78	Intron (NM_177850/Bpi, intron 5 of 14)	2	158258241	158284531	26291	1	NM_177850	6432	Bpi	Bpi
chr15	88708783	88709200	chd7_wt_peak_399	55	.	555556	104206	553712	176	Intron (NM_001033274/Brd1, intron 6 of 12)	15	88687035	88734219	47185	2	NM_001033274	25019	Brd1	Brd1
chr10	85539842	85540139	chd7_wt_peak_105	11	.	348837	500261	116272	124	Intron (NM_028709/Btbd11, intron 1 of 16)	10	85598411	85660292	61882	1	NM_001017525	-58272	Btbd11	Btbd11
chr17	30576238	30576451	chd7_wt_peak_467	32	.	471698	792341	329944	145	Promoter (<=1kb)	17	30215524	30576287	360764	2	NM_027060	0	Btbd9	Btbd9
chr14	31662598	31662798	chd7_wt_peak_324	45	.	618557	937863	458473	116	Intron (NM_025295/Btd, intron 2 of 3)	14	31641057	31668197	27141	1	NM_025295	21542	Btd	Btd
chr16	78456352	78456562	chd7_wt_peak_436	33	.	511811	797514	334514	44	Distal Intergenic	16	78359860	78377181	17322	2	NM_001297747_1	-79172	Btg3	Btg3
chr13	23492014	23492313	chd7_wt_peak_222	31	.	482759	780475	319886	194	Distal Intergenic	13	23477063	23488857	11795	2	NM_175938	-3158	Btn2a2	Btn2a2
chr10	49417322	49417655	chd7_wt_peak_92	28	.	542169	744104	289158	150	Intron (NM_001111268/Grik2, intron 9 of 16)	10	49093681	49095843	2163	2	NR_046212	-321480	C130030K03Rik	C130030K03Rik
chr6	65270850	65271050	chd7_wt_peak_803	43	.	6	908008	43102	66	Distal Intergenic	6	65381294	65458150	76857	1	NM_175524	-110244	C130060K24Rik	C130060K24Rik
chr10	15791662	15791871	chd7_wt_peak_75	24	.	512821	683551	240634	140	Promoter (<=1kb)	10	15791777	15807065	15289	1	NR_131087	0	C330004P14Rik	C330004P14Rik
chr4	94477038	94477409	chd7_wt_peak_666	15	.	448718	567707	156225	309	Distal Intergenic	4	94500079	94556796	56718	2	NM_026368	79387	Caap1	Caap1
chr4	138463980	138464290	chd7_wt_peak_685	24	.	465116	692693	248037	127	Distal Intergenic	4	138455148	138460126	4979	1	NM_025451	8833	Camk2n1	Camk2n1
chr17	85162865	85163349	chd7_wt_peak_481	35	.	524194	81755	351567	389	Intron (NM_028576/Camkmt, intron 3 of 10)	17	85090700	85458580	367881	1	NM_028576	72166	Camkmt	Camkmt
chr1	182528593	182528867	chd7_wt_peak_68	24	.	5	695302	249562	106	Distal Intergenic	1	182467259	182517483	50225	2	NM_009794	-11111	Capn2	Capn2
chr3	102103775	102103975	chd7_wt_peak_624	26	.	4.8	716595	267024	184	Intron (NM_009814/Casq2, intron 1 of 10)	3	102086455	102146512	60058	1	NM_009814	17321	Casq2	Casq2
chr1	181623408	181623713	chd7_wt_peak_65	13	.	403226	543798	139551	128	Distal Intergenic	1	181509633	181511451	1819	2	NM_207280	-111958	Ccdc121	Ccdc121
chr16	36101998	36102423	chd7_wt_peak_424	35	.	545455	820957	354418	322	Distal Intergenic	16	36081275	36092118	10844	1	NM_001159422	20724	Ccdc58	Ccdc58
chr18	69782258	69782605	chd7_wt_peak_509	11	.	357143	514476	11966	49	Distal Intergenic	18	69925559	69969484	43926	1	NM_201362	-142954	Ccdc68	Ccdc68
chr13	119598883	119599182	chd7_wt_peak_277	286	.	129371	339528	286019	131	Intron (NM_001039244/Gm7120, intron 2 of 2)	13	119623819	119654358	30540	1	NM_020279	-24637	Ccl28	Ccl28
chr17	47571717	47571917	chd7_wt_peak_472	24	.	429448	689429	245382	105	Intron (NM_001081635/Ccnd3, intron 1 of 6)	17	47593467	47599688	6222	1	NM_007632	-21550	Ccnd3	Ccnd3
chr9	72996253	72996498	chd7_wt_peak_1009	34	.	540541	813138	347806	158	Intron (NM_001114328/Ccpg1, intron 1 of 7)	9	72985504	73016341	30838	1	NM_001286545	10750	Ccpg1	Ccpg1
chr13	102386870	102387110	chd7_wt_peak_271	90	.	864198	140979	906306	102	Distal Intergenic	13	102693558	102706631	13074	1	NM_008533	-306448	Cd180	Cd180
chr2	5810332	5810593	chd7_wt_peak_538	41	.	551181	893723	418108	127	Intron (NM_133837/Cdc123, intron 7 of 12)	2	5794294	5844960	50667	2	NM_133837	34367	Cdc123	Cdc123
chr15	16131013	16131213	chd7_wt_peak_375	17	.	460526	588728	170817	126	Distal Intergenic	15	16778101	16856777	78677	1	NM_009869	-646888	Cdh9	Cdh9
chr1	74825002	74825382	chd7_wt_peak_29	16	.	423729	575839	162291	156	Distal Intergenic	1	74855029	74857732	2704	1	NM_009872	-29647	Cdk5r2	Cdk5r2
chr5	146261048	146261343	chd7_wt_peak_781	141	.	103093	19312	14165	122	Intron (NM_153599/Cdk8, intron 2 of 12)	5	146231675	146302874	71200	1	NM_153599	29374	Cdk8	Cdk8
chr17	29113713	29113966	chd7_wt_peak_463	32	.	526316	790506	328637	105	Distal Intergenic	17	29093772	29100722	6951	1	NM_007669	19942	Cdkn1a	Cdkn1a
chrX	103311871	103312071	chd7_wt_peak_1027	30	.	528846	766189	307519	74	Distal Intergenic	20	103321398	103330224	8827	1	NM_007674	-9327	Cdx4	Cdx4
chr8	116674250	116674577	chd7_wt_peak_952	75	.	606936	125159	753106	146	Intron (NM_029441/Cdyl2, intron 1 of 6)	8	116568724	116732991	164268	2	NM_029441	58414	Cdyl2	Cdyl2
chr15	86016170	86016545	chd7_wt_peak_398	19	.	45045	617549	191788	49	Intron (NM_009886/Celsr1, intron 1 of 34)	15	85898758	86033777	135020	2	NM_009886	17232	Celsr1	Celsr1
chr11	62510986	62511423	chd7_wt_peak_141	28	.	474453	736574	283006	377	Intron (NM_001039536/Pigl, intron 5 of 6)	11	62524944	62539261	14318	2	NM_028448	27838	Cenpv	Cenpv
chr8	93091469	93091669	chd7_wt_peak_945	20	.	487805	640224	206599	48	Distal Intergenic	8	93056727	93080017	23291	2	NM_001081372	-11453	Ces1b	Ces1b
chr11	29297724	29297946	chd7_wt_peak_129	56	.	6.25	10493	560474	159	Distal Intergenic	11	29221536	29247272	25737	2	NM_025740	-50453	Cfap36	Cfap36
chr1	140188554	140189005	chd7_wt_peak_54	34	.	535714	80546	340998	129	Distal Intergenic	1	140085855	140183411	97557	2	NM_009888	-5144	Cfh	Cfh
chr1	139620372	139620572	chd7_wt_peak_53	29	.	550576	753099	296415	74	Distal Intergenic	1	139547064	139560222	13159	2	NM_015780	-60151	Cfhr1	Cfhr1
chr6	103649020	103649330	chd7_wt_peak_819	2626	.	390511	269897	262669	154	Intron (NM_007697/Chl1, intron 4 of 26)	6	103510876	103733035	222160	1	NM_007697	138145	Chl1	Chl1
chr6	54096931	54097309	chd7_wt_peak_800	27	.	487805	729092	276621	179	Intron (NM_001163640/Chn2, intron 1 of 12)	6	54039932	54301812	261881	1	NM_001163640	57000	Chn2	Chn2
chr10	88547676	88547978	chd7_wt_peak_106	45	.	578512	938217	458642	190	Intron (NM_001252372/Mybpc1, intron 15 of 28)	10	88473476	88503970	30495	2	NM_144807	-43707	Chpt1	Chpt1
chr7	25263911	25264310	chd7_wt_peak_853	19	.	376884	620921	194296	356	Distal Intergenic	7	25267699	25294159	26461	1	NM_001302811	-3389	Cic	Cic
chr10	80160859	80161182	chd7_wt_peak_104	16	.	394737	577762	163456	145	Intron (NR_038088_1/Bc1, intron 1 of 4)	10	80167841	80171653	3813	1	NM_007705	-6659	Cirbp	Cirbp
chr16	94013594	94013964	chd7_wt_peak_440	24	.	414365	69031	246155	182	Distal Intergenic	16	93919031	94008837	89807	2	NM_019500	-4758	Cldn14	Cldn14
chrX	123149666	123149866	chd7_wt_peak_1030	32	.	56962	7915	329304	144	Distal Intergenic	20	123103559	123143293	39735	1	NM_028426	46108	Cldn34c1	Cldn34c1
chrX	123403098	123403298	chd7_wt_peak_1031	22	.	480769	66501	225856	43	Distal Intergenic	20	123103559	123143293	39735	1	NM_028426	299540	Cldn34c1	Cldn34c1
chrX	76598800	76599135	chd7_wt_peak_1025	250	.	142857	303829	250779	150	Intron (NM_001201395/Cldn34d, intron 1 of 1)	20	76582610	76602924	20315	2	NM_001201395	3789	Cldn34d	Cldn34d
chr16	10628252	10628521	chd7_wt_peak_409	43	.	580357	907831	43096	134	Intron (NM_001204229/Clec16a, intron 13 of 22)	16	10545339	10744878	199540	1	NM_177562	82914	Clec16a	Clec16a
chr3	58883049	58883301	chd7_wt_peak_615	40	.	582524	880032	40645	161	Promoter (1-2kb)	3	58844028	58885212	41185	2	NM_153384	1911	Clrn1	Clrn1
chr4	9016034	9016234	chd7_wt_peak_640	33	.	561798	794583	332044	40	Distal Intergenic	4	9269317	9451691	182375	1	NM_028940	-253083	Clvs1	Clvs1
chr6	142752676	142752908	chd7_wt_peak_841	32	.	526316	790506	328637	110	Distal Intergenic	6	142756686	142775714	19029	1	NM_009908	-3778	Cmas	Cmas
chr3	121428490	121428701	chd7_wt_peak_628	13	.	387324	541601	138044	102	Promoter (1-2kb)	3	121426541	121458205	31665	1	NM_028044	1950	Cnn3	Cnn3
chr19	43472004	43472421	chd7_wt_peak_530	20	.	478723	640195	206599	272	Exon (NM_031396/Cnnm1, exon 6 of 11)	19	43440436	43497213	56778	1	NM_031396	31569	Cnnm1	Cnnm1
chr19	46836166	46836399	chd7_wt_peak_533	53	.	566667	102513	538011	159	Intron (NM_001102471/Cnnm2, intron 1 of 6)	19	46761609	46878580	116972	1	NM_033569	74558	Cnnm2	Cnnm2
chr8	40571635	40571841	chd7_wt_peak_922	28	.	540541	734038	281002	49	Intron (NM_001040699/Mtmr7, intron 7 of 13)	8	40492538	40515847	23310	2	NM_001271542	-55789	Cnot7	Cnot7
chr9	10449029	10449290	chd7_wt_peak_986	23	.	454545	675651	234278	124	Intron (NM_001033359/Cntn5, intron 2 of 20)	9	9660891	10904726	1243836	2	NM_001033359	455436	Cntn5	Cntn5
chr9	11107432	11107788	chd7_wt_peak_987	25	.	451389	698475	252316	291	Distal Intergenic	9	9660891	10904775	1243885	2	NM_001170787	-202658	Cntn5	Cntn5
chr9	11940743	11941090	chd7_wt_peak_988	27	.	504587	727835	275958	305	Distal Intergenic	9	9660891	10904775	1243885	2	NM_001170787	-1035969	Cntn5	Cntn5
chr11	13005462	13005787	chd7_wt_peak_122	31	.	462963	777075	316829	148	Distal Intergenic	11	12236676	12464960	228285	2	NM_172496	-540503	Cobl	Cobl
chr10	61928987	61929479	chd7_wt_peak_98	49	.	541401	980886	497391	169	Intron (NM_001304757/Col13a1, intron 2 of 37)	10	61838234	61979108	140875	2	NM_001304757	49629	Col13a1	Col13a1
chr1	24612442	24613196	chd7_wt_peak_13	68	.	459016	118037	685071	491	Distal Intergenic	1	24257683	24587437	329755	2	NM_007733	-25006	Col19a1	Col19a1
chr1	45358021	45358332	chd7_wt_peak_18	21	.	493827	650488	21446	120	Distal Intergenic	1	45311538	45349706	38169	1	NM_009930	46484	Col3a1	Col3a1
chr1	90424294	90424525	chd7_wt_peak_35	27	.	520833	72838	276122	90	Distal Intergenic	1	90603425	90613341	9917	1	NM_133805	-178900	Cops8	Cops8
chr1	90519451	90519791	chd7_wt_peak_36	29	.	518868	750396	294277	154	Distal Intergenic	1	90603425	90613341	9917	1	NM_133805	-83634	Cops8	Cops8
chr1	178283898	178284128	chd7_wt_peak_62	19	.	463918	616739	19132	64	Distal Intergenic	1	178319153	178322693	3541	1	NM_025511	-35025	Cox20	Cox20
chr13	86345193	86345393	chd7_wt_peak_268	41	.	588235	889162	41414	78	Distal Intergenic	13	86044798	86046795	1998	2	NM_007749	-298399	Cox7c	Cox7c
chr8	64631931	64632310	chd7_wt_peak_931	23	.	454545	675651	234278	224	Intron (NM_013494/Cpe, intron 1 of 8)	8	64592551	64693040	100490	2	NM_013494	60730	Cpe	Cpe
chr17	29187360	29187560	chd7_wt_peak_464	12	.	37415	520246	123789	185	Intron (NM_153166/Cpne5, intron 9 of 20)	17	29156521	29237790	81270	2	NM_153166	50230	Cpne5	Cpne5
chr1	195241599	195241819	chd7_wt_peak_70	64	.	740741	114198	648076	133	Distal Intergenic	1	195136811	195176715	39905	2	NM_007758	-64885	Cr2	Cr2
chr1	195371685	195371981	chd7_wt_peak_71	452	.	200935	508179	452894	121	Distal Intergenic	1	195136811	195176715	39905	2	NM_007758	-194971	Cr2	Cr2
chr2	92093572	92093812	chd7_wt_peak_565	244	.	135514	297746	244755	88	Distal Intergenic	2	91982328	92024170	41843	2	NM_011957	-69403	Creb3l1	Creb3l1
chr15	88837882	88838160	chd7_wt_peak_400	24	.	445205	688185	244295	182	Distal Intergenic	15	88819646	88826681	7036	1	NM_029720	18237	Creld2	Creld2
chr19	42409958	42410158	chd7_wt_peak_528	12	.	412371	518139	122402	79	Intron (NM_145123/Crtac1, intron 2 of 14)	19	42283037	42431783	148747	2	NM_145123	21625	Crtac1	Crtac1
chr19	61331261	61331581	chd7_wt_peak_535	518	.	216216	574675	518704	161	Distal Intergenic	19	61224402	61228418	4017	2	NM_009970	-102844	Csf2ra	Csf2ra
chr16	64403073	64403273	chd7_wt_peak_434	20	.	487805	640224	206599	64	Distal Intergenic	16	64477811	64479134	1324	2	NM_173861	75861	Csnka2ip	Csnka2ip
chr1	60850922	60851122	chd7_wt_peak_23	31	.	479452	774912	31495	53	Distal Intergenic	1	60909025	60915832	6808	1	NM_001281976	-57903	Ctla4	Ctla4
chr2	84585711	84586004	chd7_wt_peak_561	47	.	613208	960486	478719	130	Distal Intergenic	2	84600781	84650510	49730	2	NM_001085453	64506	Ctnnd1	Ctnnd1
chr9	3439738	3439989	chd7_wt_peak_982	76	.	733945	126519	766272	78	Intron (NM_027545/Cwf19l2, intron 8 of 17)	9	3404085	3479236	75152	1	NM_027545	35654	Cwf19l2	Cwf19l2
chr1	128860127	128860341	chd7_wt_peak_45	33	.	561798	794583	332044	62	Distal Intergenic	1	128588199	128592299	4101	2	NM_009911	-267829	Cxcr4	Cxcr4
chr1	134403883	134404209	chd7_wt_peak_49	51	.	510753	994658	510208	161	Promoter (1-2kb)	1	134405990	134411738	5749	1	NM_028057	-1781	Cyb5r1	Cyb5r1
chr7	26659380	26659580	chd7_wt_peak_856	13	.	425532	538764	135817	50	Distal Intergenic	7	26665227	26686430	21204	2	NM_001081148	26850	Cyp2b23	Cyp2b23
chr19	39971112	39971423	chd7_wt_peak_526	51	.	637255	999117	514399	46	Distal Intergenic	19	39992424	40012243	19820	1	NM_010001	-21001	Cyp2c37	Cyp2c37
chr19	39890066	39890366	chd7_wt_peak_525	13	.	425532	538764	135817	144	Distal Intergenic	19	39842660	39886769	44110	2	NM_001104525	-3298	Cyp2c69	Cyp2c69
chr4	96089549	96089994	chd7_wt_peak_668	26	.	515464	719823	269709	405	Distal Intergenic	4	96042660	96077540	34881	2	NM_145548	-12010	Cyp2j13	Cyp2j13
chr7	25814366	25814566	chd7_wt_peak_854	32	.	503876	784637	323359	67	Promoter (1-2kb)	7	25802476	25816530	14055	2	NM_028775	1964	Cyp2s1	Cyp2s1
chr5	137933952	137934296	chd7_wt_peak_779	39	.	571429	862321	390728	114	Distal Intergenic	5	137892933	137921619	28687	2	NM_007819	-12334	Cyp3a13	Cyp3a13
chr5	4053755	4054302	chd7_wt_peak_726	94	.	740741	144789	94328	83	Intron (NM_194462/Akap9, intron 33 of 47)	5	4080674	4104697	24024	2	NM_020010	50395	Cyp51	Cyp51
chrX	16339588	16339849	chd7_wt_peak_1021	53	.	630631	102246	535712	149	Distal Intergenic	20	16522872	16523689	818	1	NM_025738	-183023	Cypt1	Cypt1
chr5	36660970	36661178	chd7_wt_peak_744	75	.	8	124929	750839	124	Intron (NM_001081232/D5Ertd579e, intron 2 of 8)	5	36600486	36696021	95536	2	NM_001081232	34843	D5Ertd579e	D5Ertd579e
chr15	94183798	94184098	chd7_wt_peak_403	24	.	511364	692844	248037	64	Distal Intergenic	15	94247202	94255606	8405	1	NR_045629	-63104	D630010B17Rik	D630010B17Rik
chr10	70841203	70841432	chd7_wt_peak_102	29	.	481482	748106	292363	77	Distal Intergenic	10	70601049	70655963	54915	2	NR_045292	-185241	D630013N20Rik	D630013N20Rik
chr14	3836136	3836336	chd7_wt_peak_287	19	.	46875	62437	196289	144	Distal Intergenic	14	3846245	3856080	9836	1	NM_177135_1	-9909	D830030K20Rik	D830030K20Rik
chr15	5992091	5992347	chd7_wt_peak_368	47	.	588235	953979	472789	151	Distal Intergenic	15	6299789	6440709	140921	1	NM_001008702	-307442	Dab2	Dab2
chr14	53576752	53577330	chd7_wt_peak_337	108	.	673575	159338	108509	325	Distal Intergenic	14	54235485	54253929	18445	2	NM_001113358	676599	Dad1	Dad1
chr13	60442361	60442599	chd7_wt_peak_236	54	.	674157	102872	541287	79	Distal Intergenic	13	60601947	60763191	161245	1	NM_001285917	-159348	Dapk1	Dapk1
chr15	39767848	39768189	chd7_wt_peak_376	30	.	469799	758612	301153	70	Distal Intergenic	15	39745930	39760938	15009	1	NM_029422	21919	Dcstamp	Dcstamp
chr7	119861354	119861593	chd7_wt_peak_886	19	.	4.4	625826	197437	181	Intron (NM_173408/Dcun1d3, intron 1 of 2)	7	119853163	119895458	42296	2	NM_173408	33865	Dcun1d3	Dcun1d3
chr8	61964831	61965218	chd7_wt_peak_930	44	.	547445	92143	443185	260	Intron (NM_001293783/Ddx60, intron 13 of 37)	8	61928087	62037701	109615	1	NM_001293783	36745	Ddx60	Ddx60
chr1	182271871	182272115	chd7_wt_peak_67	46	.	583333	946036	465545	112	Distal Intergenic	1	182275770	182282759	6990	2	NM_007853	10644	Degs1	Degs1
chr12	108734385	108734585	chd7_wt_peak_205	19	.	46875	62437	196289	152	Distal Intergenic	12	108690222	108702306	12085	2	NM_027299	-32080	Degs2	Degs2
chr3	103146309	103146636	chd7_wt_peak_625	103	.	71875	154506	103788	132	Exon (NM_177857/Dennd2c, exon 7 of 19)	3	103127556	103169733	42178	1	NM_177857	18754	Dennd2c	Dennd2c
chr14	55482737	55482965	chd7_wt_peak_339	21	.	454545	648857	213391	41	Intron (NM_030686/Dhrs4, intron 2 of 4)	14	55478758	55490340	11583	1	NM_001037938	3980	Dhrs4	Dhrs4
chr12	72687519	72687865	chd7_wt_peak_190	27	.	451613	727655	275958	153	Distal Intergenic	12	72650353	72664828	14476	2	NM_025522	-22692	Dhrs7	Dhrs7
chr2	180709124	180709364	chd7_wt_peak_590	64	.	612245	114219	648269	77	Promoter (<=1kb)	2	180665936	180709999	44064	2	NM_177852	635	Dido1	Dido1
chr4	127201113	127201313	chd7_wt_peak_680	47	.	547945	956998	47559	75	Intron (NM_198618/Dlgap3, intron 5 of 11)	4	127172880	127237022	64143	1	NM_001302081	28234	Dlgap3	Dlgap3
chr14	70623399	70623654	chd7_wt_peak_344	20	.	431655	638514	205475	143	Intron (NM_001252662/Dmtn, intron 1 of 15)	14	70602184	70627065	24882	2	NM_001252662	3411	Dmtn	Dmtn
chr5	139167634	139167961	chd7_wt_peak_780	34	.	503597	815319	349567	121	Intron (NM_001081265/Dnaaf5, intron 7 of 12)	5	139150223	139186505	36283	1	NM_001081265	17412	Dnaaf5	Dnaaf5
chr2	171231348	171231629	chd7_wt_peak_585	22	.	494506	665471	225986	49	Distal Intergenic	2	170731807	170879775	147969	1	NM_029761	499542	Dok5	Dok5
chr2	62408131	62408390	chd7_wt_peak_557	17	.	419847	593784	174544	169	Intron (NM_010074/Dpp4, intron 2 of 25)	2	62330073	62412231	82159	2	NM_010074	3841	Dpp4	Dpp4
chr5	26751348	26751861	chd7_wt_peak_740	20	.	447154	637162	20448	355	Distal Intergenic	5	26817357	27727500	910144	1	NM_010075	-65496	Dpp6	Dpp6
chr16	43800449	43800813	chd7_wt_peak_429	30	.	508475	762093	304206	245	Intron (NM_007877/Drd3, intron 2 of 6)	16	43762242	43822839	60598	1	NM_007877	38208	Drd3	Drd3
chr11	60439687	60440080	chd7_wt_peak_138	27	.	471014	73092	278205	287	Intron (NM_025757/Gid4, intron 5 of 5)	11	60454617	60468705	14089	1	NM_021354	-14537	Drg2	Drg2
chr1	112225615	112225815	chd7_wt_peak_39	19	.	481754	628119	19804	57	Distal Intergenic	1	111858702	111864918	6217	2	NM_001081316	-360698	Dsel	Dsel
chr1	112452482	112452907	chd7_wt_peak_40	37	.	578947	846171	376545	193	Distal Intergenic	1	111858702	111864918	6217	2	NM_001081316	-587565	Dsel	Dsel
chr18	20489625	20489886	chd7_wt_peak_489	39	.	534351	866151	393998	137	Distal Intergenic	18	20510304	20541310	31007	1	NM_030596	-20418	Dsg3	Dsg3
chr13	38109264	38109542	chd7_wt_peak_224	73	.	714286	123316	735414	169	Distal Intergenic	13	38151294	38198577	47284	1	NM_023842	-41752	Dsp	Dsp
chr13	38123887	38124087	chd7_wt_peak_225	20	.	462963	637105	20448	128	Distal Intergenic	13	38151294	38198577	47284	1	NM_023842	-27207	Dsp	Dsp
chr1	34140397	34140661	chd7_wt_peak_15	12	.	390625	524053	126655	38	Intron (NM_001276764/Dst, intron 9 of 102)	1	34160330	34183903	23574	1	NM_010081	-19669	Dst	Dst
chr13	44939493	44939820	chd7_wt_peak_230	16	.	42735	581492	165806	67	Intron (NM_025772/Dtnbp1, intron 7 of 9)	13	44922080	45002096	80017	2	NM_025772	62276	Dtnbp1	Dtnbp1
chr8	31067862	31068062	chd7_wt_peak_920	21	.	493827	650488	21446	142	Distal Intergenic	8	31089662	31097047	7386	1	NM_025869	-21600	Dusp26	Dusp26
chr10	58221688	58221888	chd7_wt_peak_93	45	.	479798	934711	455494	108	Distal Intergenic	10	58230651	58232675	2025	2	NM_001081954	10787	Dux	Dux
chr10	58225168	58225539	chd7_wt_peak_94	23	.	365854	673066	232434	337	Distal Intergenic	10	58230651	58232675	2025	2	NM_001081954	7136	Dux	Dux
chr8	116573216	116573416	chd7_wt_peak_951	26	.	510204	711464	263067	51	3' UTR	8	116505015	116515915	10901	1	NM_029297	68202	Dynlrb2	Dynlrb2
chr17	6401375	6401575	chd7_wt_peak_445	19	.	436508	620286	193949	114	Distal Intergenic	17	6430112	6436295	6184	1	NM_009342	-28537	Dynlt1b	Dynlt1b
chr17	6420820	6421039	chd7_wt_peak_446	35	.	384615	817531	351567	79	Distal Intergenic	17	6430112	6436295	6184	1	NM_009342	-9073	Dynlt1b	Dynlt1b
chr10	22142436	22143092	chd7_wt_peak_80	194	.	109375	247302	194955	229	Intron (NM_001254744/E030030I06Rik, intron 1 of 1)	10	22113050	22149270	36221	2	NM_001254744	6178	E030030I06Rik	E030030I06Rik
chr16	78265261	78265461	chd7_wt_peak_435	25	.	505051	703292	256193	62	Distal Intergenic	16	78250863	78255454	4592	2	NR_045698	-9808	E330011O21Rik	E330011O21Rik
chr1	153376495	153376886	chd7_wt_peak_57	19	.	436508	620286	193949	375	Distal Intergenic	1	153404186	153414233	10048	2	NR_033736	37347	E330020D12Rik	E330020D12Rik
chr11	44746862	44747062	chd7_wt_peak_132	30	.	508475	762093	304206	38	Intron (NM_001290709/Ebf1, intron 6 of 15)	11	44618100	45008096	389997	1	NM_007897	128763	Ebf1	Ebf1
chr3	27063730	27063989	chd7_wt_peak_605	58	.	573248	107367	58357	151	Distal Intergenic	3	27097222	27153854	56633	2	NM_001177625	89865	Ect2	Ect2
chr13	88729748	88729948	chd7_wt_peak_269	18	.	470588	611388	18712	140	Distal Intergenic	13	88821472	89323225	501754	1	NM_001037987	-91524	Edil3	Edil3
chr7	89975726	89975966	chd7_wt_peak_878	26	.	460993	714391	265196	128	Intron (NM_021876/Eed, intron 2 of 11)	7	89954654	89980976	26323	2	NM_021876	5010	Eed	Eed
chr17	62048892	62049178	chd7_wt_peak_477	9	.	384615	457559	0.917063	109	Distal Intergenic	17	62602957	62881317	278361	2	NM_010109	832139	Efna5	Efna5
chr4	117056435	117056689	chd7_wt_peak_673	28	.	509259	735212	281953	132	Intron (NM_175135/Eif2b3, intron 5 of 9)	4	117019408	117086852	67445	1	NM_001111277	37028	Eif2b3	Eif2b3
chr1	135217771	135217971	chd7_wt_peak_51	15	.	40146	564367	153769	81	Distal Intergenic	1	135253574	135258472	4899	2	NM_001163131	40501	Elf3	Elf3
chr13	20385153	20385473	chd7_wt_peak_219	15	.	420168	570279	157743	129	Intron (NM_080288/Elmo1, intron 15 of 21)	13	20472990	20608356	135367	1	NM_198093	-87517	Elmo1	Elmo1
chr10	25427577	25427982	chd7_wt_peak_83	12	.	416667	524848	126701	350	Intron (NM_001199265/Epb4.1l2, intron 1 of 19)	10	25408368	25523518	115151	1	NM_013511	19210	Epb4.1l2	Epb4.1l2
chr16	64007755	64008031	chd7_wt_peak_433	197	.	127778	249742	197354	141	Distal Intergenic	16	63545218	63864157	318940	2	NM_010140	-143599	Epha3	Epha3
chr4	136765171	136765451	chd7_wt_peak_684	18	.	401235	613915	189217	107	Intron (NM_001290753/Ephb2, intron 3 of 15)	4	136653610	136836011	182402	2	NM_001290753	70560	Ephb2	Ephb2
chr10	11801734	11802060	chd7_wt_peak_74	45	.	59633	933428	454344	198	Distal Intergenic	10	11343445	11457477	114033	1	NM_010146	458290	Epm2a	Epm2a
chr19	29655297	29655497	chd7_wt_peak_524	34	.	535714	80546	340998	143	Distal Intergenic	19	29609883	29648420	38538	2	NM_001081213	-6878	Ermp1	Ermp1
chr12	39094984	39095184	chd7_wt_peak_183	30	.	543478	764752	306467	61	Distal Intergenic	12	38783711	38868215	84505	1	NM_001163154	311274	Etv1	Etv1
chr11	101772611	101772881	chd7_wt_peak_159	23	.	436242	673207	232434	169	Intron (NM_008815/Etv4, intron 8 of 12)	11	101769742	101785310	15569	2	NM_008815	12429	Etv4	Etv4
chr6	134010085	134010315	chd7_wt_peak_837	11	.	373134	496542	114228	0	Distal Intergenic	6	134035700	134270147	234448	1	NM_001303102	-25385	Etv6	Etv6
chr6	134010466	134010933	chd7_wt_peak_838	55	.	601504	104755	558916	196	Distal Intergenic	6	134035700	134270147	234448	1	NM_001303102	-24767	Etv6	Etv6
chr17	6828017	6828331	chd7_wt_peak_449	19	.	46875	62437	196289	155	Distal Intergenic	17	6738131	6782780	44650	2	NM_009510	-45238	Ezr	Ezr
chr13	49013501	49013701	chd7_wt_peak_232	34	.	515873	804094	340126	96	Distal Intergenic	13	48968112	48969905	1794	1	NR_015601	45390	Fam120aos	Fam120aos
chr1	151544268	151544473	chd7_wt_peak_56	24	.	414365	69031	246155	178	Distal Intergenic	1	151571373	151719347	147975	1	NM_022018	-26900	Fam129a	Fam129a
chr7	100700160	100700360	chd7_wt_peak_882	50	.	567376	990105	505957	79	Distal Intergenic	7	100706702	100841630	134929	1	NM_178764	-6342	Fam168a	Fam168a
chr2	3050098	3050302	chd7_wt_peak_536	66	.	757042	115639	66196	112	Distal Intergenic	2	3118388	3227809	109422	1	NM_001081161	-68086	Fam171a1	Fam171a1
chr6	97102382	97102776	chd7_wt_peak_813	34	.	5	809329	344465	263	Distal Intergenic	6	96831209	97060411	229203	2	NM_177233	-41972	Fam19a4	Fam19a4
chr16	30693870	30694343	chd7_wt_peak_419	18	.	396341	605516	182946	398	Distal Intergenic	16	30599723	30602797	3075	1	NM_177632	94148	Fam43a	Fam43a
chr12	12177529	12177774	chd7_wt_peak_173	28	.	509259	735212	281953	129	Distal Intergenic	12	12262139	12376361	114223	1	NM_001146119	-84365	Fam49a	Fam49a
chr6	148992397	148992724	chd7_wt_peak_843	43	.	505952	917597	43975	152	3' UTR	6	148921059	148946432	25374	2	NM_019643	-45966	Fam60a	Fam60a
chr4	12431491	12431691	chd7_wt_peak_643	40	.	619398	883138	408992	117	Distal Intergenic	4	12153722	12172015	18294	2	NM_026558	-259477	Fam92a	Fam92a
chr5	110469557	110469805	chd7_wt_peak_766	48	.	514286	966837	484598	89	Distal Intergenic	5	110361752	110448503	86752	2	NM_001142642	-21055	Fbrsl1	Fbrsl1
chr18	84934418	84934702	chd7_wt_peak_515	29	.	434783	756068	298798	99	Promoter (<=1kb)	18	84935025	84981392	46368	1	NM_015798	-323	Fbxo15	Fbxo15
chr9	109177303	109177586	chd7_wt_peak_1015	38	.	566038	853727	382952	93	Distal Intergenic	9	109139454	109162022	22569	2	NM_177069	-15282	Fbxw21	Fbxw21
chr19	45650057	45650257	chd7_wt_peak_531	41	.	617284	888004	413374	117	Intron (NM_013907/Fbxw4, intron 1 of 8)	19	45578257	45660193	81937	2	NM_013907	9936	Fbxw4	Fbxw4
chr3	96343548	96343938	chd7_wt_peak_623	41	.	491329	891027	41578	28	Distal Intergenic	3	96282909	96293969	11061	2	NM_010186	-49580	Fcgr1	Fcgr1
chr14	124801566	124802242	chd7_wt_peak_366	768	.	188341	827226	768573	492	Distal Intergenic	14	123978291	124677127	698837	2	NM_207667	-124440	Fgf14	Fgf14
chr4	95684697	95685041	chd7_wt_peak_667	7	.	360825	42453	0.734317	146	Intron (NM_001113412/Fggy, intron 5 of 15)	4	95579421	95821569	242149	1	NM_029347	105277	Fggy	Fggy
chr16	57391206	57391617	chd7_wt_peak_432	93	.	817308	144251	938301	281	Intron (NM_001040397/Filip1l, intron 1 of 4)	16	57353277	57572804	219528	1	NM_001040397	37930	Filip1l	Filip1l
chr5	147611395	147611633	chd7_wt_peak_784	311	.	155963	365238	311397	156	Intron (NM_010228/Flt1, intron 15 of 29)	5	147562196	147725988	163793	2	NM_010228	114355	Flt1	Flt1
chr11	49590248	49590464	chd7_wt_peak_134	27	.	504587	727835	275958	57	Distal Intergenic	11	49609679	49652739	43061	1	NM_008029	-19215	Flt4	Flt4
chr12	85451559	85451759	chd7_wt_peak_198	35	.	524194	81755	351567	65	Distal Intergenic	12	85473901	85477270	3370	1	NM_010234	-22142	Fos	Fos
chr12	85524900	85525101	chd7_wt_peak_199	26	.	515464	719823	269709	74	Distal Intergenic	12	85473901	85477270	3370	1	NM_010234	51000	Fos	Fos
chr9	44441037	44441368	chd7_wt_peak_999	20	.	487805	640224	206599	150	Promoter (<=1kb)	9	44434234	44440868	6635	2	NM_001033469	-170	Foxr1	Foxr1
chr6	97648141	97648378	chd7_wt_peak_814	43	.	465686	906829	430204	74	Distal Intergenic	6	97286867	97617657	330791	2	NM_145148	-30485	Frmd4b	Frmd4b
chr6	97667101	97667301	chd7_wt_peak_815	17	.	438596	599044	178521	133	Distal Intergenic	6	97286867	97617657	330791	2	NM_145148	-49445	Frmd4b	Frmd4b
chr5	150195883	150196133	chd7_wt_peak_785	43	.	5.6	908114	43102	124	Distal Intergenic	5	150259930	150497753	237824	1	NM_172887	-63797	Fry	Fry
chr2	31572013	31572213	chd7_wt_peak_547	15	.	404412	569103	156974	169	Promoter (<=1kb)	2	31572651	31617526	44876	1	NM_001033389	-438	Fubp3	Fubp3
chr3	34007714	34007987	chd7_wt_peak_610	55	.	619835	104087	552707	128	Distal Intergenic	3	34020079	34069344	49266	1	NM_001113188	-12092	Fxr1	Fxr1
chrX	170005240	170005547	chd7_wt_peak_1032	121	.	8.75	172192	121127	135	Distal Intergenic	20	169975043	169978917	3875	2	NR_029457	-26324	G530011O06Rik	G530011O06Rik
chr2	66189219	66189452	chd7_wt_peak_558	82	.	833333	132934	828194	79	Intron (NM_001047604/Ttc21b, intron 26 of 28)	2	66082766	66124793	42028	2	NM_015736	-64427	Galnt3	Galnt3
chr16	42575435	42575947	chd7_wt_peak_427	42	.	555556	900866	424601	194	Distal Intergenic	16	42248561	42340651	92091	2	NM_008083	-234785	Gap43	Gap43
chr10	89471064	89471264	chd7_wt_peak_107	23	.	485437	672345	231733	167	Intron (NM_001163700/Nr1h4, intron 7 of 8)	10	89408823	89443967	35145	2	NM_001284344	-27098	Gas2l3	Gas2l3
chr13	40868865	40869074	chd7_wt_peak_226	45	.	515152	934168	455006	136	Intron (NM_023887/Gcnt2, intron 1 of 2)	13	40859768	40960892	101125	1	NM_023887	9098	Gcnt2	Gcnt2
chr9	70048199	70048409	chd7_wt_peak_1007	48	.	572519	963129	481011	57	Distal Intergenic	9	70031496	70038088	6593	2	NM_028087	-10112	Gcnt3	Gcnt3
chr1	17250763	17251038	chd7_wt_peak_12	56	.	6.25	10493	560474	163	Distal Intergenic	1	17145373	17164270	18898	1	NM_010267	105391	Gdap1	Gdap1
chr6	122608583	122608783	chd7_wt_peak_833	21	.	422078	649378	213758	62	Promoter (1-2kb)	6	122605403	122610071	4669	2	NM_008108	1288	Gdf3	Gdf3
chr11	49806152	49806433	chd7_wt_peak_135	38	.	526316	85293	38246	123	Intron (NM_013529/Gfpt2, intron 2 of 18)	11	49794155	49838620	44466	1	NM_013529	11998	Gfpt2	Gfpt2
chr3	27406500	27406713	chd7_wt_peak_607	18	.	470588	611388	18712	34	Distal Intergenic	3	27371351	27378010	6660	1	NM_177330	35150	Ghsr	Ghsr
chr11	77497485	77497746	chd7_wt_peak_145	17	.	402685	590945	172821	155	Intron (NM_001004144/Git1, intron 1 of 19)	11	77493412	77507774	14363	1	NM_001004144	4074	Git1	Git1
chr11	77498360	77498635	chd7_wt_peak_146	15	.	38961	569226	156974	112	Intron (NM_001004144/Git1, intron 1 of 19)	11	77493412	77507774	14363	1	NM_001004144	4949	Git1	Git1
chr4	127344858	127345446	chd7_wt_peak_681	49	.	523256	983377	49966	405	Distal Intergenic	4	127351086	127354081	2996	2	NM_008127	8635	Gjb4	Gjb4
chr11	102820498	102820843	chd7_wt_peak_160	29	.	5	748576	292701	296	Promoter (<=1kb)	11	102799478	102819686	20209	2	NM_001159383	-813	Gjc1	Gjc1
chr1	119076116	119076342	chd7_wt_peak_42	63	.	582822	112868	635659	107	Distal Intergenic	1	118834061	119053619	219559	2	NM_001081125	-22498	Gli2	Gli2
chr1	88466780	88466980	chd7_wt_peak_34	36	.	572917	836462	367983	123	Distal Intergenic	1	88499871	88510066	10196	2	NM_008132	43086	Glrp1	Glrp1
chr1	143734073	143734273	chd7_wt_peak_55	28	.	491803	735485	282074	30	Distal Intergenic	1	143739349	143749678	10330	1	NM_001038593	-5076	Glrx2	Glrx2
chr13	65781646	65781846	chd7_wt_peak_251	38	.	585106	856115	38516	118	Distal Intergenic	13	66113453	66122836	9384	1	NM_001177832	-331607	Gm10324	Gm10324
chr13	65830725	65831033	chd7_wt_peak_252	202	.	137644	25451	202059	166	Distal Intergenic	13	66113453	66122836	9384	1	NM_001177832	-282420	Gm10324	Gm10324
chr13	65990867	65991631	chd7_wt_peak_253	247	.	897959	300722	247698	386	Distal Intergenic	13	66113453	66122836	9384	1	NM_001177832	-121822	Gm10324	Gm10324
chr13	66026917	66027189	chd7_wt_peak_254	46	.	521472	945492	465168	100	Distal Intergenic	13	66113453	66122836	9384	1	NM_001177832	-86264	Gm10324	Gm10324
chr13	66095471	66095776	chd7_wt_peak_255	123	.	103233	17459	123452	143	Distal Intergenic	13	66113453	66122836	9384	1	NM_001177832	-17677	Gm10324	Gm10324
chr13	66144990	66145190	chd7_wt_peak_256	16	.	454545	585112	168613	112	Distal Intergenic	13	66113453	66122836	9384	1	NM_001177832	31538	Gm10324	Gm10324
chr13	66264042	66264242	chd7_wt_peak_257	28	.	477941	742302	287804	36	Distal Intergenic	13	66113453	66122836	9384	1	NM_001177832	150590	Gm10324	Gm10324
chr5	14989296	14989589	chd7_wt_peak_732	24	.	482456	692922	248037	182	Distal Intergenic	5	14974497	14978899	4403	2	NM_001281514	-10398	Gm10354	Gm10354
chr14	7019851	7020113	chd7_wt_peak_306	53	.	630631	102246	535712	86	Intron (NM_001164727/Gm10406, intron 2 of 6)	14	7006115	7027449	21335	2	NM_001164727	7336	Gm10406	Gm10406
chr14	7021504	7021741	chd7_wt_peak_307	32	.	539216	782638	321779	138	Intron (NM_001164727/Gm10406, intron 2 of 6)	14	7006115	7027449	21335	2	NM_001164727	5708	Gm10406	Gm10406
chr14	7028165	7028574	chd7_wt_peak_308	28	.	491803	735485	282074	298	Promoter (<=1kb)	14	7006115	7027449	21335	2	NM_001164727	-717	Gm10406	Gm10406
chr5	109842520	109842822	chd7_wt_peak_765	14	.	392857	550529	144017	36	Distal Intergenic	5	109833501	109834142	642	2	NR_027964	-8379	Gm10416	Gm10416
chrX	67374001	67374201	chd7_wt_peak_1023	29	.	550576	753099	296415	51	Distal Intergenic	20	67682900	67693562	10663	2	NM_001126317	319361	Gm1140	Gm1140
chr11	117525488	117525874	chd7_wt_peak_165	43	.	5.6	908114	43102	256	Distal Intergenic	11	117484368	117489014	4647	1	NR_130966	41121	Gm11733	Gm11733
chr11	119572497	119572761	chd7_wt_peak_166	19	.	454545	623946	196252	119	Distal Intergenic	11	119548630	119569046	20417	1	NR_045099	23868	Gm11762	Gm11762
chr4	4550259	4550490	chd7_wt_peak_639	34	.	540541	813138	347806	103	Distal Intergenic	4	4527774	4529458	1685	2	NM_001277919	-20802	Gm11780	Gm11780
chr11	6773161	6773452	chd7_wt_peak_121	20	.	45082	642963	20905	97	Distal Intergenic	11	6716001	6720037	4037	2	NR_046025	-53125	Gm11981	Gm11981
chr4	127124400	127124600	chd7_wt_peak_679	18	.	426357	604153	182112	124	Promoter (1-2kb)	4	127126043	127129660	3618	1	NM_001099319	-1443	Gm12942	Gm12942
chr4	146103036	146103279	chd7_wt_peak_699	45	.	422794	936297	457022	181	Intron (NM_001037926/Gm13051, intron 1 of 3)	4	146097312	146126623	29312	1	NM_001037926	5725	Gm13051	Gm13051
chr4	146103550	146103963	chd7_wt_peak_700	89	.	531136	139833	895389	258	Intron (NM_001037926/Gm13051, intron 1 of 3)	4	146097312	146126623	29312	1	NM_001037926	6239	Gm13051	Gm13051
chr4	144335771	144336174	chd7_wt_peak_691	38	.	585106	856115	38516	272	Distal Intergenic	4	144330249	144333465	3217	1	NM_001085541	5523	Gm13128	Gm13128
chr4	146239964	146240220	chd7_wt_peak_702	19	.	349794	615224	190187	104	Distal Intergenic	4	146270385	146468233	197849	1	NM_001083918_1	-30165	Gm13139	Gm13139
chr4	146272471	146272713	chd7_wt_peak_703	46	.	469484	946495	465985	117	Promoter (2-3kb)	4	146270385	146468233	197849	1	NM_001083918_1	2087	Gm13139	Gm13139
chr4	146287728	146288351	chd7_wt_peak_704	32	.	451977	787682	326109	69	Intron (NM_001083918_1/Gm13139, intron 3 of 6)	4	146270385	146468233	197849	1	NM_001083918_1	17344	Gm13139	Gm13139
chr4	147128243	147128519	chd7_wt_peak_712	78	.	501792	128948	789614	112	Distal Intergenic	4	147175866	147513420	337555	1	NM_001039209	-47347	Gm13152	Gm13152
chr4	147132779	147132979	chd7_wt_peak_713	32	.	407725	788169	326553	145	Distal Intergenic	4	147175866	147513420	337555	1	NM_001039209	-42887	Gm13152	Gm13152
chr4	147148726	147148926	chd7_wt_peak_714	27	.	471014	73092	278205	91	Distal Intergenic	4	147175866	147513420	337555	1	NM_001039209	-26940	Gm13152	Gm13152
chr4	147149527	147150027	chd7_wt_peak_715	20	.	434783	643609	209375	64	Distal Intergenic	4	147175866	147513420	337555	1	NM_001039209	-25839	Gm13152	Gm13152
chr4	147311223	147311612	chd7_wt_peak_716	94	.	521886	144825	943634	83	Intron (NM_001039209/Gm13152, intron 1 of 2)	4	147175866	147513420	337555	1	NM_001039209	135358	Gm13152	Gm13152
chr4	147365452	147365877	chd7_wt_peak_717	42	.	409253	904026	427474	173	Intron (NM_001039209/Gm13152, intron 1 of 2)	4	147553277	147585201	31925	1	NM_001014397	-187400	Gm13154	Gm13154
chr4	147417251	147417602	chd7_wt_peak_718	64	.	456081	114074	647151	171	Intron (NM_001039209/Gm13152, intron 1 of 2)	4	147553277	147585201	31925	1	NM_001014397	-135675	Gm13154	Gm13154
chr4	147775445	147775714	chd7_wt_peak_721	45	.	573771	930518	451555	190	Intron (NM_001127189/Gm13157, intron 3 of 5)	4	147753974	147809788	55815	2	NM_001127189	34074	Gm13157	Gm13157
chr4	147794879	147795079	chd7_wt_peak_722	47	.	568182	955944	474673	81	Intron (NM_001127189/Gm13157, intron 3 of 5)	4	147753974	147809788	55815	2	NM_001127189	14709	Gm13157	Gm13157
chr4	145846905	145847218	chd7_wt_peak_697	14	.	382166	556779	148463	116	Distal Intergenic	4	145837219	145837992	774	1	NR_033612	9687	Gm13238	Gm13238
chr4	145869806	145870303	chd7_wt_peak_698	78	.	601093	128055	781055	170	Distal Intergenic	4	145837219	145837992	774	1	NR_033612	32588	Gm13238	Gm13238
chr4	145675638	145675844	chd7_wt_peak_694	54	.	392954	102747	540183	81	Intron (NM_001103158/Gm13242, intron 2 of 4)	4	145670697	145704437	33741	1	NM_001103158	4942	Gm13242	Gm13242
chr4	145676352	145676690	chd7_wt_peak_695	31	.	339674	77461	314795	149	Intron (NM_001103158/Gm13242, intron 2 of 4)	4	145670697	145704437	33741	1	NM_001103158	5656	Gm13242	Gm13242
chr4	146430742	146431157	chd7_wt_peak_705	73	.	479452	123317	735417	110	Intron (NM_001083918_1/Gm13139, intron 3 of 6)	4	146449030	146469440	20411	1	NM_001085522	-17873	Gm13251	Gm13251
chr2	60411305	60411547	chd7_wt_peak_556	36	.	496689	835541	367225	79	Promoter (<=1kb)	2	60411525	60412574	1050	1	NR_046065	0	Gm13580	Gm13580
chr2	93927741	93928209	chd7_wt_peak_566	56	.	582192	105201	563065	174	Distal Intergenic	2	93955810	93957100	1291	2	NM_001145034	28891	Gm13889	Gm13889
chr2	177881394	177881594	chd7_wt_peak_589	26	.	515464	719823	269709	69	Distal Intergenic	2	177897163	177927850	30688	1	NR_038101	-15569	Gm14327	Gm14327
chr2	181930317	181930517	chd7_wt_peak_592	44	.	569106	922937	444525	103	Distal Intergenic	2	181991226	182001087	9862	1	NM_001205282	-60709	Gm14496	Gm14496
chr2	181930704	181930915	chd7_wt_peak_593	85	.	737705	135471	852938	78	Distal Intergenic	2	181991226	182001087	9862	1	NM_001205282	-60311	Gm14496	Gm14496
chr2	182012732	182013224	chd7_wt_peak_594	471	.	188976	527479	471949	344	Distal Intergenic	2	181991226	182001087	9862	1	NM_001205282	21507	Gm14496	Gm14496
chrX	70712958	70713217	chd7_wt_peak_1024	31	.	533981	774328	314633	125	Distal Intergenic	20	70545558	70546385	828	1	NM_001081476	167401	Gm14725	Gm14725
chrX	117299641	117299933	chd7_wt_peak_1029	36	.	572917	836462	367983	166	Distal Intergenic	20	117014757	117015104	348	1	NM_001102665	284885	Gm14920	Gm14920
chr8	20330995	20331399	chd7_wt_peak_907	123	.	548961	174811	123672	185	Distal Intergenic	8	20337664	20363202	25539	2	NM_001177408	31803	Gm15319	Gm15319
chr8	20389308	20389626	chd7_wt_peak_908	74	.	427461	124591	747508	164	Intron (NR_028428/2610005L07Rik, intron 5 of 5)	8	20337664	20363202	25539	2	NM_001177408	-26107	Gm15319	Gm15319
chr15	39780877	39781128	chd7_wt_peak_377	41	.	488506	885862	411486	109	Intron (NM_022722/Dpys, intron 9 of 9)	15	39797045	39812377	15333	1	NR_045788	-15917	Gm16291	Gm16291
chr5	15006778	15006978	chd7_wt_peak_733	26	.	47619	710486	262177	30	Distal Intergenic	5	15028950	15033007	4058	2	NM_182957	26029	Gm17019	Gm17019
chr5	15051763	15051964	chd7_wt_peak_734	33	.	530973	797917	334641	52	Distal Intergenic	5	15028950	15033007	4058	2	NM_182957	-18757	Gm17019	Gm17019
chr10	93364496	93364786	chd7_wt_peak_108	81	.	662252	131127	810577	151	Distal Intergenic	10	93336232	93348879	12648	1	NR_038014	28265	Gm17745	Gm17745
chr1	136674795	136674995	chd7_wt_peak_52	15	.	358974	563445	153028	56	Distal Intergenic	1	136683396	136690805	7410	1	NR_045324	-8401	Gm19705	Gm19705
chr10	17176950	17177291	chd7_wt_peak_76	22	.	47619	657823	220185	113	Distal Intergenic	10	16951094	17095782	144689	2	NR_038020	-81169	Gm20125	Gm20125
chr10	17213738	17213938	chd7_wt_peak_77	27	.	529412	722659	271747	139	Distal Intergenic	10	16951094	17095782	144689	2	NR_038020	-117957	Gm20125	Gm20125
chr10	19207704	19208216	chd7_wt_peak_78	17	.	419847	593784	174544	380	Exon (NR_038021/Gm20139, exon 4 of 4)	10	19167238	19207947	40710	1	NR_038022	40467	Gm20139	Gm20139
chr1	101756654	101756881	chd7_wt_peak_38	18	.	426357	604153	182112	43	Distal Intergenic	1	101155768	101175202	19435	1	NR_037989	600887	Gm20268	Gm20268
chr12	88045361	88045561	chd7_wt_peak_200	22	.	480769	66501	225856	103	Distal Intergenic	12	87954480	87960682	6203	1	NM_001270793_1	90882	Gm2042	Gm2042
chr15	62958943	62959485	chd7_wt_peak_389	49	.	603448	978588	495211	411	Distal Intergenic	15	63414397	63479608	65212	2	NR_045279	520123	Gm20740	Gm20740
chrY	60510807	60511071	chd7_wt_peak_1036	46	.	649351	944858	464664	112	Distal Intergenic	21	59606710	59632758	26049	2	NR_038299_3	-878050	Gm20871	Gm20871
chr8	19755775	19755985	chd7_wt_peak_893	32	.	449438	783042	322077	53	Intron (NM_001270553/Gm21119, intron 6 of 9)	8	19729576	20063170	333595	1	NM_001270553	26200	Gm21119	Gm21119
chr8	19784667	19784973	chd7_wt_peak_894	155	.	76555	206797	155082	145	Intron (NM_001270553/Gm21119, intron 6 of 9)	8	19729576	20063170	333595	1	NM_001270553	55092	Gm21119	Gm21119
chr8	19786598	19786962	chd7_wt_peak_895	26	.	384615	712698	264062	281	Intron (NM_001270553/Gm21119, intron 6 of 9)	8	19729576	20063170	333595	1	NM_001270553	57023	Gm21119	Gm21119
chr8	19801659	19802254	chd7_wt_peak_896	61	.	615942	110973	617699	449	Intron (NM_001270553/Gm21119, intron 6 of 9)	8	19729576	20063170	333595	1	NM_001270553	72084	Gm21119	Gm21119
chr8	19912188	19912693	chd7_wt_peak_897	64	.	46595	113321	640028	133	Intron (NM_001270553/Gm21119, intron 6 of 9)	8	19729576	20063170	333595	1	NM_001270553	182613	Gm21119	Gm21119
chr8	19927587	19927835	chd7_wt_peak_898	48	.	572519	963129	481011	105	Intron (NM_001270553/Gm21119, intron 6 of 9)	8	19729576	20063170	333595	1	NM_001270553	198012	Gm21119	Gm21119
chr8	19934320	19934533	chd7_wt_peak_899	23	.	439189	67814	236544	85	Intron (NM_001270553/Gm21119, intron 6 of 9)	8	19729576	20063170	333595	1	NM_001270553	204745	Gm21119	Gm21119
chr8	20583328	20583817	chd7_wt_peak_913	244	.	654628	297883	244891	232	Distal Intergenic	8	20614927	20640703	25777	1	NM_001270553_1	-31110	Gm21119	Gm21119
chr8	20530159	20530366	chd7_wt_peak_911	33	.	401606	802673	339135	164	Distal Intergenic	8	20614927	20640703	25777	1	NM_001270553_1	-84561	Gm21119	Gm21119
chr8	20570927	20571214	chd7_wt_peak_912	38	.	413386	856826	385846	104	Distal Intergenic	8	20614927	20640703	25777	1	NM_001270553_1	-43713	Gm21119	Gm21119
chr13	120030683	120030996	chd7_wt_peak_278	72	.	637584	122633	728866	185	Distal Intergenic	13	120034605	120052204	17600	2	NM_001302966	21208	Gm21188	Gm21188
chr13	120036162	120036384	chd7_wt_peak_279	71	.	779221	121078	713825	93	Intron (NM_001302966/Gm21188, intron 5 of 5)	13	120034605	120052204	17600	2	NM_001302966	15820	Gm21188	Gm21188
chr8	123555824	123556043	chd7_wt_peak_954	30	.	422886	762365	30431	98	Promoter (<=1kb)	8	123555761	123555881	121	2	NR_046147_5	0	Gm22109	Gm22109
chr8	123567495	123567940	chd7_wt_peak_955	22	.	411765	658498	220774	86	Promoter (1-2kb)	8	123565967	123566087	121	2	NR_046140_5	-1409	Gm26391	Gm26391
chrY	258737	259353	chd7_wt_peak_1035	88	.	681818	138894	886247	377	Distal Intergenic	21	206150	207789	1640	1	NR_126546	52588	Gm29089	Gm29089
chr14	3800349	3800549	chd7_wt_peak_286	27	.	533333	720623	270179	40	Intron (NM_001270806_2/Gm5795, intron 4 of 4)	14	3814913	3830681	15769	1	NR_033388	-14364	Gm3002	Gm3002
chr14	4485746	4485946	chd7_wt_peak_292	30	.	555556	766987	30816	164	Intron (NM_001242945_1/Gm3264, intron 2 of 3)	14	4430992	4519452	88461	1	NM_001242945_1	54755	Gm3264	Gm3264
chr14	4723858	4724058	chd7_wt_peak_293	21	.	422078	649378	213758	108	Distal Intergenic	14	4871156	4875851	4696	1	NM_001242945	-147098	Gm3264	Gm3264
chr14	5814220	5814523	chd7_wt_peak_298	18	.	416667	613992	189217	138	Distal Intergenic	14	5790561	5807939	17379	2	NM_001291094_1	-6282	Gm3383	Gm3383
chr14	5884277	5884598	chd7_wt_peak_299	15	.	413223	559431	150052	145	Distal Intergenic	14	5790561	5807939	17379	2	NM_001291094_1	-76339	Gm3383	Gm3383
chr14	5962553	5962995	chd7_wt_peak_300	83	.	608466	133536	834038	293	Distal Intergenic	14	5790561	5807939	17379	2	NM_001291094_1	-154615	Gm3383	Gm3383
chr14	5358317	5358553	chd7_wt_peak_295	44	.	590909	924741	446173	57	Distal Intergenic	14	5365792	5389074	23283	2	NM_001256886_1	30521	Gm3500	Gm3500
chr14	5718569	5718898	chd7_wt_peak_296	30	.	488722	75995	302283	187	3' UTR	14	5718334	5741602	23269	2	NM_001256886	22704	Gm3500	Gm3500
chr14	5742563	5742768	chd7_wt_peak_297	19	.	403727	618182	192281	28	Promoter (<=1kb)	14	5718334	5741602	23269	2	NM_001256886	-962	Gm3500	Gm3500
chr14	7610066	7610266	chd7_wt_peak_312	17	.	45977	593612	174544	116	Distal Intergenic	14	7545151	7568566	23416	2	NM_001270842	-41501	Gm3558	Gm3558
chr14	7659218	7659541	chd7_wt_peak_313	72	.	685484	122623	728776	177	Distal Intergenic	14	7545151	7568566	23416	2	NM_001270842	-90653	Gm3558	Gm3558
chr14	6637378	6637585	chd7_wt_peak_303	25	.	505051	703292	256193	112	Distal Intergenic	14	6735683	6757057	21375	2	NM_001309401	119472	Gm3636	Gm3636
chr14	6745309	6745755	chd7_wt_peak_304	19	.	463918	616739	19132	356	Intron (NM_001309401/Gm3636, intron 1 of 4)	14	6735683	6757057	21375	2	NM_001309401	11302	Gm3636	Gm3636
chr14	6758341	6758541	chd7_wt_peak_305	24	.	49505	687485	243709	131	Promoter (1-2kb)	14	6735683	6757057	21375	2	NM_001309401	-1285	Gm3636	Gm3636
chr7	71992065	71992390	chd7_wt_peak_871	25	.	486726	699656	253044	233	Intron (NR_126462/1700011C11Rik, intron 2 of 2)	7	71947527	71962018	14492	2	NR_126483	-30048	Gm36633	Gm36633
chr14	7175739	7175979	chd7_wt_peak_309	89	.	762712	139612	893222	165	Distal Intergenic	14	7083025	7105457	22433	2	NM_001024712	-70283	Gm3696	Gm3696
chr5	64580007	64580207	chd7_wt_peak_749	19	.	454545	623946	196252	54	Distal Intergenic	5	64593863	64610699	16837	2	NR_045078	30492	Gm3716	Gm3716
chr17	89816517	89816717	chd7_wt_peak_482	29	.	550576	753099	296415	145	Distal Intergenic	17	89379241	89384993	5753	1	NR_045952	437277	Gm4719	Gm4719
chr6	132459832	132460261	chd7_wt_peak_836	40	.	597826	876756	403406	142	Distal Intergenic	6	132114221	132364135	249915	2	NM_053251	-95698	Gm4736	Gm4736
chr10	58239301	58239587	chd7_wt_peak_95	23	.	490196	679834	237632	170	Promoter (2-3kb)	10	58234848	58236660	1813	2	NM_001034869	-2642	Gm4981	Gm4981
chr14	122416270	122416816	chd7_wt_peak_363	34	.	434783	814766	349172	162	Intron (NR_033326/Gm5089, intron 1 of 3)	14	122434854	122451115	16262	2	NR_033325	34299	Gm5089	Gm5089
chr14	122434068	122434280	chd7_wt_peak_364	51	.	619469	100445	519368	95	Intron (NR_033326/Gm5089, intron 1 of 3)	14	122434854	122451115	16262	2	NR_033325	16835	Gm5089	Gm5089
chr13	62815940	62816140	chd7_wt_peak_241	28	.	509259	735212	281953	59	Distal Intergenic	13	62772200	62785808	13609	2	NM_001256065	-30133	Gm5141	Gm5141
chr11	89067772	89068286	chd7_wt_peak_151	23	.	439189	67814	236544	332	Exon (NR_110336/Dgkeos, exon 4 of 4)	11	89073841	89093064	19224	1	NM_001033266	-5555	Gm525	Gm525
chr14	19415750	19416030	chd7_wt_peak_316	618	.	41543	675237	618106	138	Distal Intergenic	14	19594138	19602587	8450	2	NM_001024706	186557	Gm5458	Gm5458
chr14	19416852	19418321	chd7_wt_peak_317	1420	.	623608	148455	142086	419	Distal Intergenic	14	19594138	19602587	8450	2	NM_001024706	184266	Gm5458	Gm5458
chr14	19418500	19419423	chd7_wt_peak_318	1304	.	596876	136764	130434	348	Distal Intergenic	14	19594138	19602587	8450	2	NM_001024706	183164	Gm5458	Gm5458
chr14	19482993	19483280	chd7_wt_peak_319	15	.	448718	567707	156225	189	Distal Intergenic	14	19594138	19602587	8450	2	NM_001024706	119307	Gm5458	Gm5458
chr14	19584712	19585005	chd7_wt_peak_320	34	.	5.2	810772	345697	186	Distal Intergenic	14	19594138	19602587	8450	2	NM_001024706	17582	Gm5458	Gm5458
chr14	3119217	3119417	chd7_wt_peak_281	35	.	467836	816452	350599	129	Distal Intergenic	14	3188284	3196683	8400	1	NM_001270806	-68867	Gm5795	Gm5795
chr14	3122545	3122745	chd7_wt_peak_282	26	.	400943	719378	269597	182	Distal Intergenic	14	3188284	3196683	8400	1	NM_001270806	-65539	Gm5795	Gm5795
chr14	4029445	4029669	chd7_wt_peak_288	45	.	578512	938217	458642	104	Intron (NM_001029930/Gm5796, intron 1 of 5)	14	4023941	4041368	17428	1	NM_001029930	5505	Gm5796	Gm5796
chr14	4072209	4072507	chd7_wt_peak_289	53	.	507614	10231	536308	140	Distal Intergenic	14	4023941	4041368	17428	1	NM_001029930	48269	Gm5796	Gm5796
chr14	4104857	4105057	chd7_wt_peak_290	14	.	409836	554137	146795	2	Distal Intergenic	14	4023941	4041368	17428	1	NM_001029930	80917	Gm5796	Gm5796
chr14	7244598	7244974	chd7_wt_peak_310	57	.	545977	106105	571482	186	Distal Intergenic	14	7323988	7332395	8408	2	NM_001025085	87421	Gm5797	Gm5797
chr14	7314657	7314947	chd7_wt_peak_311	38	.	510204	858634	387354	192	Distal Intergenic	14	7323988	7332395	8408	2	NM_001025085	17448	Gm5797	Gm5797
chr8	14014834	14015218	chd7_wt_peak_892	53	.	524862	102147	534792	219	Distal Intergenic	8	13998940	14003561	4622	1	NR_131136	15895	Gm5907	Gm5907
chr2	177073677	177074054	chd7_wt_peak_587	19	.	425532	628518	198128	293	Distal Intergenic	2	176914048	176927813	13766	2	NM_001305137	-145865	Gm6182	Gm6182
chr2	177129267	177129544	chd7_wt_peak_588	10	.	367647	487879	109388	171	Distal Intergenic	2	176914048	176927813	13766	2	NM_001305137	-201455	Gm6182	Gm6182
chr3	8245879	8246079	chd7_wt_peak_600	42	.	594059	898485	422448	98	Distal Intergenic	3	8461387	8463098	1712	2	NR_033512	217019	Gm6194	Gm6194
chr3	112088607	112088924	chd7_wt_peak_626	15	.	428571	561492	15116	151	Distal Intergenic	3	111881903	112082001	200099	1	NR_045362	206705	Gm6602	Gm6602
chr3	35417476	35417814	chd7_wt_peak_611	29	.	449102	752656	296415	106	Distal Intergenic	3	35597152	35666163	69012	2	NR_040748	248349	Gm6639	Gm6639
chr3	35418331	35418561	chd7_wt_peak_612	22	.	411765	658498	220774	122	Distal Intergenic	3	35597152	35666163	69012	2	NR_040748	247602	Gm6639	Gm6639
chr7	6258989	6259189	chd7_wt_peak_846	40	.	524476	882835	408992	71	Intron (NM_001177416/Gm6792, intron 3 of 11)	7	6255922	6281861	25940	1	NM_001177417	3068	Gm6792	Gm6792
chr1	85164274	85164521	chd7_wt_peak_32	19	.	388889	617841	192014	131	Distal Intergenic	1	85199611	85213762	14152	1	NM_001081746	-35090	Gm7609	Gm7609
chr6	3050566	3050881	chd7_wt_peak_786	53	.	68822	101771	531227	188	Distal Intergenic	6	3288519	3317019	28501	1	NR_036696	-237638	Gm8579	Gm8579
chr6	3160261	3160461	chd7_wt_peak_787	47	.	647059	958311	476797	117	Distal Intergenic	6	3288519	3317019	28501	1	NR_036696	-128058	Gm8579	Gm8579
chr10	26637660	26637860	chd7_wt_peak_84	14	.	424528	555223	147049	13	Distal Intergenic	10	26673446	26674651	1206	2	NR_033633	36791	Gm8709	Gm8709
chr10	26653446	26653694	chd7_wt_peak_85	12	.	416667	524848	126701	92	Distal Intergenic	10	26673446	26674651	1206	2	NR_033633	20957	Gm8709	Gm8709
chr11	109359375	109359580	chd7_wt_peak_163	27	.	483871	722796	271747	40	Intron (NR_038097/Gm11696, intron 1 of 1)	11	109362794	109401369	38576	1	NM_010303	-3214	Gna13	Gna13
chr5	18565106	18565306	chd7_wt_peak_736	26	.	460993	714391	265196	147	Distal Intergenic	5	18265135	18360413	95279	2	NM_010305	-204694	Gnai1	Gnai1
chr5	18688619	18688958	chd7_wt_peak_737	43	.	580357	907831	43096	183	Distal Intergenic	5	18265135	18360413	95279	2	NM_010305	-328207	Gnai1	Gnai1
chr18	38366795	38366995	chd7_wt_peak_501	29	.	463576	748058	292363	124	Distal Intergenic	18	38327537	38338993	11457	2	NM_011937	-27803	Gnpda1	Gnpda1
chr12	78350905	78351116	chd7_wt_peak_196	68	.	759494	117513	68002	109	Intron (NM_145965/Gphn, intron 2 of 22)	12	78226655	78684769	458115	1	NM_172952	124251	Gphn	Gphn
chr6	25542347	25542603	chd7_wt_peak_790	39	.	608108	861579	390064	83	Distal Intergenic	6	25668523	25689980	21458	2	NM_010338	147377	Gpr37	Gpr37
chr1	135199253	135199505	chd7_wt_peak_50	48	.	53125	962915	480853	76	Distal Intergenic	1	135160250	135167681	7432	2	NM_134438	-31573	Gpr37l1	Gpr37l1
chr1	125687953	125688209	chd7_wt_peak_44	11	.	402299	489751	110131	106	Intron (NM_027677/Gpr39, intron 1 of 1)	1	125676996	125873861	196866	1	NM_027677	10958	Gpr39	Gpr39
chr8	85473194	85473467	chd7_wt_peak_940	42	.	516129	902033	42553	112	Distal Intergenic	8	85492617	85527558	34942	1	NM_173866	-19150	Gpt2	Gpt2
chr7	31155894	31156185	chd7_wt_peak_859	7	.	340909	426204	0.737298	107	Distal Intergenic	7	31130127	31151050	20924	2	NM_027898	-4845	Gramd1a	Gramd1a
chr14	34773635	34773835	chd7_wt_peak_326	17	.	423077	598931	178521	132	Distal Intergenic	14	34820136	35581115	760980	1	NM_008166	-46301	Grid1	Grid1
chr2	25323301	25323567	chd7_wt_peak_541	23	.	490196	679834	237632	128	Distal Intergenic	2	25291177	25319187	28011	2	NM_008169	-4115	Grin1	Grin1
chr5	147155683	147155929	chd7_wt_peak_783	28	.	457516	737742	283793	84	Distal Intergenic	5	147188696	147190946	2251	1	NM_008178	-32767	Gsx1	Gsx1
chr1	54484916	54485116	chd7_wt_peak_21	59	.	673077	109092	599909	86	Intron (NM_001163314/Pgap1, intron 25 of 26)	1	54397581	54438971	41391	2	NM_001033194	-45946	Gtf3c3	Gtf3c3
chr4	119637181	119637381	chd7_wt_peak_675	12	.	405405	525659	127092	43	Promoter (<=1kb)	4	119637732	119639465	1734	1	NM_008190	-351	Guca2a	Guca2a
chr8	80365233	80365433	chd7_wt_peak_936	22	.	5	661114	222682	140	Distal Intergenic	8	80494045	80510785	16741	1	NM_010369	-128612	Gypa	Gypa
chr2	17989114	17989385	chd7_wt_peak_540	28	.	460526	742871	28812	76	Distal Intergenic	2	17996422	17996946	525	2	NM_026627	7561	H2afb1	H2afb1
chr3	137833162	137833390	chd7_wt_peak_632	30	.	492424	765994	307519	70	Distal Intergenic	3	137864487	137866922	2436	1	NM_016750	-31097	H2afz	H2afz
chr10	22223654	22223854	chd7_wt_peak_81	18	.	459184	609284	186297	146	Intron (NM_009016/Raet1a, intron 6 of 9)	10	22273474	22288848	15375	1	NM_001177775	-49620	H60b	H60b
chr13	64185457	64185666	chd7_wt_peak_244	27	.	487805	729092	276621	50	3' UTR	13	64161866	64186537	24672	1	NM_019986	23592	Habp4	Habp4
chr11	100376026	100376227	chd7_wt_peak_157	19	.	422535	623615	196252	135	Intron (NM_010593/Jup, intron 9 of 13)	11	100347327	100356141	8815	2	NM_177981	-19886	Hap1	Hap1
chr15	56742745	56743094	chd7_wt_peak_387	28	.	514019	74273	288109	150	Distal Intergenic	15	56665627	56694546	28920	2	NM_008216	-48200	Has2	Has2
chr8	106872112	106872746	chd7_wt_peak_948	14	.	369318	558563	149585	601	Promoter (1-2kb)	8	106870242	106882902	12661	1	NM_008217	1871	Has3	Has3
chr2	153107235	153107435	chd7_wt_peak_578	38	.	526316	85293	38246	71	Promoter (1-2kb)	2	153108468	153151441	42974	1	NM_001172117	-1033	Hck	Hck
chr18	50811851	50812051	chd7_wt_peak_505	41	.	604396	887476	412943	91	Distal Intergenic	18	50567656	50568699	1044	2	NM_026108	-243153	Hdhd1a	Hdhd1a
chr10	30907060	30907399	chd7_wt_peak_87	36	.	572917	836462	367983	159	Distal Intergenic	10	30832359	30842783	10425	2	NM_013904	-64278	Hey2	Hey2
chr8	25969612	25969812	chd7_wt_peak_917	32	.	555556	784372	323167	132	Intron (NM_029884/Hgsnat, intron 4 of 17)	8	25944459	25976744	32286	2	NM_029884	6932	Hgsnat	Hgsnat
chr11	94958103	94958303	chd7_wt_peak_153	30	.	492424	765994	307519	81	Distal Intergenic	11	94967593	94968456	864	1	NM_018792	-9290	Hils1	Hils1
chr8	56252313	56252513	chd7_wt_peak_927	31	.	517241	77606	315907	60	Distal Intergenic	8	56294552	56321046	26495	1	NM_008278	-42039	Hpgd	Hpgd
chr19	42906104	42906304	chd7_wt_peak_529	24	.	5	695302	249562	101	Intron (NM_001081257/Hpse2, intron 9 of 11)	19	42755196	42779976	24781	2	NM_019424	-126129	Hps1	Hps1
chr16	22955755	22955960	chd7_wt_peak_418	29	.	531915	746117	290906	119	Intron (NM_053176/Hrg, intron 3 of 6)	16	22951072	22961659	10588	1	NM_053176	4684	Hrg	Hrg
chr6	114516544	114516820	chd7_wt_peak_822	32	.	486111	786105	324744	154	Distal Intergenic	6	114403666	114483296	79631	1	NM_001252643	112879	Hrh1	Hrh1
chr10	36548053	36548257	chd7_wt_peak_89	23	.	5	674347	233121	41	Intron (NM_001081208/Hs3st5, intron 1 of 3)	10	36506807	36834394	327588	1	NM_001253356	41247	Hs3st5	Hs3st5
chr13	63980546	63980831	chd7_wt_peak_242	18	.	426357	604153	182112	159	Distal Intergenic	13	64058274	64089201	30928	2	NM_008291	108370	Hsd17b3	Hsd17b3
chr9	40794362	40794681	chd7_wt_peak_997	26	.	428571	716019	266698	166	Distal Intergenic	9	40801273	40805199	3927	1	NM_031165	-6592	Hspa8	Hspa8
chr9	107575544	107576085	chd7_wt_peak_1013	55	.	619835	104087	552707	147	Promoter (<=1kb)	9	107576952	107580133	3182	1	NM_008317	-867	Hyal1	Hyal1
chr13	48252691	48252928	chd7_wt_peak_231	35	.	545455	820957	354418	142	Intron (NR_102303/A330033J07Rik, intron 1 of 2)	13	48261427	48264036	2610	1	NM_031166	-8499	Id4	Id4
chr7	80130266	80130516	chd7_wt_peak_873	26	.	44586	717788	26812	103	Distal Intergenic	7	80094847	80115350	20504	2	NM_173011	-14917	Idh2	Idh2
chr8	84650160	84650360	chd7_wt_peak_939	25	.	46875	698538	252316	100	Distal Intergenic	8	84661331	84662852	1522	2	NM_010499	12492	Ier2	Ier2
chr4	35071744	35071944	chd7_wt_peak_652	8	.	376344	448571	0.865282	145	Intron (NM_178061/Mob3b, intron 2 of 3)	4	35152055	35154019	1965	1	NM_199157	-80111	Ifnk	Ifnk
chr16	16866190	16866509	chd7_wt_peak_413	40	.	560345	875738	402671	145	Promoter (2-3kb)	16	16860671	16863985	3315	2	NM_001190325	-2206	Igll1	Igll1
chr14	27068041	27068247	chd7_wt_peak_321	16	.	380117	577445	163444	188	Intron (NM_134437/Il17rd, intron 1 of 12)	14	27039001	27107286	68286	1	NM_134437	29041	Il17rd	Il17rd
chr13	112440093	112440429	chd7_wt_peak_273	35	.	510949	82753	359979	190	Distal Intergenic	13	112464070	112506860	42791	1	NM_010560	-23641	Il6st	Il6st
chr3	7579397	7579684	chd7_wt_peak_597	20	.	473684	632186	200498	121	Intron (NM_008371/Il7, intron 2 of 4)	3	7572077	7613427	41351	2	NM_008371	33743	Il7	Il7
chr12	40888782	40888982	chd7_wt_peak_185	29	.	537634	755317	298128	76	Distal Intergenic	12	41024090	41955588	931499	1	NM_053122	-135108	Immp2l	Immp2l
chr2	119463903	119464130	chd7_wt_peak_572	31	.	460123	772091	312563	77	Intron (NM_026574/Ino80, intron 1 of 35)	2	119373042	119477629	104588	2	NM_026574	13499	Ino80	Ino80
chr13	72253554	72253843	chd7_wt_peak_263	69	.	689655	119298	696775	160	Distal Intergenic	13	71958232	71963723	5492	2	NM_010573	-289832	Irx1	Irx1
chrX	101481728	101481953	chd7_wt_peak_1026	16	.	42735	581492	165806	152	Distal Intergenic	20	101449109	101453541	4433	1	NM_013712	32620	Itgb1bp2	Itgb1bp2
chr12	4556974	4557364	chd7_wt_peak_171	22	.	451128	670128	229899	281	Distal Intergenic	12	4593008	4641139	48132	1	NM_001198969	-35644	Itsn2	Itsn2
chr16	84769235	84769730	chd7_wt_peak_437	52	.	516304	100524	520117	130	Distal Intergenic	16	84774123	84826375	52253	1	NM_023844	-4393	Jam2	Jam2
chr13	44705556	44705821	chd7_wt_peak_229	31	.	441989	769373	310127	154	Distal Intergenic	13	44730774	44921643	190870	1	NM_001205044	-24953	Jarid2	Jarid2
chr11	100389989	100390189	chd7_wt_peak_158	23	.	409836	68205	239502	176	Intron (NM_010593/Jup, intron 1 of 13)	11	100368856	100397790	28935	2	NM_010593	7601	Jup	Jup
chr18	77037966	77038457	chd7_wt_peak_512	18	.	393939	601382	180266	423	Intron (NM_027721/Katnal2, intron 1 of 13)	18	76993200	77047296	54097	2	NM_027721	8839	Katnal2	Katnal2
chr7	34721609	34721946	chd7_wt_peak_860	55	.	597015	104004	551938	150	Intron (NM_175140/Chst8, intron 2 of 3)	7	34639016	34652841	13826	2	NM_146188	-68769	Kctd15	Kctd15
chr18	40308024	40308380	chd7_wt_peak_502	1204	.	269417	126738	120491	179	Intron (NM_026135/Kctd16, intron 1 of 1)	18	40258361	40531184	272824	1	NM_026135	49664	Kctd16	Kctd16
chr5	69123714	69124023	chd7_wt_peak_752	34	.	555556	808654	343917	166	Intron (NM_175519/Kctd8, intron 1 of 1)	5	69109285	69341709	232425	2	NM_175519	217686	Kctd8	Kctd8
chr15	79519349	79519549	chd7_wt_peak_397	43	.	539568	908241	431092	55	Promoter (2-3kb)	15	79516408	79527739	11332	1	NM_134090	2942	Kdelr3	Kdelr3
chr14	64641932	64642194	chd7_wt_peak_342	49	.	523256	983377	49966	113	Distal Intergenic	14	64652531	64806296	153766	1	NM_001081177	-10337	Kif13b	Kif13b
chr3	87193830	87194104	chd7_wt_peak_620	18	.	38674	613982	189217	199	Distal Intergenic	3	87078592	87174747	96156	2	NM_130867	-19084	Kirrel	Kirrel
chr14	100212841	100213182	chd7_wt_peak_355	20	.	386598	639136	206089	297	Distal Intergenic	14	99870640	100149796	279157	2	NM_010636	-63046	Klf12	Klf12
chr14	100350800	100351295	chd7_wt_peak_356	59	.	504587	108625	59555	197	Distal Intergenic	14	99870640	100149796	279157	2	NM_010636	-201005	Klf12	Klf12
chr7	63957121	63957321	chd7_wt_peak_869	43	.	502959	91218	434837	117	Distal Intergenic	7	63886351	63938915	52565	2	NM_021366	-18207	Klf13	Klf13
chr8	72316322	72316644	chd7_wt_peak_932	31	.	496183	772121	312563	173	Promoter (2-3kb)	8	72319062	72321654	2593	1	NM_008452	-2418	Klf2	Klf2
chr8	72334339	72334678	chd7_wt_peak_933	32	.	451977	787682	326109	168	Distal Intergenic	8	72319062	72321654	2593	1	NM_008452	15278	Klf2	Klf2
chr5	64864758	64864958	chd7_wt_peak_750	18	.	380435	602617	180802	33	Distal Intergenic	5	64803523	64830129	26607	1	NM_008453	61236	Klf3	Klf3
chr14	99339856	99340216	chd7_wt_peak_352	16	.	358852	58664	169968	296	Distal Intergenic	14	99298691	99313409	14719	1	NM_009769	41166	Klf5	Klf5
chr14	99355118	99355470	chd7_wt_peak_353	16	.	37037	584343	16825	107	Distal Intergenic	14	99298691	99313409	14719	1	NM_009769	56428	Klf5	Klf5
chr14	99510281	99510600	chd7_wt_peak_354	13	.	396825	533775	132467	120	Distal Intergenic	14	99298691	99313409	14719	1	NM_009769	211591	Klf5	Klf5
chr7	43816745	43816945	chd7_wt_peak_862	26	.	510204	711464	263067	54	Distal Intergenic	7	43811444	43816359	4916	1	NM_011872	5302	Klk7	Klk7
chr17	67741366	67741592	chd7_wt_peak_479	71	.	744681	120737	71064	128	Intron (NM_008480/Lama1, intron 5 of 62)	17	67697265	67822645	125381	1	NM_008480	44102	Lama1	Lama1
chr1	133694499	133694789	chd7_wt_peak_47	26	.	457747	709019	261001	92	Distal Intergenic	1	133679029	133690108	11080	2	NM_001159649	-4392	Lax1	Lax1
chr8	111613088	111613511	chd7_wt_peak_950	11	.	394737	50921	116272	373	Intron (NM_001168621/Znrf1, intron 2 of 4)	8	111626271	111630322	4052	2	NM_027570	16811	Ldhd	Ldhd
chr1	180888799	180889126	chd7_wt_peak_63	43	.	539568	908241	431092	73	Distal Intergenic	1	180893119	180899102	5984	1	NM_177099	-3993	Lefty2	Lefty2
chr19	7583593	7583825	chd7_wt_peak_518	21	.	458333	654845	217736	60	Intron (NM_139269/Pla2g16, intron 4 of 4)	19	7596661	7607176	10516	2	NM_019516	23351	Lgals12	Lgals12
chr3	53113625	53114221	chd7_wt_peak_614	21	.	394737	65427	217397	309	Intron (NM_175386/Lhfp, intron 2 of 3)	3	53041547	53261679	220133	1	NM_175386	72079	Lhfp	Lhfp
chr15	7115795	7116143	chd7_wt_peak_369	15	.	350467	570484	157921	61	Distal Intergenic	15	7129572	7185343	55772	1	NM_001113386	-13429	Lifr	Lifr
chr15	7116795	7117097	chd7_wt_peak_370	38	.	44186	858897	387609	135	Distal Intergenic	15	7129572	7185343	55772	1	NM_001113386	-12475	Lifr	Lifr
chr9	123461892	123462117	chd7_wt_peak_1019	85	.	833333	135605	854195	118	3' UTR	9	123478701	123521552	42852	1	NM_013860	-16584	Limd1	Limd1
chr11	3348712	3349115	chd7_wt_peak_120	30	.	469799	758612	301153	103	Intron (NR_037301/Mir3470a, intron 1 of 1)	11	3343297	3356141	12845	2	NM_001034030	7026	Limk2	Limk2
chr13	97358982	97359223	chd7_wt_peak_270	21	.	471698	650781	21446	81	Distal Intergenic	13	97434970	97497664	62695	1	NR_110432	-75747	Lincenc1	Lincenc1
chr2	103992935	103993199	chd7_wt_peak_571	48	.	59322	962049	480136	81	Distal Intergenic	2	103970287	103981878	11592	1	NM_008505	22649	Lmo2	Lmo2
chr5	74725761	74726038	chd7_wt_peak_756	20	.	473684	632186	200498	165	Distal Intergenic	5	74597104	74702903	105800	2	NM_001159577	-22859	Lnx1	Lnx1
chr14	6288471	6288991	chd7_wt_peak_301	36	.	572917	836462	367983	169	Promoter (1-2kb)	14	6259747	6287250	27504	2	NM_001270812	-1222	LOC100861615	LOC100861615
chr14	6348352	6348552	chd7_wt_peak_302	24	.	511364	692844	248037	123	Distal Intergenic	14	6259747	6287250	27504	2	NM_001270812	-61103	LOC100861615	LOC100861615
chr18	80184605	80184805	chd7_wt_peak_513	21	.	424837	654035	217279	66	Promoter (1-2kb)	18	80186239	80193569	7331	1	NR_131039	-1434	LOC105246506	LOC105246506
chr1	38823912	38824112	chd7_wt_peak_16	7	.	364583	430318	0.765039	62	Promoter (2-3kb)	1	38794509	38821215	26707	2	NM_001029878	-2698	Lonrf2	Lonrf2
chr7	28447303	28447515	chd7_wt_peak_857	26	.	47619	710486	262177	17	Distal Intergenic	7	28451985	28462132	10148	1	NM_030562	-4470	Lrfn1	Lrfn1
chr6	33770099	33770299	chd7_wt_peak_792	28	.	509259	735212	281953	64	Intron (NM_009148/Exoc4, intron 11 of 17)	6	34029448	34134034	104587	1	NM_028886	-259149	Lrguk	Lrguk
chr6	134579473	134579673	chd7_wt_peak_839	28	.	514019	74273	288109	127	Distal Intergenic	6	134446478	134566913	120436	2	NM_008514	-12561	Lrp6	Lrp6
chr5	35104740	35105045	chd7_wt_peak_742	20	.	46729	643876	209443	48	Promoter (<=1kb)	5	35091506	35105697	14192	2	NM_013587	652	Lrpap1	Lrpap1
chr2	98662239	98662823	chd7_wt_peak_568	1602	.	689109	166714	160267	440	Distal Intergenic	2	97467657	97631664	164008	1	NM_178725	1194583	Lrrc4c	Lrrc4c
chr2	98664940	98665215	chd7_wt_peak_569	1272	.	608215	133521	127214	130	Distal Intergenic	2	97467657	97631664	164008	1	NM_178725	1197284	Lrrc4c	Lrrc4c
chr2	98666248	98667329	chd7_wt_peak_570	2060	.	791864	212882	206097	546	Distal Intergenic	2	97467657	97631664	164008	1	NM_178725	1198592	Lrrc4c	Lrrc4c
chr3	158573889	158574089	chd7_wt_peak_636	29	.	550576	753099	296415	107	Distal Intergenic	3	158082895	158562221	479327	2	NM_001291453	-11669	Lrrc7	Lrrc7
chr5	105443345	105443545	chd7_wt_peak_764	28	.	514019	74273	288109	64	Intron (NM_001033550/Lrrc8b, intron 1 of 4)	5	105415775	105486189	70415	1	NM_001033550	27571	Lrrc8b	Lrrc8b
chr18	35341701	35341901	chd7_wt_peak_497	42	.	611111	898481	422448	111	Intron (NM_030749/Sil1, intron 4 of 9)	18	35209006	35215024	6019	2	NM_178005	-126678	Lrrtm2	Lrrtm2
chr16	41633937	41634239	chd7_wt_peak_425	26	.	495496	713489	264548	122	Intron (NM_175548/Lsamp, intron 1 of 5)	16	41533342	42146213	612872	1	NM_175548	100596	Lsamp	Lsamp
chr15	75086153	75087033	chd7_wt_peak_393	977	.	152985	103865	977749	640	Distal Intergenic	15	75108161	75111949	3789	2	NM_001099217	24916	Ly6c2	Ly6c2
chr2	60375099	60375398	chd7_wt_peak_555	13	.	4	538748	135817	12	Intron (NM_013825/Ly75, intron 2 of 34)	2	60293760	60383231	89472	2	NM_013825	7833	Ly75	Ly75
chr13	81656456	81656656	chd7_wt_peak_267	39	.	555556	868049	395698	98	Promoter (1-2kb)	13	81657806	81671890	14085	1	NM_030257	-1150	Lysmd3	Lysmd3
chr13	13671662	13672057	chd7_wt_peak_218	51	.	595238	100059	515767	292	Intron (NM_010748/Lyst, intron 20 of 52)	13	13590409	13777440	187032	1	NM_010748	81254	Lyst	Lyst
chr18	4196479	4196714	chd7_wt_peak_486	13	.	384615	537222	135279	169	Distal Intergenic	18	4165832	4182236	16405	1	NM_026092	30648	Lyzl1	Lyzl1
chr18	4197499	4197741	chd7_wt_peak_487	41	.	528169	88907	41414	114	Distal Intergenic	18	4165832	4182236	16405	1	NM_026092	31668	Lyzl1	Lyzl1
chr5	19566065	19566398	chd7_wt_peak_738	40	.	609756	875001	402101	150	Intron (NM_001170746/Magi2, intron 1 of 22)	5	19227046	20704791	1477746	1	NM_001170746	339020	Magi2	Magi2
chr6	49099089	49099475	chd7_wt_peak_798	17	.	434783	593091	174544	232	Intron (NM_023670/Igf2bp3, intron 10 of 14)	6	49073795	49084717	10923	1	NM_029353	25295	Malsu1	Malsu1
chr3	135546552	135546812	chd7_wt_peak_631	47	.	52795	957048	475599	84	Intron (NM_027288/Manba, intron 9 of 16)	3	135485611	135571403	85793	1	NM_027288	60942	Manba	Manba
chr4	32176671	32176878	chd7_wt_peak_650	19	.	463918	616739	19132	142	Distal Intergenic	4	31964107	32023466	59360	1	NM_172688	212565	Map3k7	Map3k7
chr13	4245335	4245535	chd7_wt_peak_212	20	.	473684	632186	200498	106	Intron (NM_001013785/Akr1c19, intron 7 of 8)	13	4248735	4249777	1043	1	NR_028405	-3200	Marcksl1-ps4	Marcksl1-ps4
chr1	120461499	120461779	chd7_wt_peak_43	77	.	802469	127428	774982	149	Distal Intergenic	1	120474538	120505084	30547	2	NM_010766	43305	Marco	Marco
chr12	76901586	76901917	chd7_wt_peak_194	24	.	429448	689429	245382	106	Intron (NM_145927/Fntb, intron 7 of 11)	12	76937269	76962248	24980	2	NM_001146176	60331	Max	Max
chr12	76965218	76965538	chd7_wt_peak_195	23	.	424242	680366	238068	184	Promoter (2-3kb)	12	76937269	76962248	24980	2	NM_008558	-2971	Max	Max
chr13	76527776	76528006	chd7_wt_peak_266	24	.	478261	686304	243084	138	Intron (NM_030174/Mctp1, intron 1 of 20)	13	76384961	77031810	646850	1	NM_030174	142816	Mctp1	Mctp1
chr17	29813299	29813650	chd7_wt_peak_466	19	.	436508	620286	193949	269	Distal Intergenic	17	29827958	29887882	59925	2	NM_001081160	74232	Mdga1	Mdga1
chr5	118435272	118435472	chd7_wt_peak_771	13	.	344828	537183	135279	96	Distal Intergenic	5	118560719	118765437	204719	1	NM_172424	-125247	Med13l	Med13l
chr17	94687351	94687697	chd7_wt_peak_483	101	.	841121	152504	101837	171	Distal Intergenic	17	94727080	94749892	22813	2	NM_176917	62195	Mettl4	Mettl4
chr11	57555073	57555273	chd7_wt_peak_137	24	.	519481	695419	249562	59	Distal Intergenic	11	57518665	57533817	15153	1	NM_180599	36409	Mfap3	Mfap3
chr19	45790653	45790985	chd7_wt_peak_532	72	.	707965	122286	725612	173	Distal Intergenic	19	45750259	45783291	33033	2	NM_023799	-7363	Mgea5	Mgea5
chr4	155670043	155670404	chd7_wt_peak_725	32	.	503876	784637	323359	295	Promoter (<=1kb)	4	155654472	155669254	14783	2	NM_001256108	-790	Mib2	Mib2
chr7	112216844	112217217	chd7_wt_peak_884	39	.	576923	871087	398495	158	Distal Intergenic	7	112225836	112353975	128140	1	NM_001193305	-8619	Mical2	Mical2
chr9	3000174	3001521	chd7_wt_peak_959	1276	.	467795	133988	127672	305	Distal Intergenic	9	3038669	3038743	75	2	NR_039546	37222	Mir101c	Mir101c
chr9	3001706	3002345	chd7_wt_peak_960	872	.	366788	931736	872043	424	Distal Intergenic	9	3038669	3038743	75	2	NR_039546	36398	Mir101c	Mir101c
chr9	3003259	3003685	chd7_wt_peak_961	719	.	329868	778016	719889	157	Distal Intergenic	9	3038669	3038743	75	2	NR_039546	35058	Mir101c	Mir101c
chr9	3004029	3004260	chd7_wt_peak_962	346	.	251284	40068	346493	102	Distal Intergenic	9	3038669	3038743	75	2	NR_039546	34483	Mir101c	Mir101c
chr9	3004546	3004789	chd7_wt_peak_963	474	.	274696	529664	474114	116	Distal Intergenic	9	3038669	3038743	75	2	NR_039546	33954	Mir101c	Mir101c
chr9	3006329	3006927	chd7_wt_peak_964	829	.	379602	888879	829647	456	Distal Intergenic	9	3038669	3038743	75	2	NR_039546	31816	Mir101c	Mir101c
chr9	3010849	3011100	chd7_wt_peak_965	274	.	261621	328337	274944	102	Distal Intergenic	9	3038669	3038743	75	2	NR_039546	27643	Mir101c	Mir101c
chr9	3012172	3012374	chd7_wt_peak_966	226	.	250533	279112	226348	76	Distal Intergenic	9	3038669	3038743	75	2	NR_039546	26369	Mir101c	Mir101c
chr9	3013183	3013424	chd7_wt_peak_967	154	.	218978	205906	154206	145	Distal Intergenic	9	3038669	3038743	75	2	NR_039546	25319	Mir101c	Mir101c
chr9	3013971	3014396	chd7_wt_peak_968	1035	.	41434	109744	103597	207	Distal Intergenic	9	3038669	3038743	75	2	NR_039546	24347	Mir101c	Mir101c
chr9	3015230	3015448	chd7_wt_peak_969	206	.	231788	258796	206277	74	Distal Intergenic	9	3038669	3038743	75	2	NR_039546	23295	Mir101c	Mir101c
chr9	3016975	3017215	chd7_wt_peak_970	454	.	281305	509845	454538	112	Distal Intergenic	9	3038669	3038743	75	2	NR_039546	21528	Mir101c	Mir101c
chr9	3017809	3018101	chd7_wt_peak_971	636	.	322646	693589	636274	148	Distal Intergenic	9	3038669	3038743	75	2	NR_039546	20642	Mir101c	Mir101c
chr9	3018340	3018704	chd7_wt_peak_972	715	.	338949	773628	715559	189	Distal Intergenic	9	3038669	3038743	75	2	NR_039546	20039	Mir101c	Mir101c
chr9	3020494	3021147	chd7_wt_peak_973	745	.	319635	804427	745995	435	Distal Intergenic	9	3038669	3038743	75	2	NR_039546	17596	Mir101c	Mir101c
chr9	3023394	3023856	chd7_wt_peak_974	925	.	366502	98557	925161	185	Distal Intergenic	9	3038669	3038743	75	2	NR_039546	14887	Mir101c	Mir101c
chr9	3024052	3024667	chd7_wt_peak_975	936	.	370549	996654	936132	431	Distal Intergenic	9	3038669	3038743	75	2	NR_039546	14076	Mir101c	Mir101c
chr9	3025461	3025980	chd7_wt_peak_976	584	.	310147	641556	58.48	325	Distal Intergenic	9	3038669	3038743	75	2	NR_039546	12763	Mir101c	Mir101c
chr9	3029569	3029856	chd7_wt_peak_977	405	.	287422	460692	40.59	171	Distal Intergenic	9	3038669	3038743	75	2	NR_039546	8887	Mir101c	Mir101c
chr9	3032062	3032765	chd7_wt_peak_978	668	.	352885	725774	668182	415	Distal Intergenic	9	3038669	3038743	75	2	NR_039546	5978	Mir101c	Mir101c
chr9	3033704	3033956	chd7_wt_peak_979	271	.	255977	324732	271425	127	Distal Intergenic	9	3038669	3038743	75	2	NR_039546	4787	Mir101c	Mir101c
chr9	3034375	3035303	chd7_wt_peak_980	1099	.	468707	116118	109928	717	Distal Intergenic	9	3038669	3038743	75	2	NR_039546	3440	Mir101c	Mir101c
chr9	3037790	3038249	chd7_wt_peak_981	992	.	57931	105334	992239	205	Promoter (<=1kb)	9	3038669	3038743	75	2	NR_039546	494	Mir101c	Mir101c
chr19	23152165	23152395	chd7_wt_peak_522	24	.	442177	683133	240427	116	Promoter (2-3kb)	19	23149431	23149551	121	1	NR_035423	2735	Mir1192	Mir1192
chr15	73246597	73246877	chd7_wt_peak_391	11	.	39823	514593	11966	171	Intron (NM_007982/Ptk2, intron 22 of 31)	15	73254815	73254882	68	2	NR_029561	8005	Mir151	Mir151
chr8	84192179	84192399	chd7_wt_peak_938	36	.	47619	831466	36341	106	Distal Intergenic	8	84178873	84178961	89	2	NR_029821	-13219	Mir181c	Mir181c
chr13	110019059	110019259	chd7_wt_peak_272	31	.	47619	769414	310127	61	Distal Intergenic	13	109903809	109903888	80	1	NR_035442	115251	Mir1904	Mir1904
chr13	21865314	21865619	chd7_wt_peak_220	42	.	535714	901771	425383	158	Distal Intergenic	13	21896918	21897049	132	2	NR_035500	31430	Mir1983	Mir1983
chr19	22823910	22824158	chd7_wt_peak_521	17	.	445545	587911	170572	145	Intron (NM_001035239/Trpm3, intron 8 of 24)	19	22750605	22750672	68	1	NR_029591	73306	Mir204	Mir204
chr8	128042924	128043266	chd7_wt_peak_958	33	.	530973	797917	334641	165	Distal Intergenic	8	128278148	128278225	78	2	NR_105822	234959	Mir21c	Mir21c
chr7	3201338	3201566	chd7_wt_peak_844	18	.	393939	601382	180266	133	Distal Intergenic	7	3218626	3218708	83	1	NR_029640	-17060	Mir290a	Mir290a
chr7	3206734	3206934	chd7_wt_peak_845	29	.	434783	756068	298798	82	Distal Intergenic	7	3218626	3218708	83	1	NR_029640	-11692	Mir290a	Mir290a
chr12	109948332	109948633	chd7_wt_peak_206	26	.	47619	710486	262177	55	Distal Intergenic	12	109747878	109747960	83	1	NR_037233	200455	Mir3072	Mir3072
chr19	42322140	42322645	chd7_wt_peak_527	29	.	463576	748058	292363	430	Intron (NM_145123/Crtac1, intron 4 of 14)	19	42280082	42280170	89	2	NR_037246	-41971	Mir3085	Mir3085
chr2	30760118	30760374	chd7_wt_peak_546	47	.	524691	95124	470327	182	Distal Intergenic	2	30721210	30721293	84	1	NR_037272	38909	Mir3089	Mir3089
chr14	112366374	112366644	chd7_wt_peak_359	57	.	529101	106513	575431	107	Distal Intergenic	14	112021430	112058438	37009	1	NR_030150	344945	Mir466	Mir466
chr14	112367611	112367906	chd7_wt_peak_360	29	.	430108	747392	292112	101	Distal Intergenic	14	112021430	112058438	37009	1	NR_030150	346182	Mir466	Mir466
chr2	5357257	5357572	chd7_wt_peak_537	20	.	447154	637162	20448	136	Intron (NM_001290376/Camk1d, intron 4 of 10)	2	5379390	5483389	104000	1	NR_030601	-21818	Mir466d	Mir466d
chr8	107262077	107262423	chd7_wt_peak_949	40	.	503145	879298	405821	42	Intron (NR_039557_4/Mir5098, intron 1 of 3)	8	107256164	107459374	203211	1	NR_039557_4	5914	Mir5098	Mir5098
chr11	60740650	60740932	chd7_wt_peak_139	8	.	36036	438223	0.811617	125	Exon (NM_009410/Top3a, exon 19 of 19)	11	60728663	60728726	64	1	NR_039559	11988	Mir5100	Mir5100
chr9	7800415	7800637	chd7_wt_peak_984	49	.	454545	978454	495135	185	Distal Intergenic	9	7784390	7784440	51	1	NR_049191	16026	Mir5618	Mir5618
chr2	40910978	40911190	chd7_wt_peak_550	42	.	575221	899599	423446	121	Intron (NM_053011/Lrp1b, intron 47 of 90)	2	42447439	42447568	130	2	NR_105754	1536378	Mir6336	Mir6336
chr2	40976046	40976276	chd7_wt_peak_551	21	.	471698	650781	21446	162	Intron (NM_053011/Lrp1b, intron 43 of 90)	2	42447439	42447568	130	2	NR_105754	1471292	Mir6336	Mir6336
chr11	26128781	26129241	chd7_wt_peak_127	45	.	515152	934168	455006	286	Intron (NR_027973/5730522E02Rik, intron 1 of 5)	11	26202240	26202348	109	1	NR_105791	-72999	Mir6372	Mir6372
chr11	26167358	26167619	chd7_wt_peak_128	52	.	559211	101214	526339	98	Intron (NR_027973/5730522E02Rik, intron 1 of 5)	11	26202240	26202348	109	1	NR_105791	-34621	Mir6372	Mir6372
chr3	46870874	46871409	chd7_wt_peak_613	26	.	464286	719831	269709	379	Distal Intergenic	3	46900668	46900782	115	2	NR_105800	29373	Mir6379	Mir6379
chr14	67888277	67888477	chd7_wt_peak_343	41	.	551181	893723	418108	96	Intron (NM_177780/Dock5, intron 1 of 51)	14	67859636	67859745	110	2	NR_105857	-28533	Mir6539	Mir6539
chr16	42305887	42306107	chd7_wt_peak_426	35	.	56701	82698	359567	164	Promoter (2-3kb)	16	42303362	42303469	108	2	NR_105858	-2419	Mir6540	Mir6540
chr1	171063948	171064174	chd7_wt_peak_61	28	.	457516	737742	283793	151	Promoter (<=1kb)	1	171064591	171064652	62	2	NR_106103	478	Mir6546	Mir6546
chr16	20191408	20191620	chd7_wt_peak_416	13	.	416667	543053	139095	46	Intron (NM_001033237/Yeats2, intron 12 of 29)	16	20176150	20176234	85	2	NR_030454_2	-15175	Mir684-1	Mir684-1
chr10	60162336	60162565	chd7_wt_peak_96	33	.	492958	797574	334514	83	Distal Intergenic	10	60126776	60126833	58	1	NR_105871	35561	Mir6906	Mir6906
chr13	74406553	74406753	chd7_wt_peak_265	20	.	478723	640195	206599	41	Promoter (<=1kb)	13	74407065	74407173	109	1	NR_109835	-312	Mir692-2	Mir692-2
chr18	37860253	37860506	chd7_wt_peak_500	23	.	470085	673404	232434	63	Exon (NM_001305980/Diap1, exon 19 of 28)	18	37854605	37854660	56	2	NR_105945	-5594	Mir6979	Mir6979
chr2	26458714	26459079	chd7_wt_peak_542	49	.	56338	983323	499649	87	3' UTR	2	26470059	26470119	61	2	NR_105962	11040	Mir6996	Mir6996
chr6	81855765	81855965	chd7_wt_peak_807	35	.	584416	817876	351689	50	Distal Intergenic	6	81895590	81895663	74	2	NR_106091	39698	Mir7232	Mir7232
chr6	108531470	108531797	chd7_wt_peak_820	11	.	364238	50408	116272	16	Intron (NM_010585/Itpr1, intron 60 of 61)	6	108489743	108489803	61	1	NR_106121	41728	Mir7661	Mir7661
chr17	13658791	13659185	chd7_wt_peak_457	22	.	430464	66351	224809	334	Distal Intergenic	17	13760541	13905794	145254	1	NM_010806	-101356	Mllt4	Mllt4
chr11	97662077	97662366	chd7_wt_peak_156	21	.	424837	654035	217279	91	Promoter (1-2kb)	11	97663412	97685458	22047	1	NM_139311	-1046	Mllt6	Mllt6
chr3	63082256	63082456	chd7_wt_peak_616	24	.	5	695302	249562	53	Distal Intergenic	3	63295435	63383713	88279	1	NM_001289462	-212979	Mme	Mme
chr4	18395260	18395640	chd7_wt_peak_648	9	.	3.6	455696	0.911398	188	Distal Intergenic	4	17853482	18118734	265253	1	NM_019724	541779	Mmp16	Mmp16
chr4	18395881	18396081	chd7_wt_peak_649	13	.	4	538748	135817	26	Distal Intergenic	4	17853482	18118734	265253	1	NM_019724	542400	Mmp16	Mmp16
chr8	92821304	92821577	chd7_wt_peak_944	40	.	597826	876756	403406	110	Distal Intergenic	8	92827328	92853420	26093	1	NM_008610	-5751	Mmp2	Mmp2
chr16	93789190	93789404	chd7_wt_peak_439	107	.	873786	157863	107071	93	Intron (NM_027293/Dopey2, intron 26 of 36)	16	93832121	93876073	43953	1	NM_001045529	-42717	Morc3	Morc3
chr10	24327348	24327650	chd7_wt_peak_82	61	.	611511	11022	610663	192	Distal Intergenic	10	24223517	24302783	79267	1	NM_021509	103832	Moxd1	Moxd1
chr7	145340939	145341455	chd7_wt_peak_891	716	.	203297	774518	716421	321	Distal Intergenic	7	145314835	145324059	9225	1	NM_203490	26105	Mrgprd	Mrgprd
chr11	97321939	97322248	chd7_wt_peak_155	13	.	421053	53172	130986	33	Intron (NM_025927/Mrpl45, intron 3 of 7)	11	97315716	97329920	14205	1	NM_025927	6224	Mrpl45	Mrpl45
chr8	22427047	22427314	chd7_wt_peak_915	31	.	5	778335	31796	136	Intron (NM_020560/Mrps31, intron 5 of 6)	8	22411340	22429665	18326	1	NM_020560	15708	Mrps31	Mrps31
chr19	11299595	11299867	chd7_wt_peak_519	41	.	570175	891509	416187	186	Exon (NR_045317/4930526L06Rik, exon 3 of 3)	19	11273866	11283813	9948	2	NM_183190	-15783	Ms4a5	Ms4a5
chr1	14743148	14743416	chd7_wt_peak_11	71	.	701754	121273	715661	145	Distal Intergenic	1	14753346	14755966	2621	2	NM_010827	12550	Msc	Msc
chr11	88689914	88690114	chd7_wt_peak_150	7	.	317919	427166	0.746495	68	Intron (NM_054043/Msi2, intron 5 of 13)	11	88339382	88718229	378848	2	NM_054043	28115	Msi2	Msi2
chr17	25756809	25757009	chd7_wt_peak_461	18	.	398773	609694	186423	29	Promoter (2-3kb)	17	25748613	25754327	5715	2	NM_018857	-2483	Msln	Msln
chr17	66301393	66301665	chd7_wt_peak_478	8	.	363636	443205	0.833247	138	Distal Intergenic	17	66336982	66449750	112769	2	NM_001114098	148085	Mtcl1	Mtcl1
chr4	61967883	61968174	chd7_wt_peak_659	14	.	406504	548927	142789	102	Distal Intergenic	4	62050235	62054117	3883	2	NM_001012323	85943	Mup20	Mup20
chr12	12803961	12804161	chd7_wt_peak_174	17	.	402685	590945	172821	107	Distal Intergenic	12	12936093	12941836	5744	2	NM_008709	137675	Mycn	Mycn
chr14	99039336	99039597	chd7_wt_peak_351	46	.	540541	944294	464209	132	Intron (NM_175245/Mzt1, intron 2 of 2)	14	99034544	99046136	11593	2	NM_175245	6539	Mzt1	Mzt1
chr16	87354503	87354703	chd7_wt_peak_438	29	.	531915	746117	290906	52	Promoter (<=1kb)	16	87354185	87368649	14465	1	NM_026366	319	N6amt1	N6amt1
chr14	49128689	49128925	chd7_wt_peak_332	42	.	555556	900866	424601	98	Distal Intergenic	14	49172227	49191031	18805	1	NM_001081430	-43302	Naa30	Naa30
chr7	49347092	49347641	chd7_wt_peak_864	18	.	393939	601382	180266	359	Intron (NM_001111016/Nav2, intron 2 of 38)	7	49246189	49610088	363900	1	NM_175272	100904	Nav2	Nav2
chr9	49751443	49751826	chd7_wt_peak_1001	36	.	53719	838514	369496	266	Intron (NM_001081445/Ncam1, intron 1 of 17)	9	49502146	49799069	296924	2	NM_001081445	47243	Ncam1	Ncam1
chr12	4358629	4358892	chd7_wt_peak_170	22	.	414201	662784	224275	138	Intron (NM_010881/Ncoa1, intron 2 of 22)	12	4247362	4477182	229821	2	NM_010881	118290	Ncoa1	Ncoa1
chr2	165981510	165981831	chd7_wt_peak_583	35	.	470588	821408	35469	159	Distal Intergenic	2	165992637	166073242	80606	1	NM_008679	-10806	Ncoa3	Ncoa3
chr10	30737443	30737643	chd7_wt_peak_86	23	.	458015	681252	238791	97	Intron (NM_172495/Ncoa7, intron 2 of 15)	10	30645582	30803107	157526	2	NM_172495	65464	Ncoa7	Ncoa7
chr7	64830495	64830695	chd7_wt_peak_870	30	.	52381	758214	30082	87	Intron (NM_183087/Fam189a1, intron 3 of 9)	7	64871650	64873040	1391	2	NM_023239	42345	Ndnl2	Ndnl2
chr15	67021496	67021857	chd7_wt_peak_390	19	.	458716	630463	199488	39	Distal Intergenic	15	66929318	66969641	40324	2	NM_008681	-51856	Ndrg1	Ndrg1
chr3	32759322	32759522	chd7_wt_peak_609	16	.	436893	574423	161176	132	Distal Intergenic	3	32737063	32751559	14497	1	NM_025316	22260	Ndufb5	Ndufb5
chr8	22145875	22146163	chd7_wt_peak_914	31	.	5625	779026	318595	184	Intron (NM_011848/Nek3, intron 10 of 15)	8	22128286	22162494	34209	2	NM_001162947	16331	Nek3	Nek3
chr2	75748229	75748429	chd7_wt_peak_560	28	.	509259	735212	281953	26	Distal Intergenic	2	75675519	75704641	29123	2	NM_010902	-43589	Nfe2l2	Nfe2l2
chr8	23163116	23163316	chd7_wt_peak_916	20	.	416667	640219	206599	82	Distal Intergenic	8	23153271	23158948	5678	1	NM_029002	9846	Nkx6-3	Nkx6-3
chr2	69161695	69161895	chd7_wt_peak_559	14	.	4375	54824	142673	183	Intron (NM_181547/Nostrin, intron 7 of 15)	2	69135800	69189329	53530	1	NM_181547	25896	Nostrin	Nostrin
chr11	120663618	120663973	chd7_wt_peak_167	26	.	460993	714391	265196	122	Promoter (2-3kb)	11	120653789	120660837	7049	2	NM_175263	-2782	Notum	Notum
chr1	6058892	6059238	chd7_wt_peak_3	22	.	5	661114	222682	61	Distal Intergenic	1	5913707	5917398	3692	2	NM_010342	-141495	Npbwr1	Npbwr1
chr14	38290187	38290496	chd7_wt_peak_328	22	.	47619	657823	220185	141	Distal Intergenic	14	38898302	38958794	60493	1	NR_045713	-607806	Nrg3os	Nrg3os
chr13	55189810	55190066	chd7_wt_peak_234	29	.	518868	750396	294277	87	Distal Intergenic	13	55209782	55318325	108544	1	NM_008739	-19716	Nsd1	Nsd1
chr13	55247210	55247432	chd7_wt_peak_235	30	.	492424	765994	307519	170	Exon (NM_008739/Nsd1, exon 5 of 23)	13	55209782	55318325	108544	1	NM_008739	37429	Nsd1	Nsd1
chr15	59391952	59392206	chd7_wt_peak_388	29	.	518868	750396	294277	163	Intron (NM_001164604/Nsmce2, intron 2 of 4)	15	59374198	59601684	227487	1	NM_026746	17755	Nsmce2	Nsmce2
chr10	93620679	93621001	chd7_wt_peak_109	24	.	49505	687485	243709	171	Distal Intergenic	10	93641049	93745972	104924	1	NM_021320	-20048	Ntn4	Ntn4
chr7	77739342	77739615	chd7_wt_peak_872	22	.	5	661114	222682	36	Distal Intergenic	7	78192114	78577838	385725	2	NM_008746	838223	Ntrk3	Ntrk3
chr10	95689672	95689968	chd7_wt_peak_110	17	.	438596	599044	178521	258	Distal Intergenic	10	95547007	95564167	17161	2	NM_027722	-125506	Nudt4	Nudt4
chr2	86366879	86367091	chd7_wt_peak_562	24	.	461538	686932	243482	58	Distal Intergenic	2	86374463	86375410	948	2	NM_207563	8319	Olfr1057	Olfr1057
chr11	49451921	49452275	chd7_wt_peak_133	84	.	758929	134705	845423	162	Distal Intergenic	11	49459681	49460616	936	1	NM_146473	-7406	Olfr1387	Olfr1387
chr14	53040047	53040481	chd7_wt_peak_336	22	.	411765	658498	220774	339	Distal Intergenic	14	52489935	52495695	5761	2	NM_001170918	-544353	Olfr1507	Olfr1507
chr16	3116245	3116560	chd7_wt_peak_406	115	.	896226	166114	115162	116	Distal Intergenic	16	3592398	3593339	942	1	NM_146860	-475838	Olfr161	Olfr161
chr7	103666785	103666985	chd7_wt_peak_883	53	.	68822	101771	531227	102	Distal Intergenic	7	103670103	103671029	927	2	NM_001011865	4044	Olfr624	Olfr624
chr10	129879305	129879507	chd7_wt_peak_116	40	.	616438	877436	404041	134	Distal Intergenic	10	129873823	129874755	933	2	NM_207159	-4551	Olfr814	Olfr814
chr9	19694851	19695095	chd7_wt_peak_990	70	.	669291	119934	702835	115	Distal Intergenic	9	19712829	19713758	930	1	NM_001012265	-17734	Olfr857	Olfr857
chr17	37080090	37080334	chd7_wt_peak_469	39	.	493827	862865	391071	103	Distal Intergenic	17	37085191	37086236	1046	2	NM_146477	5902	Olfr90	Olfr90
chr16	33199547	33199895	chd7_wt_peak_420	13	.	426829	530126	130266	114	Intron (NM_176840/Osbpl11, intron 2 of 12)	16	33185071	33243312	58242	1	NM_176840	14477	Osbpl11	Osbpl11
chr15	41352143	41352406	chd7_wt_peak_379	47	.	613208	960486	478719	134	Distal Intergenic	15	41447482	41861047	413566	1	NM_001130166	-95076	Oxr1	Oxr1
chr15	41409495	41409699	chd7_wt_peak_380	44	.	551471	928153	449405	116	Distal Intergenic	15	41447482	41861047	413566	1	NM_001130166	-37783	Oxr1	Oxr1
chr15	41658427	41658797	chd7_wt_peak_381	79	.	754717	129901	798647	269	Intron (NM_001130166/Oxr1, intron 3 of 16)	15	41789034	41861047	72014	1	NM_001130165	-130237	Oxr1	Oxr1
chr11	54140046	54140329	chd7_wt_peak_136	323	.	163462	377892	323944	152	Distal Intergenic	11	54100924	54131667	30744	1	NM_011031	39123	P4ha2	P4ha2
chr13	40969938	40970239	chd7_wt_peak_227	20	.	45082	642963	20905	153	Distal Intergenic	13	41001010	41013033	12024	1	NM_026550	-30771	Pak1ip1	Pak1ip1
chr8	61591352	61591577	chd7_wt_peak_929	19	.	46875	62437	196289	42	Promoter (<=1kb)	8	61511429	61591169	79741	2	NM_001293774	-184	Palld	Palld
chr5	97226460	97226718	chd7_wt_peak_761	19	.	463918	616739	19132	165	Distal Intergenic	5	97082329	97111596	29268	2	NM_198422	-114865	Paqr3	Paqr3
chr10	108286867	108287432	chd7_wt_peak_111	24	.	414365	69031	246155	267	Distal Intergenic	10	108332189	108414391	82203	1	NM_054056	-44757	Pawr	Pawr
chr2	34249608	34249808	chd7_wt_peak_549	22	.	494506	665471	225986	106	Intron (NM_001290576/Pbx3, intron 2 of 7)	2	34171457	34372045	200589	2	NM_001290576	122237	Pbx3	Pbx3
chr14	94796786	94797331	chd7_wt_peak_350	33	.	530973	797917	334641	148	Distal Intergenic	14	93013700	93890669	876970	2	NM_001271799	-906118	Pcdh9	Pcdh9
chr1	7125068	7125364	chd7_wt_peak_4	30	.	420792	758304	300909	128	Intron (NM_183028/Pcmtd1, intron 2 of 5)	1	7088920	7173628	84709	1	NM_183028	36149	Pcmtd1	Pcmtd1
chr3	19234710	19234910	chd7_wt_peak_604	17	.	438596	599044	178521	175	Intron (NM_008802/Pde7a, intron 7 of 12)	3	19223109	19265008	41900	2	NM_008802	30098	Pde7a	Pde7a
chr8	104602133	104602333	chd7_wt_peak_946	56	.	630252	105787	56853	116	3' UTR	8	104591468	104596849	5382	1	NM_001024606	10666	Pdp2	Pdp2
chr17	24152081	24152281	chd7_wt_peak_460	35	.	56701	82698	359567	44	Promoter (1-2kb)	17	24073680	24150922	77243	2	NM_001286662	-1160	Pdpk1	Pdpk1
chr5	65706457	65706687	chd7_wt_peak_751	27	.	5	720596	270179	153	Distal Intergenic	5	65615260	65697856	82597	2	NM_001081321	-8602	Pds5a	Pds5a
chr4	130102345	130102545	chd7_wt_peak_683	24	.	505618	683467	240624	92	Distal Intergenic	4	130107556	130128134	20579	1	NM_026441	-5011	Pef1	Pef1
chr3	5860371	5860801	chd7_wt_peak_595	118	.	947368	169998	118966	283	Distal Intergenic	3	5560188	5576248	16061	2	NM_008994	-284124	Pex2	Pex2
chr18	36415555	36415911	chd7_wt_peak_499	48	.	497382	968961	486573	181	Intron (NM_026027/Pfdn1, intron 3 of 3)	18	36403679	36454495	50817	2	NM_026027	38584	Pfdn1	Pfdn1
chr1	84332444	84332649	chd7_wt_peak_31	38	.	566038	853727	382952	94	Distal Intergenic	1	84036293	84284645	248353	2	NM_001003948	-47800	Pid1	Pid1
chr8	122522945	122523402	chd7_wt_peak_953	46	.	48718	949153	468367	148	Intron (NM_001037298/Piezo1, intron 1 of 50)	8	122481698	122551329	69632	2	NM_001037298	27927	Piezo1	Piezo1
chr1	31233969	31234261	chd7_wt_peak_14	7	.	365854	425709	0.734317	168	Distal Intergenic	1	31222839	31224287	1449	1	NM_029062	11131	Pih1d3	Pih1d3
chr18	30269216	30269557	chd7_wt_peak_493	27	.	529412	722659	271747	56	Distal Intergenic	18	30272896	30348120	75225	1	NM_181414	-3339	Pik3c3	Pik3c3
chr18	30509266	30509654	chd7_wt_peak_494	13	.	412844	537144	135279	113	Distal Intergenic	18	30272896	30348120	75225	1	NM_181414	236371	Pik3c3	Pik3c3
chr18	30698209	30698409	chd7_wt_peak_495	13	.	416667	543053	139095	129	Distal Intergenic	18	30272896	30348120	75225	1	NM_181414	425314	Pik3c3	Pik3c3
chr9	105641626	105641898	chd7_wt_peak_1012	19	.	463918	616739	19132	122	Promoter (1-2kb)	9	105642995	105687655	44661	1	NM_001081309	-1097	Pik3r4	Pik3r4
chr17	29451279	29451510	chd7_wt_peak_465	46	.	521472	945492	465168	140	Distal Intergenic	17	29491045	29495459	4415	1	NM_008842	-39535	Pim1	Pim1
chr5	32726270	32726567	chd7_wt_peak_741	35	.	545455	820957	354418	143	Distal Intergenic	5	32736314	32785626	49313	2	NM_177298	59059	Pisd	Pisd
chr11	3123898	3124112	chd7_wt_peak_118	36	.	431818	838351	369496	147	Promoter (<=1kb)	11	3124021	3131944	7924	1	NR_003517	0	Pisd-ps1	Pisd-ps1
chr17	3081521	3081992	chd7_wt_peak_442	32	.	409483	791873	329565	382	Promoter (2-3kb)	17	3064318	3084183	19866	2	NR_003519	2191	Pisd-ps2	Pisd-ps2
chr17	3082402	3082882	chd7_wt_peak_443	106	.	622222	157147	106374	357	Promoter (1-2kb)	17	3064318	3084183	19866	2	NR_003519	1301	Pisd-ps2	Pisd-ps2
chr16	13748736	13749151	chd7_wt_peak_411	45	.	477387	929973	451082	119	Distal Intergenic	16	13715057	13730983	15927	2	NR_110990	-17754	Pla2g10	Pla2g10
chr4	11013918	11014444	chd7_wt_peak_642	54	.	552147	103593	547965	107	Distal Intergenic	4	10988662	11007619	18958	2	NM_175175	-6300	Plekhf2	Plekhf2
chr10	3785192	3785442	chd7_wt_peak_72	14	.	443038	557793	148922	61	Intron (NM_001159942/Plekhg1, intron 1 of 16)	10	3740377	3967302	226926	1	NM_001159942	44816	Plekhg1	Plekhg1
chr4	147937639	147937839	chd7_wt_peak_723	41	.	531915	895381	419664	130	Promoter (<=1kb)	4	147909753	147936776	27024	2	NM_011122	-864	Plod1	Plod1
chr14	50944595	50944866	chd7_wt_peak_334	14	.	430108	545987	141115	143	Promoter (<=1kb)	14	50944303	50953412	9110	1	NM_013632	293	Pnp	Pnp
chr4	33270016	33270352	chd7_wt_peak_651	44	.	569106	922937	444525	110	Distal Intergenic	4	33245423	33248787	3365	2	NM_001033225	-21230	Pnrc1	Pnrc1
chr2	181917587	181917811	chd7_wt_peak_591	41	.	570175	891509	416187	156	Distal Intergenic	2	181864360	181870826	6467	1	NM_025901	53228	Polr3k	Polr3k
chr8	27658892	27659092	chd7_wt_peak_918	18	.	470588	611388	18712	116	Distal Intergenic	8	27447670	27495172	47503	1	NM_027618	211223	Poteg	Poteg
chr13	112798725	112798950	chd7_wt_peak_274	25	.	46875	698538	252316	38	Promoter (1-2kb)	13	112800777	112867894	67118	1	NM_008247	-1827	Ppap2a	Ppap2a
chr4	105196107	105196321	chd7_wt_peak_669	31	.	482759	780475	319886	146	Intron (NM_080555/Ppap2b, intron 2 of 5)	4	105157347	105232767	75421	1	NM_080555	38761	Ppap2b	Ppap2b
chr6	4923843	4924043	chd7_wt_peak_788	24	.	511364	692844	248037	171	Intron (NM_181595/Ppp1r9a, intron 2 of 15)	6	4903320	5165661	262342	1	NM_181595	20524	Ppp1r9a	Ppp1r9a
chr18	42975833	42976117	chd7_wt_peak_503	169	.	121795	221004	169059	139	Intron (NM_028392/Ppp2r2b, intron 1 of 8)	18	42645221	42899506	254286	2	NR_073583	-76328	Ppp2r2b	Ppp2r2b
chr4	144017493	144017804	chd7_wt_peak_690	21	.	493827	650488	21446	182	Distal Intergenic	4	143991127	143994369	3243	2	NM_001085540	-23125	Pramef17	Pramef17
chr2	87481221	87481425	chd7_wt_peak_563	46	.	56391	948857	468077	116	Distal Intergenic	2	87489088	87492418	3331	2	NM_178250	10993	Pramel7	Pramel7
chr1	13084866	13085308	chd7_wt_peak_10	32	.	454545	792366	329944	391	Distal Intergenic	1	13113428	13127163	13736	2	NM_001081209	41855	Prdm14	Prdm14
chr4	143238561	143238761	chd7_wt_peak_689	20	.	46729	643876	209443	165	Distal Intergenic	4	143127469	143212709	85241	2	NM_001256380	-25853	Prdm2	Prdm2
chr1	11277925	11278125	chd7_wt_peak_6	18	.	426357	604153	182112	68	Intron (NM_029525/Prex2, intron 37 of 39)	1	11263963	11303682	39720	1	NM_001033636	13963	Prex2	Prex2
chr10	61315614	61315814	chd7_wt_peak_97	12	.	387597	5193	12333	16	Distal Intergenic	10	61297836	61304263	6428	1	NM_011073	17779	Prf1	Prf1
chr6	92495624	92495824	chd7_wt_peak_811	36	.	555556	837032	368338	79	Intron (NM_001134459/Prickle2, intron 1 of 7)	6	92370892	92481392	110501	2	NM_001134460	-14233	Prickle2	Prickle2
chr2	6099173	6099570	chd7_wt_peak_539	18	.	426357	604153	182112	56	3' UTR	2	6098500	6130185	31686	2	NM_001159657	30615	Proser2	Proser2
chr2	32162678	32162897	chd7_wt_peak_548	29	.	432432	751711	295541	178	Intron (NM_001159634/Prrc2b, intron 1 of 31)	2	32151148	32234537	83390	1	NM_172661	11531	Prrc2b	Prrc2b
chr7	18698150	18698536	chd7_wt_peak_849	46	.	649351	944858	464664	335	Distal Intergenic	7	18674366	18685992	11627	2	NM_054058	-12159	Psg20	Psg20
chr11	30750000	30750200	chd7_wt_peak_131	27	.	454545	73267	279874	106	Distal Intergenic	11	30771775	30880361	108587	1	NM_134013	-21575	Psme4	Psme4
chr11	121982341	121982565	chd7_wt_peak_168	94	.	894686	144472	940118	118	Distal Intergenic	11	121830218	121843436	13219	1	NM_029049	152124	Ptchd3	Ptchd3
chr7	141148728	141148985	chd7_wt_peak_890	27	.	483871	722796	271747	83	Intron (NM_013782/Ptdss2, intron 4 of 11)	7	141131286	141156154	24869	1	NM_013782	17443	Ptdss2	Ptdss2
chr4	129811150	129811384	chd7_wt_peak_682	40	.	565217	883557	409388	151	Distal Intergenic	4	129820479	129850003	29525	1	NM_008974	-9095	Ptp4a2	Ptp4a2
chr18	36253471	36253766	chd7_wt_peak_498	53	.	527778	102697	539749	137	Distal Intergenic	18	36281162	36288244	7083	1	NM_008989	-27396	Pura	Pura
chr7	19928388	19928674	chd7_wt_peak_851	7	.	343511	430231	0.765039	119	Distal Intergenic	7	19903578	19921143	17566	2	NM_027514	-7246	Pvr	Pvr
chr9	43773092	43773390	chd7_wt_peak_998	26	.	495496	713489	264548	49	Intron (NM_021424/Pvrl1, intron 1 of 5)	9	43744576	43807461	62886	1	NM_021424	28517	Pvrl1	Pvrl1
chr9	21417884	21418150	chd7_wt_peak_991	34	.	515873	804094	340126	146	Intron (NM_021888/Qtrt1, intron 5 of 9)	9	21411837	21420279	8443	1	NM_021888	6048	Qtrt1	Qtrt1
chr12	3109832	3110137	chd7_wt_peak_169	2512	.	374101	258288	251237	163	Distal Intergenic	12	3235791	3250374	14584	1	NR_015551	-125654	Rab10os	Rab10os
chr15	10496589	10497019	chd7_wt_peak_372	25	.	486726	699656	253044	242	3' UTR	15	10486038	10493695	7658	1	NM_001289447	10552	Rad1	Rad1
chr15	52013109	52013362	chd7_wt_peak_385	34	.	503597	815319	349567	120	Distal Intergenic	15	51962604	51991760	29157	2	NM_009009	-21350	Rad21	Rad21
chr6	115697944	115698240	chd7_wt_peak_832	43	.	543478	914794	437236	155	Distal Intergenic	6	115618573	115676635	58063	2	NM_029780	-21310	Raf1	Raf1
chr3	13168450	13168714	chd7_wt_peak_601	35	.	584416	817876	351689	95	Distal Intergenic	3	13471655	14182287	710633	1	NM_001163328	-302941	Ralyl	Ralyl
chr2	29631526	29631726	chd7_wt_peak_543	17	.	389222	59324	174544	155	Intron (NM_001039086/Rapgef1, intron 1 of 25)	2	29619720	29740363	120644	1	NM_054050	11807	Rapgef1	Rapgef1
chr3	79039786	79040133	chd7_wt_peak_618	18	.	459184	609284	186297	22	Distal Intergenic	3	79062529	79145875	83347	2	NM_001099624	105742	Rapgef2	Rapgef2
chr14	16971209	16971476	chd7_wt_peak_315	163	.	116279	21537	163505	98	Intron (NM_001289760/Rarb, intron 1 of 9)	14	16430840	17082331	651492	2	NM_001289760	110855	Rarb	Rarb
chr5	146892903	146893287	chd7_wt_peak_782	20	.	447154	637162	20448	274	Distal Intergenic	5	146845071	146847726	2656	1	NM_026864	47833	Rasl11a	Rasl11a
chr18	65924587	65924787	chd7_wt_peak_507	31	.	47619	769414	310127	42	Distal Intergenic	18	65934639	65939089	4451	2	NM_013833	14302	Rax	Rax
chr1	132471098	132471343	chd7_wt_peak_46	52	.	555556	100576	520559	120	Distal Intergenic	1	132477367	132505665	28299	1	NM_172517	-6024	Rbbp5	Rbbp5
chr14	105193791	105194248	chd7_wt_peak_357	28	.	457516	737742	283793	80	Distal Intergenic	14	105114519	105177327	62809	2	NM_134077	-16465	Rbm26	Rbm26
chr14	59200758	59201076	chd7_wt_peak_340	19	.	458716	630463	199488	123	Promoter (<=1kb)	14	59201228	59237265	36038	1	NM_027764	-152	Rcbtb1	Rcbtb1
chr10	67083746	67084015	chd7_wt_peak_99	65	.	639098	114884	654695	149	Intron (NM_001204915/Reep3, intron 1 of 8)	10	67009189	67096988	87800	2	NM_001204915	12973	Reep3	Reep3
chr11	23801929	23802137	chd7_wt_peak_126	49	.	537975	974833	491747	141	Distal Intergenic	11	23741729	23770970	29242	2	NM_009044	-30960	Rel	Rel
chr4	146903144	146903869	chd7_wt_peak_707	59	.	434084	10838	593198	432	Distal Intergenic	4	147021850	147060799	38950	1	NM_001177767	-117981	Rex2	Rex2
chr4	146926158	146926396	chd7_wt_peak_708	42	.	555556	900866	424601	165	Distal Intergenic	4	147021850	147060799	38950	1	NM_001177767	-95454	Rex2	Rex2
chr4	146977405	146977867	chd7_wt_peak_709	30	.	363036	765045	306737	89	Distal Intergenic	4	147021850	147060799	38950	1	NM_001177767	-43983	Rex2	Rex2
chr4	147026431	147026691	chd7_wt_peak_710	62	.	433437	111242	620156	164	Intron (NM_001177767/Rex2, intron 2 of 4)	4	147021850	147060799	38950	1	NM_001177767	4582	Rex2	Rex2
chr17	56833588	56833872	chd7_wt_peak_476	21	.	422078	649378	213758	20	Promoter (2-3kb)	17	56775897	56831008	55112	2	NM_027787	-2581	Rfx2	Rfx2
chr19	28182673	28182992	chd7_wt_peak_523	15	.	428571	561492	15116	175	Distal Intergenic	19	27761721	28011166	249446	2	NM_011265	-171508	Rfx3	Rfx3
chr5	135643713	135643913	chd7_wt_peak_778	18	.	426357	604153	182112	146	3' UTR	5	135632654	135646376	13723	1	NM_146002	11060	Rhbdd2	Rhbdd2
chr10	69033578	69033815	chd7_wt_peak_101	18	.	442478	605102	182587	199	Distal Intergenic	10	69208552	69291784	83233	1	NM_001252636	-174737	Rhobtb1	Rhobtb1
chr8	123623395	123623887	chd7_wt_peak_956	33	.	440415	796057	333425	157	Distal Intergenic	8	123653929	123663880	9952	1	NM_133955	-30042	Rhou	Rhou
chr8	123655408	123655655	chd7_wt_peak_957	15	.	413223	559431	150052	161	Promoter (1-2kb)	8	123653929	123663880	9952	1	NM_133955	1480	Rhou	Rhou
chr2	52071383	52071592	chd7_wt_peak_552	46	.	540541	944294	464209	89	Promoter (1-2kb)	2	52072837	52122381	49545	1	NM_175238	-1245	Rif1	Rif1
chr16	17220206	17220525	chd7_wt_peak_414	26	.	443038	712934	264224	101	Distal Intergenic	16	17208135	17213982	5848	1	NM_001033338	12072	Rimbp3	Rimbp3
chr6	47686152	47686410	chd7_wt_peak_794	24	.	361217	687382	243709	107	Promoter (<=1kb)	6	47685203	47685376	174	2	NR_002841_2	-777	Rn4.5s	Rn4.5s
chr6	47737295	47737588	chd7_wt_peak_795	27	.	402844	723138	272065	159	Distal Intergenic	6	47744058	47744231	174	2	NR_002841_1	6643	Rn4.5s	Rn4.5s
chr6	47737971	47738228	chd7_wt_peak_796	30	.	40724	759397	301874	164	Distal Intergenic	6	47744058	47744231	174	2	NR_002841_1	6003	Rn4.5s	Rn4.5s
chr6	47772181	47772418	chd7_wt_peak_797	34	.	449735	813752	348194	120	Distal Intergenic	6	47752752	47752925	174	2	NR_002841	-19257	Rn4.5s	Rn4.5s
chr17	39847059	39847348	chd7_wt_peak_470	33	.	300188	794785	332234	117	Exon (NR_046233/Rn45s, exon 1 of 1)	17	39842997	39848829	5833	1	NR_046233	4063	Rn45s	Rn45s
chr12	75616182	75616464	chd7_wt_peak_192	7	.	364583	430318	0.765039	182	Distal Intergenic	12	75630925	75631749	825	2	NR_038063	15285	Rplp2-ps1	Rplp2-ps1
chr18	24551718	24552016	chd7_wt_peak_492	14	.	430108	545987	141115	122	Distal Intergenic	18	24484962	24530204	45243	2	NM_144861	-21515	Rprd1a	Rprd1a
chr6	68852778	68853039	chd7_wt_peak_804	7	.	353982	428535	0.756741	164	Distal Intergenic	6	69326937	69327174	238	2	NR_004434	474135	Rprl1	Rprl1
chr6	69299900	69300139	chd7_wt_peak_805	34	.	568182	805079	340806	174	Distal Intergenic	6	69326937	69327174	238	2	NR_004434	27035	Rprl1	Rprl1
chr11	29597256	29597456	chd7_wt_peak_130	18	.	454545	601999	180567	120	Distal Intergenic	11	29545842	29548040	2199	2	NM_024277	-49217	Rps27a	Rps27a
chr12	68561765	68562056	chd7_wt_peak_188	33	.	401606	802673	339135	130	Distal Intergenic	12	69157722	69159186	1465	2	NM_009093	597130	Rps29	Rps29
chr12	68562842	68563411	chd7_wt_peak_189	41	.	428571	890584	415365	333	Distal Intergenic	12	69157722	69159186	1465	2	NM_009093	595775	Rps29	Rps29
chr4	124073639	124074162	chd7_wt_peak_676	16	.	410448	578771	163982	347	Distal Intergenic	4	123917433	123936997	19565	1	NM_017475	156207	Rragc	Rragc
chr4	124133878	124134096	chd7_wt_peak_677	39	.	60241	862423	390781	105	Distal Intergenic	4	123917433	123936997	19565	1	NM_017475	216446	Rragc	Rragc
chr4	13431155	13431404	chd7_wt_peak_644	23	.	506329	672126	231698	184	Distal Intergenic	4	13743302	13895055	151754	1	NM_001111026	-311898	Runx1t1	Runx1t1
chr6	100180954	100181172	chd7_wt_peak_816	17	.	423077	598931	178521	105	Distal Intergenic	6	100228565	100287358	58794	2	NM_019743	106186	Rybp	Rybp
chr6	100335802	100336198	chd7_wt_peak_817	34	.	483871	813469	347944	336	Distal Intergenic	6	100228565	100287358	58794	2	NM_019743	-48445	Rybp	Rybp
chr6	100378169	100378410	chd7_wt_peak_818	23	.	424242	680366	238068	87	Distal Intergenic	6	100228565	100287358	58794	2	NM_019743	-90812	Rybp	Rybp
chr13	11934448	11934719	chd7_wt_peak_217	22	.	451128	670128	229899	93	Intron (NM_023868/Ryr2, intron 2 of 104)	13	11553103	12106945	553843	2	NM_023868	172226	Ryr2	Ryr2
chr3	30724320	30724810	chd7_wt_peak_608	52	.	6	100841	523072	311	Distal Intergenic	3	30746293	30767174	20882	1	NM_029489	-21483	Samd7	Samd7
chrX	112370738	112371221	chd7_wt_peak_1028	233	.	136364	28684	23397	312	Intron (NM_026565/Apool, intron 8 of 8)	20	112384305	112406779	22475	2	NM_028655	35558	Satl1	Satl1
chr7	80962874	80963074	chd7_wt_peak_874	13	.	432099	539025	135817	130	Distal Intergenic	7	80915379	80947550	32172	2	NM_019951	-15325	Sec11a	Sec11a
chr11	16608063	16608272	chd7_wt_peak_123	40	.	560345	875738	402671	138	Distal Intergenic	11	16501638	16508484	6847	2	NM_011343	-99580	Sec61g	Sec61g
chr5	12847256	12847706	chd7_wt_peak_730	61	.	6.4	111147	619311	105	Distal Intergenic	5	12383166	12588943	205778	1	NM_028882	464091	Sema3d	Sema3d
chr3	144610713	144611141	chd7_wt_peak_634	20	.	443548	63145	200091	42	Distal Intergenic	3	144570427	144597676	27250	1	NM_053102	40287	2015-09-01	2015-09-01
chr11	117308178	117308378	chd7_wt_peak_164	15	.	398551	559693	150144	15	Intron (NM_001113486/Sept9, intron 3 of 11)	11	117331715	117362325	30611	1	NM_017380	-23337	2009-09-01	2009-09-01
chr11	3193328	3193717	chd7_wt_peak_119	34	.	305927	815533	349773	279	Promoter (<=1kb)	11	3131850	3193463	61614	2	NM_030207	0	Sfi1	Sfi1
chr17	53689794	53690007	chd7_wt_peak_474	29	.	518868	750396	294277	70	Promoter (<=1kb)	17	53674787	53689315	14529	2	NM_028232	-480	Sgol1	Sgol1
chr8	61243570	61243770	chd7_wt_peak_928	32	.	521739	783221	322077	68	Intron (NM_021506/Sh3rf1, intron 2 of 11)	8	61224171	61396072	171902	1	NM_021506	19400	Sh3rf1	Sh3rf1
chr14	59806770	59807002	chd7_wt_peak_341	48	.	619048	969857	487217	98	Intron (NM_015803/Atp8a2, intron 26 of 35)	14	59625281	59631660	6380	1	NM_145463	181490	Shisa2	Shisa2
chr8	86775352	86775730	chd7_wt_peak_942	20	.	443548	63145	200091	301	Distal Intergenic	8	86723938	86746006	22069	2	NM_009172	-29347	Siah1a	Siah1a
chr7	43344129	43344358	chd7_wt_peak_861	58	.	598592	108017	589693	99	Distal Intergenic	7	43351341	43359470	8130	1	NM_001271019	-6983	Siglecf	Siglecf
chr12	73086163	73086363	chd7_wt_peak_191	34	.	503597	815319	349567	122	Distal Intergenic	12	73100259	73113245	12987	2	NM_011382	26882	Six4	Six4
chr5	72902318	72902629	chd7_wt_peak_754	20	.	447154	637162	20448	186	Distal Intergenic	5	72914362	72978841	64480	1	NM_001113423	-11733	Slain2	Slain2
chr16	33517100	33517385	chd7_wt_peak_421	8	.	363636	443205	0.833247	58	Promoter (<=1kb)	16	33518329	33664135	145807	1	NM_134251	-944	Slc12a8	Slc12a8
chr6	35289051	35289253	chd7_wt_peak_793	27	.	520833	72838	276122	48	Intron (NM_172892/Slc13a4, intron 3 of 15)	6	35267953	35308126	40174	2	NM_172892	18873	Slc13a4	Slc13a4
chr14	121506323	121506606	chd7_wt_peak_362	59	.	537634	108162	591029	107	Promoter (1-2kb)	14	121459621	121505254	45634	2	NM_053079	-1070	Slc15a1	Slc15a1
chr15	8821445	8821704	chd7_wt_peak_371	40	.	5	873763	400882	136	Distal Intergenic	15	8634124	8710807	76684	2	NM_148938	-110639	Slc1a3	Slc1a3
chr19	6685109	6685309	chd7_wt_peak_517	23	.	474138	679799	237632	78	Distal Intergenic	19	6535856	6543070	7215	2	NM_009203	-142040	Slc22a12	Slc22a12
chr4	87413089	87413625	chd7_wt_peak_665	26	.	515464	719823	269709	196	Distal Intergenic	4	86983126	87230540	247415	2	NM_172426	-182550	Slc24a2	Slc24a2
chr9	108655927	108656279	chd7_wt_peak_1014	39	.	517241	87059	398109	266	Distal Intergenic	9	108662098	108684641	22544	1	NM_020520	-5819	Slc25a20	Slc25a20
chr18	31568827	31569153	chd7_wt_peak_496	45	.	573771	930518	451555	181	Distal Intergenic	18	31580168	31609902	29735	2	NM_026165	40749	Slc25a46	Slc25a46
chr7	81141756	81142021	chd7_wt_peak_875	42	.	512821	896258	420394	105	Exon (NM_001004184/Slc28a1, exon 10 of 18)	7	81114799	81170416	55618	1	NM_001004184	26958	Slc28a1	Slc28a1
chr13	64131972	64132228	chd7_wt_peak_243	14	.	424528	555223	147049	108	Promoter (2-3kb)	13	64096310	64129330	33021	2	NM_001001321	-2643	Slc35d2	Slc35d2
chr9	53756570	53756770	chd7_wt_peak_1003	20	.	411392	63126	200091	39	Distal Intergenic	9	53771535	53818161	46627	1	NM_028060	-14765	Slc35f2	Slc35f2
chr2	152012656	152012983	chd7_wt_peak_577	13	.	365854	529288	130149	94	Distal Intergenic	2	151999866	152009258	9393	1	NM_001164820	12791	Slc52a3	Slc52a3
chrX	21624819	21625139	chd7_wt_peak_1022	27	.	520833	72838	276122	196	Distal Intergenic	20	21714900	21742357	27458	1	NM_020049	-89761	Slc6a14	Slc6a14
chr6	91701324	91701632	chd7_wt_peak_810	39	.	513699	864577	392539	172	Intron (NM_009320/Slc6a6, intron 2 of 14)	6	91684067	91759063	74997	1	NM_009320	17258	Slc6a6	Slc6a6
chr1	98667562	98667792	chd7_wt_peak_37	38	.	585106	856115	38516	96	Distal Intergenic	1	98421124	98509380	88257	1	NM_027584	246439	Slco6d1	Slco6d1
chr4	145432050	145432250	chd7_wt_peak_692	14	.	302548	551748	145203	17	Distal Intergenic	4	145464210	145467961	3752	1	NR_002888	-31960	Smarca5-ps	Smarca5-ps
chr4	145518094	145518343	chd7_wt_peak_693	51	.	426621	100464	519531	132	Distal Intergenic	4	145464210	145467961	3752	1	NR_002888	53885	Smarca5-ps	Smarca5-ps
chr6	65061140	65061341	chd7_wt_peak_802	36	.	496689	835541	367225	142	Intron (NM_007958/Smarcad1, intron 5 of 23)	6	65043206	65116049	72844	1	NM_001253392	17935	Smarcad1	Smarcad1
chr15	91908633	91908963	chd7_wt_peak_401	24	.	482456	692922	248037	140	Exon (NM_207243/Muc19, exon 34 of 44)	15	91838328	91861435	23108	1	NM_198927	70306	Smgc	Smgc
chr15	91909630	91909830	chd7_wt_peak_402	40	.	560345	875738	402671	80	Exon (NM_207243/Muc19, exon 34 of 44)	15	91838328	91861435	23108	1	NM_198927	71303	Smgc	Smgc
chr17	13483118	13483426	chd7_wt_peak_453	76	.	733945	126519	766272	125	Distal Intergenic	17	13521456	13528434	6979	1	NR_030763	-38030	Smok4a	Smok4a
chr5	88162603	88163157	chd7_wt_peak_759	56	.	507246	105701	567763	72	Distal Intergenic	5	88086556	88109053	22498	1	NM_021289	76048	Smr2	Smr2
chr2	120578338	120578550	chd7_wt_peak_573	27	.	520833	72838	276122	52	Intron (NM_001177792/Snap23, intron 1 of 8)	2	120567671	120600722	33052	1	NM_009222	10668	Snap23	Snap23
chr9	64198842	64199047	chd7_wt_peak_1006	21	.	424837	654035	217279	31	Intron (NM_008927/Map2k1, intron 5 of 10)	9	64179297	64182688	3392	1	NM_183316	19546	Snapc5	Snapc5
chr6	60647081	60647281	chd7_wt_peak_801	26	.	495496	713489	264548	89	Distal Intergenic	6	60731573	60829004	97432	2	NM_001042451	181723	Snca	Snca
chr14	75863771	75863978	chd7_wt_peak_345	32	.	521739	783221	322077	30	Distal Intergenic	14	75847923	75848034	112	1	NR_028481	15849	Snora31	Snora31
chr7	59754202	59754637	chd7_wt_peak_867	98	.	869565	14875	981776	269	Promoter (2-3kb)	7	59751491	59751580	90	2	NR_033779_9	-2623	Snord116l2	Snord116l2
chr7	59859608	59859808	chd7_wt_peak_868	35	.	574713	815876	350069	96	Distal Intergenic	7	59751491	59751580	90	2	NR_033779_9	-108029	Snord116l2	Snord116l2
chr14	52065942	52066455	chd7_wt_peak_335	29	.	481482	748106	292363	341	Promoter (2-3kb)	14	52069315	52069368	54	1	NR_028552	-2860	Snord58b	Snord58b
chr1	59697885	59698140	chd7_wt_peak_22	26	.	464286	719831	269709	85	Intron (NM_018868/Nop58, intron 4 of 14)	1	59691958	59692010	53	1	NR_028554	5928	Snord70	Snord70
chr15	55876142	55876739	chd7_wt_peak_386	50	.	475113	990633	506466	400	Intron (NM_016667/Sntb1, intron 1 of 6)	15	55639154	55906949	267796	2	NM_016667	30210	Sntb1	Sntb1
chr1	8581969	8582169	chd7_wt_peak_5	42	.	594059	898485	422448	107	Intron (NM_001290390/Sntg1, intron 14 of 20)	1	8359739	9299877	940139	2	NM_001290390	717708	Sntg1	Sntg1
chr11	96713389	96713589	chd7_wt_peak_154	24	.	482456	692922	248037	162	Intron (NM_001033186/Skap1, intron 9 of 12)	11	96767549	96777555	10007	2	NM_001163389	63966	Snx11	Snx11
chr13	113580127	113580327	chd7_wt_peak_275	53	.	604839	101634	530164	117	Distal Intergenic	13	113592179	113618564	26386	2	NM_130796	38237	Snx18	Snx18
chr18	53224097	53224356	chd7_wt_peak_506	46	.	6.25	948273	467675	174	Distal Intergenic	18	53245662	53390825	145164	1	NM_029394	-21306	Snx24	Snx24
chr10	43043472	43043800	chd7_wt_peak_91	28	.	526316	737141	283374	101	Intron (NM_175407/Sobp, intron 5 of 6)	10	43002500	43174530	172031	2	NM_175407	130730	Sobp	Sobp
chr12	118766433	118766700	chd7_wt_peak_208	55	.	681818	104146	553126	159	Distal Intergenic	12	118846329	118852578	6250	1	NM_177082	-79629	Sp8	Sp8
chr12	63031893	63032095	chd7_wt_peak_187	26	.	495496	713489	264548	72	Distal Intergenic	12	62687787	62688336	550	1	NR_131949	344107	Spanxn4	Spanxn4
chr5	73691979	73692179	chd7_wt_peak_755	23	.	490196	679834	237632	153	Distal Intergenic	5	73651380	73679484	28105	1	NM_178387	40600	Spata18	Spata18
chr17	45455711	45455911	chd7_wt_peak_471	22	.	384615	660988	222682	135	Intron (NM_027649/Spats1, intron 4 of 7)	17	45448937	45474938	26002	2	NM_027649	19027	Spats1	Spats1
chr11	62050721	62051049	chd7_wt_peak_140	13	.	409091	531347	130986	312	Intron (NM_001281818/Specc1, intron 3 of 14)	11	62077024	62223013	145990	1	NM_001029936	-25975	Specc1	Specc1
chr5	13871476	13871709	chd7_wt_peak_731	46	.	649351	944858	464664	124	Distal Intergenic	5	13791619	13796819	5201	1	NM_027650	79858	Speer3	Speer3
chr5	15529355	15529587	chd7_wt_peak_735	20	.	462963	637105	20448	83	Distal Intergenic	5	15619099	15623864	4766	1	NM_025759	-89512	Speer4d	Speer4d
chr11	72576383	72576771	chd7_wt_peak_143	11	.	394737	50921	116272	304	Distal Intergenic	11	72498156	72550246	52091	2	NM_029932	-26138	Spns3	Spns3
chr5	104434022	104434258	chd7_wt_peak_762	30	.	472973	763982	305804	66	Promoter (<=1kb)	5	104435111	104441053	5943	1	NM_001204201	-853	Spp1	Spp1
chr5	104442972	104443321	chd7_wt_peak_763	12	.	37931	528628	129804	193	Distal Intergenic	5	104436192	104441053	4862	1	NM_001204233	6781	Spp1	Spp1
chr14	105851507	105851845	chd7_wt_peak_358	38	.	526316	85293	38246	160	Distal Intergenic	14	105891947	105896819	4873	2	NM_011897	44974	Spry2	Spry2
chr5	76081365	76081565	chd7_wt_peak_757	25	.	517241	702491	255666	93	Distal Intergenic	5	76140273	76155503	15231	1	NM_020611	-58708	Srd5a3	Srd5a3
chr6	112950169	112950592	chd7_wt_peak_821	33	.	530973	797917	334641	103	Promoter (2-3kb)	6	112717972	112947266	229295	2	NM_080448	-2904	Srgap3	Srgap3
chr5	116789866	116790066	chd7_wt_peak_770	26	.	460993	714391	265196	39	Distal Intergenic	5	116439273	116591817	152545	2	NM_026886	-198050	Srrm4	Srrm4
chr5	116497038	116497458	chd7_wt_peak_769	18	.	433071	614829	189808	360	Intron (NM_026886/Srrm4, intron 1 of 12)	5	116438722	116465487	26766	1	NR_015595	58317	Srrm4os	Srrm4os
chr18	14592229	14592498	chd7_wt_peak_488	73	.	714286	123316	735414	133	Distal Intergenic	18	14625629	14682914	57286	2	NM_001161369	90416	Ss18	Ss18
chr4	106859541	106859791	chd7_wt_peak_671	35	.	456989	827423	359941	165	Distal Intergenic	4	106911470	107049694	138225	1	NM_023672	-51679	Ssbp3	Ssbp3
chr6	142986163	142986539	chd7_wt_peak_842	23	.	424242	680366	238068	37	Distal Intergenic	6	142821541	142964452	142912	2	NM_011374	-21712	St8sia1	St8sia1
chr9	111701965	111702240	chd7_wt_peak_1016	17	.	460526	588728	170817	163	Distal Intergenic	9	111561434	111690216	128783	2	NM_016853	-11750	Stac	Stac
chr5	5707392	5707592	chd7_wt_peak_727	30	.	488722	75995	302283	44	Distal Intergenic	5	5664829	5694568	29740	2	NM_028734	-12825	Steap2	Steap2
chr1	53750892	53751219	chd7_wt_peak_20	42	.	516129	902033	42553	192	Distal Intergenic	1	53755512	53785215	29704	2	NM_133810	33996	Stk17b	Stk17b
chr9	58279516	58279866	chd7_wt_peak_1005	15	.	347222	564193	153766	150	Distal Intergenic	9	58253164	58262524	9361	1	NR_028146	26353	Stoml1	Stoml1
chr4	59421371	59421656	chd7_wt_peak_658	23	.	490196	679834	237632	150	Intron (NM_001163288/Susd1, intron 3 of 16)	4	59314683	59438633	123951	2	NM_001163288	16977	Susd1	Susd1
chr7	18755097	18755297	chd7_wt_peak_850	18	.	433071	614829	189808	24	Distal Intergenic	7	18786302	18789414	3113	1	NR_024208	-31005	Sycp1-ps1	Sycp1-ps1
chr2	149982996	149983319	chd7_wt_peak_576	41	.	546875	886683	412186	142	Intron (NM_001085521/Syndig1, intron 3 of 3)	2	149830783	150004392	173610	1	NM_001085521	152214	Syndig1	Syndig1
chr11	83994503	83994703	chd7_wt_peak_147	14	.	4375	54824	142673	15	Intron (NM_194341/Synrg, intron 10 of 19)	11	83964431	84044576	80146	1	NM_194341	30073	Synrg	Synrg
chr7	130600647	130600949	chd7_wt_peak_888	57	.	566038	106083	571304	182	Intron (NM_001004468/Tacc2, intron 1 of 21)	7	130577484	130764784	187301	1	NM_206856	23164	Tacc2	Tacc2
chr6	82302290	82302490	chd7_wt_peak_808	20	.	478723	640195	206599	100	Distal Intergenic	6	82402475	82560104	157630	1	NM_009313	-99985	Tacr1	Tacr1
chr5	36630494	36630781	chd7_wt_peak_743	300	.	161458	354245	300552	106	Intron (NM_001081232/D5Ertd579e, intron 2 of 8)	5	36490604	36586226	95623	2	NM_001113362	-44269	Tbc1d14	Tbc1d14
chr13	43215856	43216234	chd7_wt_peak_228	26	.	47619	710486	262177	297	Intron (NM_001033399/Gfod1, intron 1 of 1)	13	43151742	43171501	19760	2	NM_025935	-44356	Tbc1d7	Tbc1d7
chr7	138454733	138455087	chd7_wt_peak_889	23	.	470085	673404	232434	91	Distal Intergenic	7	138208972	138397730	188759	2	NM_183289	-57004	Tcerg1l	Tcerg1l
chr9	71879726	71880014	chd7_wt_peak_1008	11	.	410959	50513	116272	168	Intron (NM_001253863/Tcf12, intron 5 of 13)	9	71844252	71896096	51845	2	NM_001253863	16082	Tcf12	Tcf12
chr6	72787446	72787646	chd7_wt_peak_806	35	.	524194	81755	351567	56	Promoter (1-2kb)	6	72626371	72789045	162675	2	NM_001079822	1399	Tcf7l1	Tcf7l1
chr17	28000858	28001233	chd7_wt_peak_462	24	.	482456	692922	248037	332	Intron (NM_001286040/Anks1, intron 11 of 24)	17	28066747	28080584	13838	2	NM_013687	79351	Tcp11	Tcp11
chr13	120321396	120321648	chd7_wt_peak_280	273	.	152632	326512	273167	120	Distal Intergenic	13	120316862	120318261	1400	1	NM_153523	4535	Tcstv3	Tcstv3
chr5	122269197	122269436	chd7_wt_peak_772	27	.	467626	72534	273931	77	Distal Intergenic	5	122239495	122264460	24966	2	NR_104441	-4738	Tctn1	Tctn1
chr8	48728904	48729181	chd7_wt_peak_924	48	.	576923	970412	487573	152	Distal Intergenic	8	48225665	48674690	449026	2	NM_011857	-54215	Tenm3	Tenm3
chr7	95480301	95480672	chd7_wt_peak_879	13	.	426829	530126	130266	296	Distal Intergenic	7	96210637	96908554	697918	1	NM_011858	-729965	Tenm4	Tenm4
chr7	95991431	95991631	chd7_wt_peak_880	19	.	481928	630299	199488	26	Distal Intergenic	7	96210637	96908554	697918	1	NM_011858	-219006	Tenm4	Tenm4
chr3	133532620	133532851	chd7_wt_peak_630	55	.	518135	104378	555341	129	Intron (NM_001040400/Tet2, intron 1 of 10)	3	133463677	133544390	80714	2	NM_001040400	11539	Tet2	Tet2
chr11	87479249	87479578	chd7_wt_peak_149	45	.	59633	933428	454344	197	Intron (NR_106195/Mir8115, intron 8 of 8)	11	87427591	87555823	128233	1	NM_001199293	51659	Tex14	Tex14
chr11	106573644	106573967	chd7_wt_peak_161	12	.	387597	5193	12333	307	Intron (NM_198292/Tex2, intron 1 of 11)	11	106502139	106612930	110792	2	NM_198292	38963	Tex2	Tex2
chr12	76228304	76228648	chd7_wt_peak_193	25	.	454545	703714	256466	164	Intron (NM_019784/Tex21, intron 3 of 9)	12	76198690	76246746	48057	2	NM_019784	18098	Tex21	Tex21
chr1	157073577	157073777	chd7_wt_peak_59	16	.	42735	581492	165806	154	Distal Intergenic	1	157099147	157108650	9504	2	NM_001305059	34873	Tex35	Tex35
chr2	172577290	172577597	chd7_wt_peak_586	21	.	458333	654845	217736	227	Distal Intergenic	2	172550991	172558621	7631	1	NM_001159696	26300	Tfap2c	Tfap2c
chr9	116462337	116462552	chd7_wt_peak_1017	17	.	416667	588709	170817	61	Distal Intergenic	9	116087695	116175363	87669	2	NM_029575	-286975	Tgfbr2	Tgfbr2
chr9	116639919	116640178	chd7_wt_peak_1018	73	.	691057	123546	737528	164	Intron (NM_001172122/Rbms3, intron 10 of 13)	9	116087695	116175363	87669	2	NM_029575	-464557	Tgfbr2	Tgfbr2
chr17	70828290	70828703	chd7_wt_peak_480	22	.	396825	658135	220455	80	Distal Intergenic	17	70844205	70846777	2573	2	NM_001164077	18074	Tgif1	Tgif1
chr16	20829293	20829588	chd7_wt_peak_417	28	.	509259	735212	281953	127	Distal Intergenic	16	20724454	20734511	10058	2	NM_009379	-94783	Thpo	Thpo
chr3	65483111	65483357	chd7_wt_peak_617	32	.	521739	783221	322077	151	Distal Intergenic	3	65528447	65555518	27072	1	NM_178892	-45090	Tiparp	Tiparp
chr14	30530688	30531023	chd7_wt_peak_323	14	.	392857	550529	144017	267	Distal Intergenic	14	30549131	30574726	25596	1	NM_009388	-18108	Tkt	Tkt
chr3	83871845	83872290	chd7_wt_peak_619	21	.	419355	644773	210202	248	Distal Intergenic	3	83836272	83841608	5337	2	NM_011905	-30238	Tlr2	Tlr2
chr4	66903783	66904041	chd7_wt_peak_661	85	.	792079	135992	857876	101	Distal Intergenic	4	66827811	66842796	14986	1	NM_021297	75973	Tlr4	Tlr4
chr7	118593879	118594244	chd7_wt_peak_885	21	.	454545	648857	213391	186	Distal Intergenic	7	118597297	118675085	77789	1	NM_001105252	-3053	Tmc5	Tmc5
chr4	118543953	118544153	chd7_wt_peak_674	11	.	37594	500965	116272	173	Promoter (<=1kb)	4	118540941	118543726	2786	2	NM_172383	-228	Tmem125	Tmem125
chr5	128483044	128483244	chd7_wt_peak_773	15	.	413223	559431	150052	104	Distal Intergenic	5	127783491	128433077	649587	2	NM_172885	-49968	Tmem132d	Tmem132d
chr12	112517013	112517285	chd7_wt_peak_207	47	.	588235	953979	472789	126	Distal Intergenic	12	112500184	112511160	10977	2	NM_178915	-5854	Tmem179	Tmem179
chr17	6223231	6223703	chd7_wt_peak_444	69	.	642857	119502	698701	337	Intron (NM_001103181/Tulp4, intron 10 of 13)	17	6270470	6308314	37845	1	NM_001033178	-46767	Tmem181a	Tmem181a
chr17	6446057	6446372	chd7_wt_peak_447	131	.	590164	182488	131225	178	Intron (NR_033520/Tmem181b-ps, intron 4 of 9)	17	6439002	6450994	11993	2	NR_033520	4622	Tmem181b-ps	Tmem181b-ps
chr17	6617931	6618131	chd7_wt_peak_448	14	.	390071	546037	141115	121	Promoter (2-3kb)	17	6610103	6620925	10823	2	NR_028305	2794	Tmem181c-ps	Tmem181c-ps
chr16	17275881	17276186	chd7_wt_peak_415	17	.	445545	587911	170572	78	Promoter (<=1kb)	16	17276300	17278661	2362	1	NM_177473	-114	Tmem191c	Tmem191c
chr12	119777632	119777978	chd7_wt_peak_209	29	.	504202	75528	298128	185	Distal Intergenic	12	119945962	120021245	75284	1	NM_001160385	-167984	Tmem196	Tmem196
chr12	120028644	120029031	chd7_wt_peak_210	592	.	210145	648827	592007	178	Distal Intergenic	12	119945962	120021245	75284	1	NM_001294154	82683	Tmem196	Tmem196
chr19	21894893	21895104	chd7_wt_peak_520	35	.	584416	817876	351689	139	Distal Intergenic	19	21778340	21858360	80021	1	NM_031997	116554	Tmem2	Tmem2
chr4	53952244	53952538	chd7_wt_peak_655	30	.	512821	769019	309949	98	Distal Intergenic	4	53826045	53862018	35974	1	NM_028053	126200	Tmem38b	Tmem38b
chr16	56868511	56868778	chd7_wt_peak_431	27	.	5	720596	270179	180	Intron (NM_019631/Tmem45a, intron 1 of 5)	16	56805161	56886163	81003	2	NM_019631	17385	Tmem45a	Tmem45a
chr4	142138361	142138593	chd7_wt_peak_688	43	.	585586	91621	438391	165	Intron (NM_144531/Kazn, intron 7 of 13)	4	142030993	142084304	53312	2	NM_145402	-54058	Tmem51	Tmem51
chr1	180979811	180980089	chd7_wt_peak_64	20	.	462963	637105	20448	134	Distal Intergenic	1	180942518	180975104	32587	1	NM_144794	37294	Tmem63a	Tmem63a
chr4	15243456	15243904	chd7_wt_peak_645	39	.	517241	87059	398109	124	Distal Intergenic	4	15265820	15286753	20934	1	NM_181401	-21916	Tmem64	Tmem64
chr4	15249129	15249366	chd7_wt_peak_646	41	.	531915	895381	419664	147	Distal Intergenic	4	15265820	15286753	20934	1	NM_181401	-16454	Tmem64	Tmem64
chr5	86407147	86407643	chd7_wt_peak_758	50	.	590551	992883	508573	398	Distal Intergenic	5	86302854	86373387	70534	2	NM_145561	-33761	Tmprss11d	Tmprss11d
chr18	90602194	90602634	chd7_wt_peak_516	801	.	231928	860138	801208	267	Distal Intergenic	18	90510154	90543267	33114	1	NM_198295	92041	Tmx3	Tmx3
chr11	69704028	69704293	chd7_wt_peak_142	31	.	431472	778938	318547	155	Distal Intergenic	11	69682577	69696098	13522	2	NM_001159503	-7931	Tnfsfm13	Tnfsfm13
chr8	35137159	35137359	chd7_wt_peak_921	20	.	487805	640224	206599	63	Distal Intergenic	8	34829179	34965690	136512	2	NM_175091	-171470	Tnks	Tnks
chr1	74111647	74111847	chd7_wt_peak_28	25	.	46875	698538	252316	147	Intron (NM_027884/Tns1, intron 1 of 34)	1	73910231	74124447	214217	2	NM_027884	12600	Tns1	Tns1
chr11	94163333	94163533	chd7_wt_peak_152	30	.	454545	762275	304243	66	Distal Intergenic	11	94211454	94215492	4039	1	NM_009427	-47921	Tob1	Tob1
chr2	160656350	160656550	chd7_wt_peak_581	25	.	472441	704468	257059	132	Intron (NM_009408/Top1, intron 2 of 20)	2	160645897	160722763	76867	1	NM_009408	10454	Top1	Top1
chr14	16313122	16313457	chd7_wt_peak_314	72	.	685484	122623	728776	191	Distal Intergenic	14	16365206	16430787	65582	1	NM_009409	-51749	Top2b	Top2b
chr10	31456852	31457068	chd7_wt_peak_88	28	.	526316	737141	283374	114	Distal Intergenic	10	31332380	31445921	113542	2	NM_009413	-10932	Tpd52l1	Tpd52l1
chr9	57244123	57244400	chd7_wt_peak_1004	15	.	416667	564811	153962	113	Exon (NM_001014398/Trcg1, exon 4 of 13)	9	57236556	57249864	13309	1	NM_001014398	7568	Trcg1	Trcg1
chr15	44210507	44210707	chd7_wt_peak_382	18	.	442478	605102	182587	150	Intron (NM_013696/Trhr, intron 2 of 3)	15	44196135	44235912	39778	1	NM_013696	14373	Trhr	Trhr
chr17	36844303	36844524	chd7_wt_peak_468	49	.	581395	977797	494522	79	Intron (NM_001025599/Trim26, intron 2 of 9)	17	36837146	36859398	22253	1	NM_001286727	7158	Trim26	Trim26
chr9	89118060	89118339	chd7_wt_peak_1010	16	.	441176	581095	165799	116	Distal Intergenic	9	89084624	89092835	8212	2	NM_001170884	-25226	Trim43b	Trim43b
chr4	154082037	154082237	chd7_wt_peak_724	29	.	537634	755317	298128	151	Intron (NM_001126330/Trp73, intron 1 of 11)	4	154056249	154097173	40925	2	NM_001126330	14936	Trp73	Trp73
chr15	50900242	50900868	chd7_wt_peak_384	85	.	664557	135782	855937	459	Distal Intergenic	15	50654759	50890041	235283	2	NM_032000	-10202	Trps1	Trps1
chr14	76388102	76388319	chd7_wt_peak_346	30	.	512821	769019	309949	152	Distal Intergenic	14	76415821	76507766	91946	1	NM_207652	-27502	Tsc22d1	Tsc22d1
chr1	117457988	117458421	chd7_wt_peak_41	53	.	562914	10186	532024	111	Distal Intergenic	1	118298518	118311132	12615	2	NM_011650	852711	Tsn	Tsn
chr8	78140100	78140300	chd7_wt_peak_934	24	.	445205	688185	244295	96	Distal Intergenic	8	78213342	78394326	180985	1	NM_183096	-73042	Ttc29	Ttc29
chr4	83329767	83329983	chd7_wt_peak_663	16	.	380117	577445	163444	159	Distal Intergenic	4	83220301	83324189	103889	2	NM_027238	-5579	Ttc39b	Ttc39b
chr6	128334629	128335012	chd7_wt_peak_835	30	.	512821	769019	309949	51	Intron (NM_011657/Tulp3, intron 2 of 10)	6	128321161	128355851	34691	2	NM_011657	20839	Tulp3	Tulp3
chr12	33427524	33427724	chd7_wt_peak_182	29	.	5	748576	292701	155	Promoter (1-2kb)	12	33429624	33439380	9757	1	NM_172253	-1900	Twistnb	Twistnb
chr16	11143950	11144181	chd7_wt_peak_410	110	.	923913	161824	110935	133	Intron (NM_145931/Zc3h7a, intron 19 of 22)	16	11074911	11134532	59622	2	NM_029582	-9419	Txndc11	Txndc11
chr6	30272545	30272745	chd7_wt_peak_791	19	.	454545	623946	196252	36	Intron (NM_001169576/Ube2h, intron 1 of 4)	6	30211290	30243803	32514	2	NM_001169577	-28743	Ube2h	Ube2h
chr3	89800056	89800354	chd7_wt_peak_621	79	.	63253	129925	798865	168	Distal Intergenic	3	89773609	89783997	10389	1	NM_027315	26448	Ube2q1	Ube2q1
chr7	100502198	100502525	chd7_wt_peak_881	17	.	386905	589231	171253	105	Distal Intergenic	7	100493358	100499629	6272	1	NM_011671	8841	Ucp2	Ucp2
chr16	33979804	33980125	chd7_wt_peak_422	12	.	405405	525659	127092	22	Intron (NM_177357/Kalrn, intron 58 of 59)	16	33955012	33967003	11992	2	NM_009471	-12802	Umps	Umps
chr16	34175613	34176064	chd7_wt_peak_423	36	.	550459	82892	361164	46	Exon (NM_177357/Kalrn, exon 31 of 60)	16	33955012	33967003	11992	2	NM_009471	-208611	Umps	Umps
chr8	28768619	28768840	chd7_wt_peak_919	17	.	438596	599044	178521	40	Intron (NM_153135/Unc5d, intron 4 of 17)	8	28646717	29219636	572920	2	NM_153135	450796	Unc5d	Unc5d
chr13	66710630	66711367	chd7_wt_peak_262	215	.	660622	268533	215893	535	Distal Intergenic	13	66900621	66905350	4730	2	NM_026219	193983	Uqcrb	Uqcrb
chr2	29820470	29820801	chd7_wt_peak_544	15	.	416667	564811	153962	186	Distal Intergenic	2	29827389	29844996	17608	1	NM_026615	-6588	Urm1	Urm1
chr2	29835705	29835905	chd7_wt_peak_545	19	.	454545	623946	196252	22	Intron (NM_026615/Urm1, intron 2 of 4)	2	29827389	29844996	17608	1	NM_026615	8317	Urm1	Urm1
chr5	92112297	92112739	chd7_wt_peak_760	17	.	389222	59324	174544	115	Distal Intergenic	5	92137938	92202795	64858	1	NM_019490	-25199	Uso1	Uso1
chr10	8549436	8549691	chd7_wt_peak_73	64	.	655738	11374	643904	74	Distal Intergenic	10	8204753	8518825	314073	2	NM_177387	-30612	Ust	Ust
chr8	54076446	54076750	chd7_wt_peak_926	14	.	406504	548927	142789	75	Promoter (<=1kb)	8	54077532	54186454	108923	1	NM_009506	-782	Vegfc	Vegfc
chr1	182181651	182182219	chd7_wt_peak_66	23	.	454545	675651	234278	385	Distal Intergenic	1	182157178	182158098	921	2	NM_001166728	-23554	Vmn1r1	Vmn1r1
chr7	26594015	26594360	chd7_wt_peak_855	78	.	6.25	128531	785678	176	Distal Intergenic	7	26611119	26612078	960	2	NM_134231	17718	Vmn1r185	Vmn1r185
chr4	3091203	3091450	chd7_wt_peak_638	29	.	537634	755317	298128	168	Distal Intergenic	4	3172083	3173003	921	1	NM_001167534	-80633	Vmn1r2	Vmn1r2
chr13	23024905	23025223	chd7_wt_peak_221	23	.	490196	679834	237632	118	Distal Intergenic	13	23034338	23035441	1104	1	NM_134214	-9115	Vmn1r214	Vmn1r214
chr18	3005527	3005972	chd7_wt_peak_484	480	.	12.5	535811	480218	304	Distal Intergenic	18	3122492	3123412	921	2	NM_001167539	117440	Vmn1r238	Vmn1r238
chr7	12010408	12010735	chd7_wt_peak_847	44	.	6.25	921401	443176	106	Distal Intergenic	7	12041299	12042219	921	1	NM_001166731	-30564	Vmn1r77	Vmn1r77
chr7	85543122	85543446	chd7_wt_peak_877	7	.	37037	433246	0.776331	38	Distal Intergenic	7	85558703	85569088	10386	2	NM_001105183	25642	Vmn2r70	Vmn2r70
chr10	79400061	79400423	chd7_wt_peak_103	58	.	641026	107541	585177	176	Distal Intergenic	10	79356591	79396766	40176	1	NM_001101572	43471	Vmn2r82	Vmn2r82
chr10	130594780	130595003	chd7_wt_peak_117	163	.	11875	215476	163599	101	Distal Intergenic	10	130471821	130497379	25559	2	NM_001103366	-97402	Vmn2r87	Vmn2r87
chr17	17739551	17739784	chd7_wt_peak_458	30	.	488722	75995	302283	76	Distal Intergenic	17	17703941	17734167	30227	1	NM_001104539	35611	Vmn2r90	Vmn2r90
chr17	17740043	17740348	chd7_wt_peak_459	11	.	37594	500965	116272	194	Distal Intergenic	17	17703941	17734167	30227	1	NM_001104539	36103	Vmn2r90	Vmn2r90
chr3	96044538	96045011	chd7_wt_peak_622	171	.	109091	223922	171916	192	Intron (NM_013841/Vps45, intron 7 of 14)	3	95999832	96058455	58624	2	NM_013841	13444	Vps45	Vps45
chr11	21258079	21258542	chd7_wt_peak_125	20	.	416667	640219	206599	93	Intron (NM_001290628/Vps54, intron 1 of 22)	11	21239032	21321133	82102	1	NM_139061	19048	Vps54	Vps54
chr12	106175411	106175680	chd7_wt_peak_204	29	.	485075	753988	297117	148	Distal Intergenic	12	106010263	106077410	67148	1	NM_011705	165149	Vrk1	Vrk1
chr2	157840892	157841139	chd7_wt_peak_579	14	.	379747	552722	146068	11	Intron (NM_025680/Ctnnbl1, intron 11 of 15)	2	157914653	157944719	30067	1	NM_198627	-73514	Vstm2l	Vstm2l
chr6	125591894	125592379	chd7_wt_peak_834	43	.	522876	913774	436345	139	Intron (NM_011708/Vwf, intron 10 of 51)	6	125552948	125686679	133732	1	NM_011708	38947	Vwf	Vwf
chr14	34694037	34694329	chd7_wt_peak_325	11	.	4	498931	115244	125	Intron (NM_001004436/Wapal, intron 3 of 18)	14	34673928	34747983	74056	1	NM_001301330	20110	Wapal	Wapal
chr5	135001051	135001281	chd7_wt_peak_777	42	.	594059	898485	422448	89	Promoter (<=1kb)	5	134987433	135001350	13918	2	NR_026907	69	Wbscr25	Wbscr25
chr13	8762080	8762423	chd7_wt_peak_215	32	.	422535	790337	328586	260	Intron (NR_110345/Adarb2, intron 10 of 10)	13	8802966	8871044	68079	2	NM_172445	108621	Wdr37	Wdr37
chr13	8763507	8763707	chd7_wt_peak_216	39	.	448113	871584	398959	138	Intron (NR_110345/Adarb2, intron 10 of 10)	13	8802966	8871044	68079	2	NM_172445	107337	Wdr37	Wdr37
chr2	164558903	164559153	chd7_wt_peak_582	20	.	443548	63145	200091	110	Distal Intergenic	2	164562716	164568506	5791	1	NM_026323	-3563	Wfdc2	Wfdc2
chr4	63477281	63477481	chd7_wt_peak_660	32	.	503876	784637	323359	55	Intron (NM_001008791/Whrn, intron 1 of 12)	4	63414910	63495991	81082	2	NM_001008791	18510	Whrn	Whrn
chr3	159939408	159939679	chd7_wt_peak_637	591	.	234513	648483	591669	145	Distal Intergenic	3	159839695	159935175	95481	1	NR_037590	99714	Wls	Wls
chr1	72313077	72313316	chd7_wt_peak_27	52	.	559211	101214	526339	47	Intron (NM_009533/Xrcc5, intron 3 of 20)	1	72307421	72394953	87533	1	NM_009533	5657	Xrcc5	Xrcc5
chr5	69489066	69489345	chd7_wt_peak_753	23	.	490196	679834	237632	37	Distal Intergenic	5	69516670	69542647	25978	2	NM_023784	53302	Yipf7	Yipf7
chr18	44898410	44898610	chd7_wt_peak_504	40	.	609756	875001	402101	146	Distal Intergenic	18	44828665	44889720	61056	1	NM_001163013	69746	Ythdc2	Ythdc2
chr3	16724487	16724718	chd7_wt_peak_603	33	.	511811	797514	334514	163	Distal Intergenic	3	16183183	16217037	33855	1	NR_027375	541305	Ythdf3	Ythdf3
chr10	41401249	41401507	chd7_wt_peak_90	11	.	394737	50921	116272	226	Distal Intergenic	10	41450358	41453468	3111	1	NM_001277230	-48851	Zbtb24	Zbtb24
chr9	31010140	31010364	chd7_wt_peak_993	56	.	542857	105524	566037	109	Distal Intergenic	9	31030644	31075885	45242	1	NM_001115130	-20280	Zbtb44	Zbtb44
chr9	31018786	31019052	chd7_wt_peak_994	45	.	533333	931879	452861	161	Distal Intergenic	9	31030644	31075885	45242	1	NM_001115130	-11592	Zbtb44	Zbtb44
chr7	13014262	13014822	chd7_wt_peak_848	65	.	552632	114753	653498	180	Distal Intergenic	7	13005666	13009800	4135	2	NM_001024699	-4463	Zbtb45	Zbtb45
chr18	75833883	75834083	chd7_wt_peak_510	11	.	394737	50921	116272	181	Intron (NM_145356/Zbtb7c, intron 1 of 4)	18	75820178	76148564	328387	1	NM_145356	13706	Zbtb7c	Zbtb7c
chr18	75901519	75901774	chd7_wt_peak_511	14	.	382166	556779	148463	21	Intron (NM_145356/Zbtb7c, intron 2 of 4)	18	75820178	76148564	328387	1	NM_145356	81342	Zbtb7c	Zbtb7c
chr15	75844290	75844628	chd7_wt_peak_395	34	.	480769	808101	343453	199	Promoter (2-3kb)	15	75754447	75841908	87462	2	NM_172121	-2383	Zc3h3	Zc3h3
chr14	55086008	55086380	chd7_wt_peak_338	29	.	430108	747392	292112	329	Intron (NM_001039198/Zfhx2, intron 1 of 9)	14	55061659	55092048	30390	2	NM_001039198	5668	Zfhx2	Zfhx2
chr13	65484851	65485426	chd7_wt_peak_246	125	.	634921	177141	12595	302	Distal Intergenic	13	65278854	65297795	18942	1	NM_178364	205998	Zfp369	Zfp369
chr13	65491641	65492132	chd7_wt_peak_247	240	.	869565	293717	24078	183	Distal Intergenic	13	65278854	65297795	18942	1	NM_178364	212788	Zfp369	Zfp369
chr13	65513618	65513929	chd7_wt_peak_248	59	.	691489	108701	596162	134	Distal Intergenic	13	65278854	65297795	18942	1	NM_178364	234765	Zfp369	Zfp369
chr13	65621077	65621357	chd7_wt_peak_249	18	.	398773	609694	186423	154	Distal Intergenic	13	65278854	65297795	18942	1	NM_178364	342224	Zfp369	Zfp369
chr13	65627074	65627305	chd7_wt_peak_250	32	.	407725	788169	326553	130	Distal Intergenic	13	65278854	65297795	18942	1	NM_178364	348221	Zfp369	Zfp369
chr15	75633657	75634059	chd7_wt_peak_394	11	.	384615	514616	11966	140	Distal Intergenic	15	75616684	75625300	8617	1	NM_011759	16974	Zfp41	Zfp41
chr8	43320663	43321328	chd7_wt_peak_923	63	.	650407	112863	635617	242	Distal Intergenic	8	43295067	43307009	11943	2	NM_009556	-13655	Zfp42	Zfp42
chr8	87974964	87975254	chd7_wt_peak_943	42	.	497076	901503	425178	177	Distal Intergenic	8	87661810	87959595	297786	2	NM_033327	-15370	Zfp423	Zfp423
chr4	55005126	55005363	chd7_wt_peak_656	11	.	37594	500965	116272	176	Intron (NM_172867/Zfp462, intron 1 of 12)	4	54947945	55083563	135619	1	NM_172867	57182	Zfp462	Zfp462
chr4	55134870	55135109	chd7_wt_peak_657	53	.	566667	102513	538011	105	Distal Intergenic	4	54947945	55083563	135619	1	NM_172867	186926	Zfp462	Zfp462
chr4	147696300	147696598	chd7_wt_peak_720	84	.	573394	134316	841585	179	Intron (NM_001127188/Zfp534, intron 1 of 3)	4	147674225	147702631	28407	2	NM_001127188	6033	Zfp534	Zfp534
chr7	29982012	29982212	chd7_wt_peak_858	25	.	434783	698682	252358	164	Promoter (1-2kb)	7	29983955	30028282	44328	1	NM_001033355	-1743	Zfp568	Zfp568
chr4	146189450	146189650	chd7_wt_peak_701	24	.	429448	689429	245382	23	Intron (NM_001177546/Zfp600, intron 2 of 4)	4	146157690	146198756	41067	1	NM_001177545	31761	Zfp600	Zfp600
chr1	154080770	154081071	chd7_wt_peak_58	30	.	469799	758612	301153	111	Distal Intergenic	1	154201187	154205674	4488	1	NM_001204908	-120116	Zfp648	Zfp648
chr13	62078040	62078605	chd7_wt_peak_238	175	.	837564	227209	175122	301	Distal Intergenic	13	62129890	62173936	44047	1	NM_001039239	-51285	Zfp808	Zfp808
chr13	62121930	62122130	chd7_wt_peak_239	16	.	384615	585263	168711	129	Distal Intergenic	13	62129890	62173936	44047	1	NM_001039239	-7760	Zfp808	Zfp808
chr13	62182051	62182564	chd7_wt_peak_240	149	.	678295	200995	149392	325	Distal Intergenic	13	62129890	62173936	44047	1	NM_001039239	52162	Zfp808	Zfp808
chr8	106451353	106451821	chd7_wt_peak_947	45	.	515152	934168	455006	173	Distal Intergenic	8	106415339	106425889	10551	1	NM_011764	36015	Zfp90	Zfp90
chr4	145797833	145798102	chd7_wt_peak_696	207	.	103226	259927	207391	122	Intron (NM_001083918/Gm13139, intron 3 of 6)	4	145789515	145831978	42464	1	NR_040355	8319	Znf41-ps	Znf41-ps
chr4	108218993	108219332	chd7_wt_peak_672	31	.	441989	769373	310127	192	Promoter (1-2kb)	4	108181934	108217922	35989	2	NM_001167936	-1072	Zyg11a	Zyg11a

## Sheet: CHD7 peaks in LSD1 KO
Chrom	Start	End	Peaks	X307	.	X8.94482	X35.5919	X30.7997	X196	annotation	geneChr	geneStart	geneEnd	geneLength	geneStrand	transcriptId	distanceToTSS	geneName	geneId
chr11	88557238	88557671	chd7_ko_peak_516	119	.	561093	162698	119478	161	Intron (NM_054043/Msi2, intron 6 of 13)	11	88619251	88623426	4176	1	NR_131025	-61580	0610039H22Rik	0610039H22Rik
chr11	88583197	88583507	chd7_ko_peak_517	43	.	417456	808592	439716	150	Intron (NM_054043/Msi2, intron 6 of 13)	11	88619251	88623426	4176	1	NR_131025	-35744	0610039H22Rik	0610039H22Rik
chr3	4744194	4744475	chd7_ko_peak_1888	68	.	579116	108408	687582	111	Distal Intergenic	3	4798708	4814911	16204	1	NR_045272	-54233	1110015O18Rik	1110015O18Rik
chr15	76960242	76960628	chd7_ko_peak_1229	70	.	532593	11.08	70962	232	Distal Intergenic	15	76948544	76950731	2188	1	NM_054099	11699	1110038F14Rik	1110038F14Rik
chr19	21591889	21592449	chd7_ko_peak_1625	38	.	446048	747243	38602	427	Distal Intergenic	19	21597313	21652791	55479	2	NM_025423	60342	1110059E24Rik	1110059E24Rik
chr13	64565867	64566289	chd7_ko_peak_778	107	.	571441	149598	107116	150	Distal Intergenic	13	64481246	64497792	16547	2	NM_001195435	-68076	1190003K10Rik	1190003K10Rik
chr10	82570519	82570880	chd7_ko_peak_332	98	.	668262	140756	987888	203	Distal Intergenic	10	82619851	82623228	3378	2	NM_001135567	52348	1190007I07Rik	1190007I07Rik
chr5	114801632	114801925	chd7_ko_peak_2445	38	.	403002	750736	389128	181	Exon (NM_026718/Ankrd13a, exon 13 of 15)	5	114808196	114813976	5781	2	NR_027817	12051	1500011B03Rik	1500011B03Rik
chr16	95953141	95953486	chd7_ko_peak_1373	55	.	448841	934764	552273	200	Distal Intergenic	16	95841886	95929077	87192	2	NR_040484	-24065	1600002D24Rik	1600002D24Rik
chrX	84443512	84443946	chd7_ko_peak_3257	19	.	378922	527998	19764	229	Intron (NM_007868/Dmd, intron 50 of 78)	20	85249677	85270291	20615	1	NM_028046	-805731	1600014K23Rik	1600014K23Rik
chrX	85077524	85077965	chd7_ko_peak_3258	113	.	657043	155971	113111	216	Intron (NM_007868/Dmd, intron 63 of 78)	20	85249677	85270291	20615	1	NM_028046	-171712	1600014K23Rik	1600014K23Rik
chr16	12768157	12768560	chd7_ko_peak_1289	57	.	532401	964958	579024	191	Distal Intergenic	16	12811390	12848653	37264	1	NR_040507	-42830	1700003L19Rik	1700003L19Rik
chr12	50979806	50980387	chd7_ko_peak_623	94	.	583765	136527	948396	367	Distal Intergenic	12	51005156	51062543	57388	1	NR_126468	-24769	1700008C04Rik	1700008C04Rik
chr17	49033466	49033744	chd7_ko_peak_1466	20	.	331633	533661	202453	4	Intron (NM_027452/Lrfn2, intron 1 of 2)	17	49112264	49113533	1270	2	NR_038141	79789	1700008K24Rik	1700008K24Rik
chr7	44375077	44375785	chd7_ko_peak_2723	170	.	701692	216058	170634	305	Promoter (<=1kb)	7	44360045	44375030	14986	2	NM_027049	-48	1700008O03Rik	1700008O03Rik
chr4	38519196	38519577	chd7_ko_peak_2092	26	.	413369	608573	265582	144	Distal Intergenic	4	39450293	39451778	1486	1	NM_001081095	-930716	1700009N14Rik	1700009N14Rik
chr3	8005662	8005993	chd7_ko_peak_1892	60	.	449453	998345	609539	148	Distal Intergenic	3	7925303	7954887	29585	2	NR_040587	-50776	1700010I02Rik	1700010I02Rik
chr3	8006465	8006930	chd7_ko_peak_1893	75	.	50382	115424	752434	139	Distal Intergenic	3	7925303	7954887	29585	2	NR_040587	-51579	1700010I02Rik	1700010I02Rik
chr17	9030879	9031233	chd7_ko_peak_1390	449	.	145221	498066	449223	234	Distal Intergenic	17	8988333	9008319	19987	1	NM_025851	42547	1700010I14Rik	1700010I14Rik
chr14	49362202	49362488	chd7_ko_peak_1049	33	.	447817	692534	337671	134	Intron (NM_029238/Slc35f4, intron 1 of 7)	14	49226359	49245428	19070	2	NM_025956	-116775	1700011H14Rik	1700011H14Rik
chr6	31897131	31897420	chd7_ko_peak_2512	26	.	369808	607541	265582	169	Distal Intergenic	6	32050288	32058915	8628	1	NM_029587	-152868	1700012A03Rik	1700012A03Rik
chr7	111254076	111254465	chd7_ko_peak_2792	79	.	599778	11985	793129	175	Distal Intergenic	7	111117673	111122675	5003	2	NR_015573	-131402	1700012D14Rik	1700012D14Rik
chr3	153360226	153360524	chd7_ko_peak_2048	41	.	414828	774809	410474	91	Intron (NM_011372/St6galnac3, intron 3 of 4)	3	153296502	153298649	2148	2	NR_126464	-61578	1700012D16Rik	1700012D16Rik
chr11	112840297	112840658	chd7_ko_peak_551	37	.	440488	737355	377388	282	Distal Intergenic	11	112822965	112825128	2164	2	NR_130164	-15170	1700012H19Rik	1700012H19Rik
chr7	52170092	52170391	chd7_ko_peak_2729	33	.	447817	692534	337671	155	Distal Intergenic	7	52011680	52015716	4037	2	NM_001195601	-154377	1700015G11Rik	1700015G11Rik
chr7	52732107	52732625	chd7_ko_peak_2730	47	.	453255	851065	477643	385	Distal Intergenic	7	52011680	52015716	4037	2	NM_001195601	-716392	1700015G11Rik	1700015G11Rik
chr1	177719048	177719389	chd7_ko_peak_189	86	.	542538	127615	86519	194	Distal Intergenic	1	177729814	177753305	23492	1	NM_027077	-10425	1700016C15Rik	1700016C15Rik
chr8	11665823	11666112	chd7_ko_peak_2836	19	.	378922	527998	19764	156	Intron (NM_024271/1700016D06Rik, intron 1 of 5)	8	11654924	11678750	23827	2	NM_024271	12638	1700016D06Rik	1700016D06Rik
chr13	5550263	5550942	chd7_ko_peak_698	133	.	675952	177761	133807	187	Distal Intergenic	13	5855509	5858092	2584	2	NR_045891	307150	1700016G22Rik	1700016G22Rik
chr13	5690173	5690986	chd7_ko_peak_699	52	.	449203	904594	524983	289	Distal Intergenic	13	5855509	5858092	2584	2	NR_045891	167106	1700016G22Rik	1700016G22Rik
chr13	5697343	5697651	chd7_ko_peak_700	83	.	510902	124085	83261	139	Distal Intergenic	13	5855509	5858092	2584	2	NR_045891	160441	1700016G22Rik	1700016G22Rik
chr1	52953208	52953832	chd7_ko_peak_48	85	.	522524	126784	857434	429	Promoter (<=1kb)	1	52925127	52952840	27714	2	NM_144953	-369	1700019D03Rik	1700019D03Rik
chr12	96083779	96084122	chd7_ko_peak_671	75	.	620054	115574	753424	60	Distal Intergenic	12	96046621	96047222	602	2	NR_103800	-36558	1700019M22Rik	1700019M22Rik
chrY	141861	142156	chd7_ko_peak_3291	121	.	365677	164711	121385	214	Distal Intergenic	21	206150	207789	1640	1	NR_126545_1	-63994	1700020D14Rik	1700020D14Rik
chrY	145819	146229	chd7_ko_peak_3292	210	.	502213	256501	210015	221	Distal Intergenic	21	206150	207789	1640	1	NR_126545_1	-59921	1700020D14Rik	1700020D14Rik
chr10	110855703	110856198	chd7_ko_peak_365	167	.	609938	213079	167748	168	Intron (NR_045979/1700020G17Rik, intron 2 of 2)	10	110801174	110896507	95334	2	NR_045979	40309	1700020G17Rik	1700020G17Rik
chr14	124033250	124033709	chd7_ko_peak_1131	163	.	728899	20837	163205	156	Intron (NM_010201/Fgf14, intron 3 of 4)	14	123987635	124015684	28050	1	NR_045479	45616	1700024B18Rik	1700024B18Rik
chr13	99016709	99017051	chd7_ko_peak_835	32	.	408258	679165	327189	233	Distal Intergenic	13	98984090	98984565	476	2	NM_027064	-32145	1700024P04Rik	1700024P04Rik
chr17	54707778	54708259	chd7_ko_peak_1471	168	.	877121	213891	168533	163	Distal Intergenic	17	54352583	54370074	17492	2	NR_045825	-337705	1700025K24Rik	1700025K24Rik
chr17	54760081	54761254	chd7_ko_peak_1472	59	.	489661	987368	599501	422	Distal Intergenic	17	54352583	54370074	17492	2	NR_045825	-390008	1700025K24Rik	1700025K24Rik
chr5	64391426	64391720	chd7_ko_peak_2395	70	.	479603	109962	701906	128	Distal Intergenic	5	64454813	64467942	13130	2	NR_040681	76222	1700027F09Rik	1700027F09Rik
chr10	82809395	82809732	chd7_ko_peak_333	119	.	611609	163125	119879	95	Promoter (2-3kb)	10	82812123	82824242	12120	1	NR_038042	-2391	1700028I16Rik	1700028I16Rik
chr2	171879157	171879597	chd7_ko_peak_1865	48	.	492357	860262	48596	208	Distal Intergenic	2	171956879	171962799	5921	2	NR_040509	83202	1700028P15Rik	1700028P15Rik
chr2	171976886	171977225	chd7_ko_peak_1866	19	.	378922	527998	19764	32	Distal Intergenic	2	171956879	171962799	5921	2	NR_040509	-14088	1700028P15Rik	1700028P15Rik
chr12	19668585	19669116	chd7_ko_peak_590	158	.	604493	203069	158079	200	Distal Intergenic	12	20804392	20815779	11388	2	NR_015521	1146663	1700030C10Rik	1700030C10Rik
chr12	19875553	19876367	chd7_ko_peak_591	281	.	920179	32889	28122	231	Distal Intergenic	12	20804392	20815779	11388	2	NR_015521	939412	1700030C10Rik	1700030C10Rik
chr12	20264487	20265251	chd7_ko_peak_592	133	.	479404	17733	133402	451	Distal Intergenic	12	20804392	20815779	11388	2	NR_015521	550528	1700030C10Rik	1700030C10Rik
chr12	20843779	20844251	chd7_ko_peak_593	163	.	750727	208471	163303	208	Distal Intergenic	12	20804392	20815779	11388	2	NR_015521	-28001	1700030C10Rik	1700030C10Rik
chr12	20947519	20948155	chd7_ko_peak_594	61	.	479278	999353	610461	280	Distal Intergenic	12	20804392	20815779	11388	2	NR_015521	-131741	1700030C10Rik	1700030C10Rik
chr14	118369091	118369589	chd7_ko_peak_1122	82	.	492233	123115	823663	181	Intron (NR_045624/1700044C05Rik, intron 3 of 5)	14	118365878	118398165	32288	1	NR_045624	3214	1700044C05Rik	1700044C05Rik
chr8	26053661	26054163	chd7_ko_peak_2921	58	.	481324	970575	584129	265	Intron (NM_207659/Hook3, intron 15 of 21)	8	26082609	26096520	13912	1	NR_110583	-28446	1700047A11Rik	1700047A11Rik
chr8	26063471	26063914	chd7_ko_peak_2922	123	.	592559	166779	123353	246	Intron (NM_207659/Hook3, intron 13 of 21)	8	26082609	26096520	13912	1	NR_110583	-18695	1700047A11Rik	1700047A11Rik
chr6	111487932	111488307	chd7_ko_peak_2594	86	.	619256	127463	863849	249	Intron (NM_177328/Grm7, intron 8 of 9)	6	112210708	112212518	1811	1	NR_027865	-722401	1700054K19Rik	1700054K19Rik
chr1	184019475	184019783	chd7_ko_peak_200	53	.	505521	916817	535962	168	Distal Intergenic	1	184033032	184033998	967	2	NM_028516	14215	1700056E22Rik	1700056E22Rik
chr4	124353563	124354002	chd7_ko_peak_2181	182	.	86761	228076	182283	249	Distal Intergenic	4	124449626	124485959	36334	2	NR_040774	131957	1700057H15Rik	1700057H15Rik
chr2	51448140	51448521	chd7_ko_peak_1740	94	.	53101	136106	94448	286	Distal Intergenic	2	51421050	51437900	16851	2	NR_130155	-10241	1700057H21Rik	1700057H21Rik
chr11	23095664	23096242	chd7_ko_peak_435	150	.	623109	195618	150911	241	Distal Intergenic	11	23152140	23166375	14236	1	NR_131065	-55898	1700061J23Rik	1700061J23Rik
chr13	119662483	119662769	chd7_ko_peak_865	21	.	36077	543496	210971	179	Distal Intergenic	13	119680042	119681582	1541	1	NR_045296	-17273	1700074H08Rik	1700074H08Rik
chr4	146545307	146545656	chd7_ko_peak_2262	15	.	336988	479819	159306	307	Promoter (1-2kb)	4	146519039	146546873	27835	2	NR_045468	1217	1700095A21Rik	1700095A21Rik
chr4	146718732	146719345	chd7_ko_peak_2263	33	.	309077	686905	333974	535	Distal Intergenic	4	146519039	146546873	27835	2	NR_045468	-171860	1700095A21Rik	1700095A21Rik
chr5	25554526	25555196	chd7_ko_peak_2351	161	.	615013	206127	161022	389	Distal Intergenic	5	25530018	25531466	1449	1	NR_027388	24509	1700096K18Rik	1700096K18Rik
chr12	6595380	6595821	chd7_ko_peak_572	194	.	962321	241033	19.49	250	Distal Intergenic	12	7372039	7380330	8292	2	NR_045045	784509	1700101O22Rik	1700101O22Rik
chr12	7537281	7537722	chd7_ko_peak_573	37	.	45666	73628	376413	325	Distal Intergenic	12	7372039	7380330	8292	2	NR_045045	-156952	1700101O22Rik	1700101O22Rik
chr17	3616356	3616711	chd7_ko_peak_1378	50	.	48906	886876	509151	257	Distal Intergenic	17	3557824	3559863	2040	1	NR_045303	58533	1700102H20Rik	1700102H20Rik
chr12	54225071	54225434	chd7_ko_peak_629	33	.	447817	692534	337671	152	Distal Intergenic	12	54233615	54242320	8706	1	NR_108033	-8181	1700104L18Rik	1700104L18Rik
chr14	76624854	76625243	chd7_ko_peak_1084	29	.	360081	63665	290094	209	Distal Intergenic	14	76677568	76687108	9541	1	NR_015485	-52325	1700108F19Rik	1700108F19Rik
chr14	122341817	122342352	chd7_ko_peak_1128	45	.	439173	823452	452975	418	Intron (NM_029556/Clybl, intron 2 of 7)	14	122229905	122233638	3734	2	NR_015532	-108180	1700108J01Rik	1700108J01Rik
chr17	10356131	10356416	chd7_ko_peak_1395	44	.	434672	814546	445006	192	Distal Intergenic	17	10324602	10329312	4711	1	NR_045461	31530	1700110C19Rik	1700110C19Rik
chr17	10366082	10366843	chd7_ko_peak_1396	81	.	50252	122117	814289	388	Distal Intergenic	17	10324602	10329312	4711	1	NR_045461	41481	1700110C19Rik	1700110C19Rik
chr14	3259917	3260221	chd7_ko_peak_880	60	.	528586	993152	604784	166	Promoter (2-3kb)	14	3262402	3305831	43430	1	NR_038059	-2181	1700110I01Rik	1700110I01Rik
chr14	3294575	3294864	chd7_ko_peak_881	36	.	368419	728258	369289	201	Intron (NR_038059/1700110I01Rik, intron 3 of 3)	14	3262402	3305831	43430	1	NR_038059	32174	1700110I01Rik	1700110I01Rik
chr14	3322796	3323100	chd7_ko_peak_882	49	.	516711	869691	493712	142	Distal Intergenic	14	3262402	3305831	43430	1	NR_038059	60395	1700110I01Rik	1700110I01Rik
chr14	3545469	3546003	chd7_ko_peak_887	33	.	447817	692534	337671	356	Intron (NM_001270806_1/Gm5795, intron 4 of 4)	14	3504100	3544338	40239	1	NR_038059_1	41370	1700110I01Rik	1700110I01Rik
chr14	3774328	3774820	chd7_ko_peak_889	31	.	416311	66649	316191	85	Intron (NM_001270806_2/Gm5795, intron 4 of 4)	14	3743493	3783730	40238	1	NR_038059_2	30836	1700110I01Rik	1700110I01Rik
chr14	3534774	3535148	chd7_ko_peak_886	53	.	507657	920675	53944	216	Intron (NM_001270806_1/Gm5795, intron 4 of 4)	14	3504100	3544338	40239	1	NR_038059_1	30675	1700110I01Rik	1700110I01Rik
chr16	50994280	50994930	chd7_ko_peak_1347	316	.	10135	364181	316198	229	Distal Intergenic	16	50783409	50784091	683	1	NR_131006	210872	1700116B05Rik	1700116B05Rik
chr19	37488213	37488538	chd7_ko_peak_1648	95	.	589609	137764	959904	154	Distal Intergenic	19	37465254	37471827	6574	1	NR_131009	22960	1700122C19Rik	1700122C19Rik
chr6	96596066	96596620	chd7_ko_peak_2583	41	.	482264	779643	413837	130	Intron (NM_182808/Fam19a1, intron 3 of 4)	6	96164503	96166205	1703	2	NR_003643	-429862	1700123L14Rik	1700123L14Rik
chr4	10399486	10400006	chd7_ko_peak_2062	143	.	770989	188193	143786	349	Distal Intergenic	4	10508031	10797802	289772	2	NR_045185	397796	1700123O12Rik	1700123O12Rik
chr4	10759848	10760180	chd7_ko_peak_2063	57	.	490674	955956	571514	183	Intron (NR_045185/1700123O12Rik, intron 2 of 4)	4	10508031	10797802	289772	2	NR_045185	37622	1700123O12Rik	1700123O12Rik
chr3	27155081	27155564	chd7_ko_peak_1930	127	.	578096	171148	127483	220	Promoter (1-2kb)	3	27154026	27157019	2994	1	NR_040548	1056	1700125G22Rik	1700125G22Rik
chr8	68420326	68420799	chd7_ko_peak_2958	54	.	473377	922068	540708	164	Intron (NM_001252623/Csgalnact1, intron 5 of 10)	8	68368459	68375710	7252	1	NR_038181	51868	1700125H03Rik	1700125H03Rik
chr7	145139004	145139670	chd7_ko_peak_2829	111	.	589521	153853	111123	372	Distal Intergenic	7	145205818	145208119	2302	2	NR_033626	68449	1810010D01Rik	1810010D01Rik
chr16	9083763	9084129	chd7_ko_peak_1283	59	.	489661	987368	599501	173	Distal Intergenic	16	8830100	8858924	28825	1	NM_001081400	253664	1810013L24Rik	1810013L24Rik
chr16	9132774	9133403	chd7_ko_peak_1284	200	.	677159	246466	20022	313	Distal Intergenic	16	8830100	8858924	28825	1	NM_001081400	302675	1810013L24Rik	1810013L24Rik
chr16	9351426	9351735	chd7_ko_peak_1285	72	.	503776	111928	720078	123	Distal Intergenic	16	8830100	8858924	28825	1	NM_001081400	521327	1810013L24Rik	1810013L24Rik
chr7	73617607	73618325	chd7_ko_peak_2753	86	.	471517	127898	867896	468	Distal Intergenic	7	73539798	73558395	18598	2	NR_037569	-59213	1810026B05Rik	1810026B05Rik
chr13	64248385	64248806	chd7_ko_peak_776	41	.	44754	779567	413837	214	Promoter (<=1kb)	13	64248700	64268145	19446	1	NR_045798	0	1810034E14Rik	1810034E14Rik
chr3	122936783	122937083	chd7_ko_peak_2026	84	.	606602	125096	842049	125	Intron (NM_133857/Usp53, intron 14 of 15)	3	122924397	122926194	1798	1	NM_024461	12387	1810037I17Rik	1810037I17Rik
chr18	75210283	75210639	chd7_ko_peak_1583	60	.	477735	996128	60748	85	Intron (NM_027727/Dym, intron 14 of 16)	18	75288660	75297317	8658	2	NR_045394	86678	2010010A06Rik	2010010A06Rik
chrX	13206643	13206997	chd7_ko_peak_3233	49	.	516711	869691	493712	132	Distal Intergenic	20	13234641	13236283	1643	2	NR_045430	29286	2010308F09Rik	2010308F09Rik
chr9	124256370	124256849	chd7_ko_peak_3186	86	.	596482	127161	861008	199	Distal Intergenic	9	124291804	124312694	20891	2	NM_001243117	55845	2010315B03Rik	2010315B03Rik
chr18	57671372	57671928	chd7_ko_peak_1564	33	.	430812	691799	337671	468	Intron (NM_029290/1700011I03Rik, intron 6 of 6)	18	57632079	57638585	6507	2	NR_045360	-32788	2210409D07Rik	2210409D07Rik
chr18	82777334	82777950	chd7_ko_peak_1596	249	.	716671	296431	249188	389	Distal Intergenic	18	82754505	82759039	4535	2	NR_045389	-18296	2210420H20Rik	2210420H20Rik
chr2	163463293	163463869	chd7_ko_peak_1853	64	.	4689	104244	649829	236	Distal Intergenic	2	163472545	163473003	459	1	NR_028122	-8676	2310001K24Rik	2310001K24Rik
chr9	50124123	50124766	chd7_ko_peak_3103	68	.	517731	107824	682225	388	Distal Intergenic	9	50232523	50233182	660	2	NR_131161	108416	2310003N18Rik	2310003N18Rik
chr2	155115242	155115884	chd7_ko_peak_1843	107	.	695648	150235	107716	440	Distal Intergenic	2	155097791	155100079	2289	2	NR_040634	-15164	2310005A03Rik	2310005A03Rik
chr1	93197431	93198065	chd7_ko_peak_96	174	.	699995	220315	174783	262	Distal Intergenic	1	93151355	93160948	9594	2	NM_172411	-36484	2310007B03Rik	2310007B03Rik
chr13	99038347	99038694	chd7_ko_peak_836	59	.	443324	984248	596668	253	Distal Intergenic	13	99076528	99087921	11394	2	NR_045495	49227	2310020H05Rik	2310020H05Rik
chr13	99090375	99090688	chd7_ko_peak_837	55	.	518613	940375	557353	200	Promoter (2-3kb)	13	99076528	99087921	11394	2	NR_045495	-2455	2310020H05Rik	2310020H05Rik
chr12	22297248	22297692	chd7_ko_peak_598	19	.	378922	527998	19764	33	Distal Intergenic	12	22953997	23010243	56247	2	NR_015504	712551	2410018L13Rik	2410018L13Rik
chr12	23531152	23531680	chd7_ko_peak_599	26	.	413369	608573	265582	80	Distal Intergenic	12	22953997	23010243	56247	2	NR_015504	-520910	2410018L13Rik	2410018L13Rik
chr17	36973379	36973789	chd7_ko_peak_1443	81	.	474937	122162	814717	168	Distal Intergenic	17	36977701	36981237	3537	2	NM_029747	7448	2410137M14Rik	2410137M14Rik
chr13	66414724	66415119	chd7_ko_peak_797	110	.	537624	152673	110002	164	Distal Intergenic	13	66418114	66441118	23005	2	NM_183119	25999	2410141K09Rik	2410141K09Rik
chr13	66459764	66460457	chd7_ko_peak_798	42	.	383838	789399	422573	269	Distal Intergenic	13	66431028	66441118	10091	2	NM_001290196	-18647	2410141K09Rik	2410141K09Rik
chr13	66472565	66472912	chd7_ko_peak_799	60	.	460467	991503	603293	194	Distal Intergenic	13	66431028	66441118	10091	2	NM_001290196	-31448	2410141K09Rik	2410141K09Rik
chr13	66497905	66498265	chd7_ko_peak_800	30	.	366674	650251	30193	301	Distal Intergenic	13	66431028	66441118	10091	2	NM_001290196	-56788	2410141K09Rik	2410141K09Rik
chr13	66547110	66548310	chd7_ko_peak_801	284	.	814324	332294	284594	289	Distal Intergenic	13	66431028	66441118	10091	2	NM_001290196	-105993	2410141K09Rik	2410141K09Rik
chr13	66588857	66589175	chd7_ko_peak_802	34	.	356345	700429	344765	172	Distal Intergenic	13	66431028	66441118	10091	2	NM_001290196	-147740	2410141K09Rik	2410141K09Rik
chr13	66626421	66626765	chd7_ko_peak_803	75	.	369004	115872	756174	197	Distal Intergenic	13	66431028	66441118	10091	2	NM_001290196	-185304	2410141K09Rik	2410141K09Rik
chr13	66627160	66627481	chd7_ko_peak_804	102	.	409056	144553	102371	114	Distal Intergenic	13	66431028	66441118	10091	2	NM_001290196	-186043	2410141K09Rik	2410141K09Rik
chr8	20394452	20395229	chd7_ko_peak_2887	583	.	676019	632991	583491	215	Intron (NR_028428/2610005L07Rik, intron 5 of 5)	8	20385782	20424814	39033	2	NR_028428	29585	2610005L07Rik	2610005L07Rik
chr8	20409702	20410579	chd7_ko_peak_2888	97	.	340083	139152	972931	281	Exon (NR_028428/2610005L07Rik, exon 2 of 6)	8	20385782	20424814	39033	2	NR_028428	14235	2610005L07Rik	2610005L07Rik
chr8	20416226	20416602	chd7_ko_peak_2889	45	.	288256	823079	452658	169	Intron (NR_028428/2610005L07Rik, intron 1 of 5)	8	20385782	20424814	39033	2	NR_028428	8212	2610005L07Rik	2610005L07Rik
chr8	20441273	20441699	chd7_ko_peak_2890	59	.	328442	98231	594919	136	Distal Intergenic	8	20385782	20424814	39033	2	NR_028428	-16460	2610005L07Rik	2610005L07Rik
chr8	20493852	20494321	chd7_ko_peak_2891	68	.	355023	108236	685996	366	Distal Intergenic	8	20385782	20424814	39033	2	NR_028428	-69039	2610005L07Rik	2610005L07Rik
chr8	20494834	20495200	chd7_ko_peak_2892	81	.	372649	122344	816473	200	Distal Intergenic	8	20385782	20424814	39033	2	NR_028428	-70021	2610005L07Rik	2610005L07Rik
chr8	20495510	20496063	chd7_ko_peak_2893	144	.	451877	189375	144912	235	Distal Intergenic	8	20385782	20424814	39033	2	NR_028428	-70697	2610005L07Rik	2610005L07Rik
chr8	20516660	20517295	chd7_ko_peak_2894	139	.	334879	183238	139006	277	Distal Intergenic	8	20385782	20424814	39033	2	NR_028428	-91847	2610005L07Rik	2610005L07Rik
chr8	20517648	20518046	chd7_ko_peak_2895	57	.	257931	964798	578899	116	Distal Intergenic	8	20385782	20424814	39033	2	NR_028428	-92835	2610005L07Rik	2610005L07Rik
chr14	4187604	4188092	chd7_ko_peak_902	71	.	483706	110898	710519	185	Distal Intergenic	14	4334763	4354687	19925	1	NM_001309398	-146671	2610042L04Rik	2610042L04Rik
chr14	4193810	4194317	chd7_ko_peak_903	59	.	489661	987368	599501	346	Distal Intergenic	14	4334763	4354687	19925	1	NM_001309398	-140446	2610042L04Rik	2610042L04Rik
chr14	4200997	4201309	chd7_ko_peak_904	39	.	390733	751973	390184	121	Distal Intergenic	14	4334763	4354687	19925	1	NM_001309398	-133454	2610042L04Rik	2610042L04Rik
chr14	4206850	4207570	chd7_ko_peak_905	106	.	604503	149083	106632	170	Distal Intergenic	14	4334763	4354687	19925	1	NM_001309398	-127193	2610042L04Rik	2610042L04Rik
chr14	4271097	4271875	chd7_ko_peak_906	84	.	654501	125591	846312	190	Distal Intergenic	14	4334763	4354687	19925	1	NM_001309398	-62888	2610042L04Rik	2610042L04Rik
chr14	4335088	4335517	chd7_ko_peak_907	191	.	77026	237796	191749	253	Promoter (<=1kb)	14	4334763	4354687	19925	1	NM_001309398	326	2610042L04Rik	2610042L04Rik
chr4	10932241	10932658	chd7_ko_peak_2064	170	.	650385	216173	170743	220	Distal Intergenic	4	10874498	10899423	24926	1	NM_026005	57744	2610301B20Rik	2610301B20Rik
chr4	147624436	147624765	chd7_ko_peak_2286	15	.	292448	472611	153312	25	Intron (NM_145078/2610305D13Rik, intron 2 of 4)	4	147611936	147642508	30573	2	NM_145078	17743	2610305D13Rik	2610305D13Rik
chr4	147637960	147638264	chd7_ko_peak_2287	120	.	452465	164088	120786	126	Intron (NM_145078/2610305D13Rik, intron 2 of 4)	4	147611936	147642508	30573	2	NM_145078	4244	2610305D13Rik	2610305D13Rik
chr17	13550720	13551292	chd7_ko_peak_1404	324	.	457309	372434	324387	338	Promoter (2-3kb)	17	13487021	13554094	67074	2	NR_045436	2802	2700054A10Rik	2700054A10Rik
chr17	13552196	13553092	chd7_ko_peak_1405	1992	.	122587	204509	199217	654	Promoter (1-2kb)	17	13487021	13554094	67074	2	NR_045436	1002	2700054A10Rik	2700054A10Rik
chr17	13590457	13591401	chd7_ko_peak_1406	252	.	698291	299785	252489	122	Distal Intergenic	17	13487021	13554094	67074	2	NR_045437	-36364	2700054A10Rik	2700054A10Rik
chr2	116243484	116243829	chd7_ko_peak_1794	28	.	410771	630202	284452	196	Distal Intergenic	2	116074548	116076096	1549	2	NR_033447	-167389	2810405F15Rik	2810405F15Rik
chr13	3372831	3373714	chd7_ko_peak_694	2542	.	16032	259635	254263	359	Distal Intergenic	13	3478303	3492398	14096	1	NR_015522	-104589	2810429I04Rik	2810429I04Rik
chr13	3373996	3374323	chd7_ko_peak_695	298	.	479104	346504	298665	223	Distal Intergenic	13	3478303	3492398	14096	1	NR_015522	-103980	2810429I04Rik	2810429I04Rik
chrX	12153287	12153572	chd7_ko_peak_3232	41	.	482264	779643	413837	63	Intron (NM_001168321/Bcor, intron 1 of 13)	20	12134454	12160346	25893	2	NR_045434	6774	2900008C10Rik	2900008C10Rik
chr16	13976475	13977466	chd7_ko_peak_1294	164	.	584806	20945	164259	164	Distal Intergenic	16	13986637	14101494	114858	1	NM_144518	-9171	2900011O08Rik	2900011O08Rik
chr11	117585868	117586231	chd7_ko_peak_558	28	.	383174	632734	2867	302	Distal Intergenic	11	117611247	117613417	2171	1	NR_015489	-25016	2900041M22Rik	2900041M22Rik
chr7	81515369	81515657	chd7_ko_peak_2764	25	.	406428	597134	257363	201	Distal Intergenic	7	81523550	81531498	7949	1	NR_045299	-7893	2900076A07Rik	2900076A07Rik
chr14	49818844	49819276	chd7_ko_peak_1050	58	.	439727	975927	589078	173	Distal Intergenic	14	49682019	49783367	101349	2	NM_026142	-35478	3632451O06Rik	3632451O06Rik
chr14	49819706	49820268	chd7_ko_peak_1051	88	.	517601	129243	880471	195	Distal Intergenic	14	49682019	49783367	101349	2	NM_026142	-36340	3632451O06Rik	3632451O06Rik
chr14	11964100	11964629	chd7_ko_peak_987	95	.	553642	137675	959056	430	Intron (NM_008981/Ptprg, intron 4 of 29)	14	12284203	12303231	19029	1	NM_001284383	-319574	3830406C13Rik	3830406C13Rik
chr14	12107498	12107918	chd7_ko_peak_988	145	.	734491	190425	145906	117	Intron (NM_008981/Ptprg, intron 6 of 29)	14	12284203	12303231	19029	1	NM_001284383	-176285	3830406C13Rik	3830406C13Rik
chr14	30430499	30430980	chd7_ko_peak_1026	40	.	444025	773118	409002	101	Intron (NM_028981/Cacna1d, intron 1 of 46)	14	30458036	30463282	5247	1	NR_131095	-27056	4831407H17Rik	4831407H17Rik
chr15	96244713	96245076	chd7_ko_peak_1253	93	.	576151	134906	933456	272	Intron (NR_130160/4833422M21Rik, intron 2 of 2)	15	96231870	96254684	22815	2	NR_130160	9608	4833422M21Rik	4833422M21Rik
chr17	33063080	33063442	chd7_ko_peak_1432	33	.	447817	692534	337671	186	Distal Intergenic	17	33064143	33068058	3916	2	NM_001009544	4616	4921501E09Rik	4921501E09Rik
chr10	120660580	120660941	chd7_ko_peak_381	71	.	536443	111565	716703	260	Distal Intergenic	10	120765732	120774485	8754	1	NR_038003	-104791	4921513I03Rik	4921513I03Rik
chr10	25783365	25784047	chd7_ko_peak_240	74	.	552416	114711	745806	124	Intron (NR_045349/4930401C15Rik, intron 4 of 4)	10	25779314	25837437	58124	2	NR_045349	53390	4930401C15Rik	4930401C15Rik
chr2	156690883	156691185	chd7_ko_peak_1847	36	.	391831	727717	36881	133	Intron (NM_001277186/Dlgap4, intron 2 of 12)	2	156714539	156720909	6371	2	NR_040505	29724	4930405A21Rik	4930405A21Rik
chr4	5515299	5515918	chd7_ko_peak_2058	68	.	576491	107943	683251	371	Distal Intergenic	4	5632328	5642284	9957	1	NR_038183	-116410	4930423M02Rik	4930423M02Rik
chr6	135681171	135681562	chd7_ko_peak_2639	54	.	478436	932036	549794	264	Intron (NR_126088/4930425L21Rik, intron 4 of 4)	6	135658913	135683391	24479	1	NR_126088	22259	4930425L21Rik	4930425L21Rik
chr9	57354375	57354823	chd7_ko_peak_3111	108	.	673977	150566	108024	291	Distal Intergenic	9	57391070	57400364	9295	1	NR_040729	-36247	4930430J02Rik	4930430J02Rik
chr3	18624082	18624380	chd7_ko_peak_1915	75	.	558654	115928	75669	93	Distal Intergenic	3	18468285	18480477	12193	2	NR_040544	-143606	4930433B08Rik	4930433B08Rik
chr3	18696764	18697357	chd7_ko_peak_1916	213	.	779776	260384	213815	199	Distal Intergenic	3	18468285	18480477	12193	2	NR_040544	-216288	4930433B08Rik	4930433B08Rik
chr1	94729341	94729628	chd7_ko_peak_97	38	.	446048	747243	38602	202	Distal Intergenic	1	94797442	94802472	5031	1	NR_040473	-67814	4930440C22Rik	4930440C22Rik
chr7	71456468	71456752	chd7_ko_peak_2751	55	.	48187	938774	555905	54	Distal Intergenic	7	71909695	71939191	29497	1	NR_130995	-452943	4930441H08Rik	4930441H08Rik
chr10	22055286	22055565	chd7_ko_peak_234	42	.	437425	79035	423416	118	Distal Intergenic	10	22066309	22068079	1771	2	NM_053264	12514	4930444G20Rik	4930444G20Rik
chr14	76515613	76516004	chd7_ko_peak_1083	79	.	522441	119532	790181	263	Exon (NR_045660/4930444M15Rik, exon 3 of 4)	14	76514558	76520855	6298	2	NR_045660	4851	4930444M15Rik	4930444M15Rik
chr18	82833252	82833545	chd7_ko_peak_1597	42	.	421704	788668	421968	83	Distal Intergenic	18	82855897	82859162	3266	1	NR_125720	-22352	4930445N18Rik	4930445N18Rik
chr12	72853940	72854556	chd7_ko_peak_650	64	.	533565	103786	645664	389	Distal Intergenic	12	72881109	72917765	36657	2	NM_029444	63209	4930447C04Rik	4930447C04Rik
chr14	47857482	47857781	chd7_ko_peak_1042	28	.	369943	632282	286305	22	Distal Intergenic	14	47898864	47944189	45326	1	NR_045959	-41083	4930447J18Rik	4930447J18Rik
chr14	48006952	48007249	chd7_ko_peak_1043	88	.	554455	130226	889628	111	Distal Intergenic	14	47898864	47944189	45326	1	NR_045959	108089	4930447J18Rik	4930447J18Rik
chr13	34109402	34110079	chd7_ko_peak_737	181	.	707354	226919	181155	492	Intron (NR_046184/4930447K03Rik, intron 1 of 4)	13	34084155	34113272	29118	2	NR_046184	3193	4930447K03Rik	4930447K03Rik
chr12	15115225	15115857	chd7_ko_peak_581	64	.	5515	103476	642829	562	Distal Intergenic	12	14996389	15050389	54001	2	NR_045960	-64837	4930448C13Rik	4930448C13Rik
chr12	15253566	15253977	chd7_ko_peak_582	83	.	649739	124761	838972	262	Distal Intergenic	12	14996389	15050389	54001	2	NR_045960	-203178	4930448C13Rik	4930448C13Rik
chr5	50122833	50123424	chd7_ko_peak_2381	93	.	6165	135118	935403	301	Distal Intergenic	5	50151333	50156092	4760	1	NR_040696	-27909	4930448I18Rik	4930448I18Rik
chr14	8745012	8745321	chd7_ko_peak_984	40	.	438856	763598	400488	95	Distal Intergenic	14	8666390	8673378	6989	1	NR_045968	78623	4930455B14Rik	4930455B14Rik
chr5	59005075	59005424	chd7_ko_peak_2386	40	.	478755	773738	409538	103	Distal Intergenic	5	58443240	58452998	9759	2	NR_046190	-552078	4930459L07Rik	4930459L07Rik
chr9	58455682	58456007	chd7_ko_peak_3114	22	.	346821	563414	228195	241	Promoter (<=1kb)	9	58455173	58469623	14451	1	NR_040736	510	4930461G14Rik	4930461G14Rik
chr8	19698494	19698868	chd7_ko_peak_2848	41	.	273346	777991	413355	318	Distal Intergenic	8	19729576	19753602	24027	1	NM_001039553	-30708	4930467E23Rik	4930467E23Rik
chr8	19701302	19701593	chd7_ko_peak_2849	82	.	318744	123692	828879	158	Distal Intergenic	8	19729576	19753602	24027	1	NM_001039553	-27983	4930467E23Rik	4930467E23Rik
chr8	19727778	19728196	chd7_ko_peak_2850	52	.	283605	909161	529046	208	Promoter (1-2kb)	8	19729576	19753602	24027	1	NM_001039553	-1380	4930467E23Rik	4930467E23Rik
chr18	27728795	27729274	chd7_ko_peak_1528	30	.	383752	659311	309983	251	Distal Intergenic	18	28560164	28998176	438013	1	NR_045398	-830890	4930474G06Rik	4930474G06Rik
chr14	91458399	91459055	chd7_ko_peak_1098	86	.	540877	127249	861841	456	Distal Intergenic	14	90126891	90269760	142870	1	NR_045712	1331509	4930474H20Rik	4930474H20Rik
chr14	91478226	91478857	chd7_ko_peak_1099	153	.	647954	197835	153042	354	Distal Intergenic	14	90126891	90269760	142870	1	NR_045712	1351336	4930474H20Rik	4930474H20Rik
chr14	91656066	91656593	chd7_ko_peak_1100	170	.	808669	21596	170542	218	Distal Intergenic	14	90126891	90269760	142870	1	NR_045712	1529176	4930474H20Rik	4930474H20Rik
chr14	36462324	36462630	chd7_ko_peak_1033	75	.	620054	115574	753424	188	Distal Intergenic	14	36094965	36096855	1891	1	NM_175008	367360	4930474N05Rik	4930474N05Rik
chr16	78490019	78490626	chd7_ko_peak_1362	69	.	526921	109669	699181	386	Distal Intergenic	16	78560316	78564869	4554	1	NR_040569	-69690	4930478L05Rik	4930478L05Rik
chr7	133311285	133311644	chd7_ko_peak_2814	96	.	633313	138398	965823	189	Distal Intergenic	7	133128251	133142457	14207	1	NR_046279	183035	4930483O08Rik	4930483O08Rik
chr10	126763868	126764357	chd7_ko_peak_384	62	.	523171	101827	627744	410	Distal Intergenic	10	126788851	126793710	4860	2	NR_131015	29353	4930484H19Rik	4930484H19Rik
chr1	20284157	20284464	chd7_ko_peak_24	72	.	603855	112758	727703	116	Intron (NM_153179/Pkhd1, intron 51 of 66)	1	20356454	20392300	35847	1	NR_045734	-71990	4930486I03Rik	4930486I03Rik
chr11	84846769	84847132	chd7_ko_peak_511	36	.	402276	722017	363794	61	Intron (NM_153144/Ggnbp2, intron 6 of 13)	11	84829178	84830868	1691	1	NR_046281	17592	4930502E09Rik	4930502E09Rik
chr11	30491890	30492288	chd7_ko_peak_449	50	.	470001	883435	506062	154	Distal Intergenic	11	30426006	30471829	45824	2	NM_001100394	-20062	4930505A04Rik	4930505A04Rik
chr3	73434301	73434730	chd7_ko_peak_1970	51	.	475268	893518	51501	236	Intron (NR_040557/Gm20754, intron 2 of 4)	3	73351206	73481651	130446	2	NR_040547	46921	4930509J09Rik	4930509J09Rik
chr6	67787202	67787686	chd7_ko_peak_2557	73	.	58723	113666	736134	189	Distal Intergenic	6	67565234	67565699	466	2	NR_003100	-221504	4930515G16Rik	4930515G16Rik
chr6	67881321	67881666	chd7_ko_peak_2558	27	.	40713	623997	279095	300	Distal Intergenic	6	67565234	67565699	466	2	NR_003100	-315623	4930515G16Rik	4930515G16Rik
chr6	68167749	68168053	chd7_ko_peak_2559	26	.	413369	608573	265582	109	Distal Intergenic	6	67565234	67565699	466	2	NR_003100	-602051	4930515G16Rik	4930515G16Rik
chr2	16811496	16812110	chd7_ko_peak_1693	174	.	826398	219651	174144	280	Distal Intergenic	2	16918678	17013726	95049	2	NR_040632	201616	4930515L03Rik	4930515L03Rik
chr17	4626166	4626585	chd7_ko_peak_1379	13726	.	238232	1378.41	1372.63	173	Distal Intergenic	17	4634980	4637477	2498	1	NR_130984	-8395	4930517M08Rik	4930517M08Rik
chr9	100074406	100074684	chd7_ko_peak_3156	41	.	482264	779643	413837	139	Distal Intergenic	9	100022300	100034670	12371	1	NR_040763	52107	4930519F24Rik	4930519F24Rik
chr1	44822226	44822747	chd7_ko_peak_43	132	.	667441	175871	132006	215	Distal Intergenic	1	44739675	44744949	5275	2	NR_040602	-77278	4930521E06Rik	4930521E06Rik
chr11	31980198	31980573	chd7_ko_peak_451	86	.	525513	127473	863921	185	Distal Intergenic	11	31965633	31979651	14019	1	NM_026262	14566	4930524B15Rik	4930524B15Rik
chr11	31982609	31982932	chd7_ko_peak_452	65	.	458845	105167	658255	172	Distal Intergenic	11	31965633	31979651	14019	1	NM_026262	16977	4930524B15Rik	4930524B15Rik
chr14	114337667	114338058	chd7_ko_peak_1118	299	.	970953	347576	29973	206	Distal Intergenic	14	114831965	114861327	29363	1	NR_045661	-493907	4930524C18Rik	4930524C18Rik
chr14	114349941	114350261	chd7_ko_peak_1119	105	.	640939	148373	105956	205	Distal Intergenic	14	114831965	114861327	29363	1	NR_045661	-481704	4930524C18Rik	4930524C18Rik
chr14	86383395	86383812	chd7_ko_peak_1092	76	.	565034	117168	768173	262	Distal Intergenic	14	86245970	86262042	16073	1	NR_040457	137426	4930529K09Rik	4930529K09Rik
chr14	86396011	86396499	chd7_ko_peak_1093	102	.	582365	144184	10202	229	Distal Intergenic	14	86245970	86262042	16073	1	NR_040457	150042	4930529K09Rik	4930529K09Rik
chr7	74968420	74968738	chd7_ko_peak_2755	33	.	447817	692534	337671	114	Distal Intergenic	7	75030211	75075166	44956	1	NR_131122	-61473	4930533N22Rik	4930533N22Rik
chr1	96625268	96625598	chd7_ko_peak_100	31	.	429995	662722	312897	187	Intron (NR_040478/4930533P14Rik, intron 1 of 2)	1	96612057	96662573	50517	2	NR_040478	36975	4930533P14Rik	4930533P14Rik
chr7	113048404	113048730	chd7_ko_peak_2796	51	.	473499	890137	512003	124	Distal Intergenic	7	113100236	113142015	41780	2	NR_045978	93285	4930543E12Rik	4930543E12Rik
chr18	17418958	17419498	chd7_ko_peak_1516	67	.	573891	107481	678991	191	Distal Intergenic	18	17568746	17580990	12245	2	NR_045374	161492	4930545E07Rik	4930545E07Rik
chr2	135072554	135073235	chd7_ko_peak_1820	55	.	501497	94306	559783	204	Intron (NM_001145830/Plcb1, intron 3 of 31)	2	135169573	135215616	46044	2	NR_040517	142381	4930545L23Rik	4930545L23Rik
chr4	26944586	26945041	chd7_ko_peak_2086	156	.	864737	201006	156105	223	Distal Intergenic	4	26635820	26705449	69630	2	NR_040656	-239138	4930548K13Rik	4930548K13Rik
chr4	27133112	27133425	chd7_ko_peak_2087	89	.	66153	130999	896773	165	Distal Intergenic	4	26635820	26705449	69630	2	NR_040656	-427664	4930548K13Rik	4930548K13Rik
chr19	55588736	55589109	chd7_ko_peak_1675	24	.	384955	585852	247583	308	Intron (NM_001293685/Vti1a, intron 8 of 8)	19	55640589	55702204	61616	2	NR_045318	113095	4930552P12Rik	4930552P12Rik
chr19	55712835	55713127	chd7_ko_peak_1676	21	.	326191	543913	211363	38	Distal Intergenic	19	55640589	55702204	61616	2	NR_045318	-10632	4930552P12Rik	4930552P12Rik
chr9	84503026	84503311	chd7_ko_peak_3141	41	.	45111	786099	419622	146	Distal Intergenic	9	84774398	84784351	9954	1	NR_040739	-271087	4930554C24Rik	4930554C24Rik
chr14	4980527	4980978	chd7_ko_peak_918	19	.	378922	527998	19764	217	Distal Intergenic	14	5050629	5059243	8615	1	NM_175393	-69651	4930555G01Rik	4930555G01Rik
chr15	10723507	10723900	chd7_ko_peak_1154	204	.	76121	250561	204198	182	Intron (NR_045063/4930556M19Rik, intron 2 of 6)	15	10714900	10722211	7312	1	NR_045065	8608	4930556M19Rik	4930556M19Rik
chrX	129332809	129333191	chd7_ko_peak_3275	19	.	378922	527998	19764	146	Distal Intergenic	20	129051524	129067146	15623	1	NR_045441	281286	4930558G05Rik	4930558G05Rik
chr16	71276582	71276884	chd7_ko_peak_1357	41	.	482264	779643	413837	115	Distal Intergenic	16	71249904	71267176	17273	1	NR_040576	26679	4930567J20Rik	4930567J20Rik
chr8	113514881	113515172	chd7_ko_peak_3011	13	.	335573	456771	139896	15	Promoter (2-3kb)	8	113517282	113550808	33527	1	NR_110476	-2110	4930571O06Rik	4930571O06Rik
chr5	15643659	15643940	chd7_ko_peak_2332	70	.	417714	109871	701073	160	Distal Intergenic	5	15652288	15657059	4772	2	NR_073011	13119	4930572O03Rik	4930572O03Rik
chrX	18505514	18505851	chd7_ko_peak_3234	124	.	792291	167762	124269	144	Distal Intergenic	20	18418427	18461274	42848	2	NM_175228	-44241	4930578C19Rik	4930578C19Rik
chr9	35112105	35112675	chd7_ko_peak_3084	92	.	591692	134194	926716	215	Intron (NM_009178/St3gal4, intron 1 of 10)	9	35116728	35130922	14195	1	NR_029475	-4053	4930581F22Rik	4930581F22Rik
chr7	118291743	118292059	chd7_ko_peak_2799	55	.	518613	940375	557353	102	Distal Intergenic	7	118243907	118245551	1645	1	NR_027879	47837	4930583K01Rik	4930583K01Rik
chr18	82933701	82933997	chd7_ko_peak_1598	30	.	370062	657201	308033	81	Intron (NM_183033/Zfp516, intron 1 of 5)	18	82918405	82920560	2156	2	NR_033307	-13142	4930592I03Rik	4930592I03Rik
chr14	35649714	35650043	chd7_ko_peak_1032	112	.	615199	155589	112751	204	Distal Intergenic	14	35809486	35811978	2493	2	NM_001033766	161935	4930596D02Rik	4930596D02Rik
chr16	42781913	42782393	chd7_ko_peak_1334	61	.	515143	100303	613867	236	Intron (NR_040521/4932412D23Rik, intron 1 of 3)	16	42725702	42875587	149886	2	NR_040521	93194	4932412D23Rik	4932412D23Rik
chr5	59949096	59950637	chd7_ko_peak_2387	71	.	457482	111231	713651	63	Distal Intergenic	5	59963119	59986002	22884	2	NR_040682	35365	4933402J10Rik	4933402J10Rik
chr5	60882396	60882929	chd7_ko_peak_2388	155	.	860836	200286	155408	287	Distal Intergenic	5	59963119	59986002	22884	2	NR_040683	-896395	4933402J10Rik	4933402J10Rik
chr2	146535481	146536041	chd7_ko_peak_1828	109	.	684862	15266	109992	194	Distal Intergenic	2	146542931	146546108	3178	1	NR_040502	-6890	4933406D12Rik	4933406D12Rik
chr2	146631063	146631399	chd7_ko_peak_1829	40	.	425046	766547	403122	164	Distal Intergenic	2	146542931	146546108	3178	1	NR_040502	88133	4933406D12Rik	4933406D12Rik
chr14	7402424	7402809	chd7_ko_peak_970	30	.	407734	651388	302903	116	Distal Intergenic	14	7412473	7422685	10213	1	NR_015568	-9664	4933406F09Rik	4933406F09Rik
chr14	7430908	7431602	chd7_ko_peak_971	70	.	480963	110273	704757	575	Distal Intergenic	14	7412473	7422685	10213	1	NR_015568	18436	4933406F09Rik	4933406F09Rik
chr14	7452269	7452553	chd7_ko_peak_972	36	.	450423	725617	366975	165	Distal Intergenic	14	7412473	7422685	10213	1	NR_015568	39797	4933406F09Rik	4933406F09Rik
chr14	7465965	7466305	chd7_ko_peak_973	84	.	585256	124972	84094	272	Distal Intergenic	14	7412473	7422685	10213	1	NR_015568	53493	4933406F09Rik	4933406F09Rik
chr14	7471804	7472224	chd7_ko_peak_974	48	.	510482	859107	484909	215	Distal Intergenic	14	7412473	7422685	10213	1	NR_015568	59332	4933406F09Rik	4933406F09Rik
chr11	19414662	19415950	chd7_ko_peak_425	86	.	581231	12.81	869745	633	Distal Intergenic	11	19065275	19075740	10466	1	NR_046037	349388	4933406G16Rik	4933406G16Rik
chr11	19484556	19484938	chd7_ko_peak_426	103	.	718132	14535	10313	139	Distal Intergenic	11	19065275	19075740	10466	1	NR_046037	419282	4933406G16Rik	4933406G16Rik
chr7	82785311	82785882	chd7_ko_peak_2767	77	.	482719	117399	770362	382	Distal Intergenic	7	82743346	82755644	12299	2	NR_046004	-29668	4933406J10Rik	4933406J10Rik
chr10	117952991	117953321	chd7_ko_peak_372	67	.	466415	106929	673943	185	Distal Intergenic	10	117925459	117948307	22849	1	NR_045342	27533	4933411E08Rik	4933411E08Rik
chr13	118022799	118023108	chd7_ko_peak_862	28	.	357935	632202	286305	196	Distal Intergenic	13	117706764	117720011	13248	2	NR_045508	-302789	4933413L06Rik	4933413L06Rik
chr9	35305239	35305590	chd7_ko_peak_3085	111714	.	251563	11177.9	11171.5	140	Distal Intergenic	9	35281105	35285423	4319	1	NR_040715	24135	4933422A05Rik	4933422A05Rik
chr15	74691348	74691907	chd7_ko_peak_1220	90	.	563293	132144	907414	392	Distal Intergenic	15	74709161	74710374	1214	1	NR_033197	-17254	4933427E11Rik	4933427E11Rik
chr4	40594731	40595725	chd7_ko_peak_2093	56	.	430412	954224	569942	543	Distal Intergenic	4	40482840	40525548	42709	2	NR_040644	-69184	4933428C19Rik	4933428C19Rik
chr5	126362494	126362854	chd7_ko_peak_2469	19	.	378922	527998	19764	161	Distal Intergenic	5	127030789	127088529	57741	1	NR_040685	-667935	4933438B17Rik	4933438B17Rik
chr5	126559016	126559358	chd7_ko_peak_2470	49	.	516711	869691	493712	114	Distal Intergenic	5	127030789	127088529	57741	1	NR_040685	-471431	4933438B17Rik	4933438B17Rik
chr4	147063496	147064152	chd7_ko_peak_2269	46	.	339049	840932	468568	533	Exon (NR_045446/4933438K21Rik, exon 3 of 3)	4	147063366	147068436	5071	2	NR_045446	4284	4933438K21Rik	4933438K21Rik
chr4	147095439	147096253	chd7_ko_peak_2270	56	.	34441	950088	566259	355	Distal Intergenic	4	147063366	147068436	5071	2	NR_045446	-27004	4933438K21Rik	4933438K21Rik
chr2	59385312	59386147	chd7_ko_peak_1748	89	.	496667	131145	898111	77	Promoter (<=1kb)	2	59382493	59386682	4190	2	NR_040510	535	5330411J11Rik	5330411J11Rik
chr2	59395182	59395589	chd7_ko_peak_1749	32	.	391728	674749	323373	175	Distal Intergenic	2	59382493	59386682	4190	2	NR_040510	-8501	5330411J11Rik	5330411J11Rik
chr2	131796324	131796850	chd7_ko_peak_1816	37	.	45666	73628	376413	344	Distal Intergenic	2	131820006	131847656	27651	2	NR_029381	50806	5330413P13Rik	5330413P13Rik
chr2	131831054	131831493	chd7_ko_peak_1817	100	.	573612	142219	100159	171	Intron (NR_029381/5330413P13Rik, intron 2 of 2)	2	131820006	131847656	27651	2	NR_029381	16163	5330413P13Rik	5330413P13Rik
chr15	5895608	5896326	chd7_ko_peak_1137	39	.	437159	760465	397695	197	Distal Intergenic	15	5496318	5594983	98666	1	NR_045274	399291	5430437J10Rik	5430437J10Rik
chr6	52335258	52335585	chd7_ko_peak_2538	54	.	509811	92456	543045	130	Distal Intergenic	6	52308389	52314832	6444	2	NR_038163	-20427	5730457N03Rik	5730457N03Rik
chr12	18803184	18803694	chd7_ko_peak_585	160	.	783398	205604	160522	293	Distal Intergenic	12	18514510	18535254	20745	1	NM_001201330	288675	5730507C01Rik	5730507C01Rik
chr12	19019594	19020200	chd7_ko_peak_586	365	.	119483	413509	365189	344	Distal Intergenic	12	18514510	18535254	20745	1	NM_001201330	505085	5730507C01Rik	5730507C01Rik
chr12	19186181	19186508	chd7_ko_peak_587	100	.	512298	142294	100232	190	Distal Intergenic	12	18514510	18535254	20745	1	NM_001201330	671672	5730507C01Rik	5730507C01Rik
chr12	19292209	19292737	chd7_ko_peak_588	259	.	923669	306947	259562	348	Distal Intergenic	12	18514510	18535254	20745	1	NM_001201330	777700	5730507C01Rik	5730507C01Rik
chr12	19492327	19492719	chd7_ko_peak_589	65	.	520301	104801	654893	304	Distal Intergenic	12	18514510	18535254	20745	1	NM_001201330	977818	5730507C01Rik	5730507C01Rik
chr5	64048299	64048970	chd7_ko_peak_2393	129	.	657099	173556	129782	492	Exon (NR_045384/5830416I19Rik, exon 3 of 3)	5	64044973	64050226	5254	1	NR_045384	3327	5830416I19Rik	5830416I19Rik
chr19	53449186	53449534	chd7_ko_peak_1671	28	.	369943	632282	286305	289	Exon (NR_028427/5830416P10Rik, exon 5 of 10)	19	53441212	53464796	23585	2	NR_028427	15262	5830416P10Rik	5830416P10Rik
chr19	53460281	53460634	chd7_ko_peak_1672	72	.	538389	11195	720271	102	Intron (NR_028427/5830416P10Rik, intron 2 of 9)	19	53441212	53464796	23585	2	NR_028427	4162	5830416P10Rik	5830416P10Rik
chr5	22572809	22573096	chd7_ko_peak_2345	49	.	516711	869691	493712	113	Distal Intergenic	5	22550413	22558171	7759	1	NR_102315	22397	6030443J06Rik	6030443J06Rik
chr15	12718347	12718677	chd7_ko_peak_1159	45	.	457408	82821	457182	232	Distal Intergenic	15	12808177	12824657	16481	2	NM_029998	105980	6030458C11Rik	6030458C11Rik
chr4	84224423	84224861	chd7_ko_peak_2137	87	.	564142	12847	873219	236	Distal Intergenic	4	84042040	84044879	2840	2	NR_130998	-179545	6030471H07Rik	6030471H07Rik
chr3	129650863	129651384	chd7_ko_peak_2032	54	.	409052	931866	549684	311	Distal Intergenic	3	129753758	129763882	10125	1	NR_040589	-102374	6330410L21Rik	6330410L21Rik
chr13	99444672	99445103	chd7_ko_peak_838	24	.	384955	585852	247583	369	Intron (NM_008634/Map1b, intron 2 of 6)	13	99410836	99412826	1991	2	NR_015515	-31847	6430562O15Rik	6430562O15Rik
chr8	36547957	36548503	chd7_ko_peak_2934	103	.	510905	145505	103278	244	Distal Intergenic	8	36489191	36513013	23823	1	NM_176952	58767	6430573F11Rik	6430573F11Rik
chr2	72820714	72821000	chd7_ko_peak_1758	33	.	447817	692534	337671	75	Distal Intergenic	2	72784681	72813717	29037	2	NR_102349	-6998	6430710C18Rik	6430710C18Rik
chr8	20121721	20122064	chd7_ko_peak_2869	102	.	332967	144284	102114	197	Distal Intergenic	8	20268286	20297432	29147	2	NR_030708	175368	6820431F20Rik	6820431F20Rik
chr8	20289866	20290212	chd7_ko_peak_2877	23	.	233602	565756	230249	57	Intron (NR_030708/6820431F20Rik, intron 1 of 4)	8	20268286	20297432	29147	2	NR_030708	7220	6820431F20Rik	6820431F20Rik
chr8	20302821	20303153	chd7_ko_peak_2878	109	.	414264	152371	109715	156	Distal Intergenic	8	20268286	20297432	29147	2	NR_030708	-5390	6820431F20Rik	6820431F20Rik
chr8	20304203	20304570	chd7_ko_peak_2879	39	.	313285	760322	397606	194	Distal Intergenic	8	20268286	20297432	29147	2	NR_030708	-6772	6820431F20Rik	6820431F20Rik
chr8	20321296	20321789	chd7_ko_peak_2880	234	.	490123	281676	234669	211	Distal Intergenic	8	20268286	20297432	29147	2	NR_030708	-23865	6820431F20Rik	6820431F20Rik
chr8	20328774	20329106	chd7_ko_peak_2881	107	.	366433	150068	10756	212	Distal Intergenic	8	20268286	20297432	29147	2	NR_030708	-31343	6820431F20Rik	6820431F20Rik
chr8	20116845	20117380	chd7_ko_peak_2868	74	.	308499	114346	742408	194	Distal Intergenic	8	20268286	20297432	29147	2	NR_030708	180052	6820431F20Rik	6820431F20Rik
chr8	20122609	20123021	chd7_ko_peak_2870	136	.	385506	180638	13653	137	Distal Intergenic	8	20268286	20297432	29147	2	NR_030708	174411	6820431F20Rik	6820431F20Rik
chr8	20138021	20139102	chd7_ko_peak_2871	70	.	312829	110453	706433	561	Distal Intergenic	8	20268286	20297432	29147	2	NR_030708	158330	6820431F20Rik	6820431F20Rik
chr8	20140468	20140775	chd7_ko_peak_2872	70	.	312521	110306	705064	164	Distal Intergenic	8	20268286	20297432	29147	2	NR_030708	156657	6820431F20Rik	6820431F20Rik
chr8	20152916	20153404	chd7_ko_peak_2873	230	.	495035	277438	230496	209	Distal Intergenic	8	20268286	20297432	29147	2	NR_030708	144028	6820431F20Rik	6820431F20Rik
chr8	20154183	20154493	chd7_ko_peak_2874	118	.	389814	16133	118177	143	Distal Intergenic	8	20268286	20297432	29147	2	NR_030708	142939	6820431F20Rik	6820431F20Rik
chr8	20259281	20259928	chd7_ko_peak_2875	37	.	306493	738554	378448	532	Distal Intergenic	8	20268286	20297432	29147	2	NR_030708	37504	6820431F20Rik	6820431F20Rik
chr8	20267412	20267831	chd7_ko_peak_2876	321	.	601072	369099	321077	226	Distal Intergenic	8	20268286	20297432	29147	2	NR_030708	29601	6820431F20Rik	6820431F20Rik
chr8	20017790	20018078	chd7_ko_peak_2863	31	.	290596	668506	3.18	118	Intron (NM_001270553/Gm21119, intron 6 of 9)	8	20268286	20297432	29147	2	NR_030708	279354	6820431F20Rik	6820431F20Rik
chr8	20042942	20043287	chd7_ko_peak_2864	51	.	383549	893994	515466	157	Intron (NM_001270553/Gm21119, intron 6 of 9)	8	20268286	20297432	29147	2	NR_030708	254145	6820431F20Rik	6820431F20Rik
chr8	20049102	20049467	chd7_ko_peak_2865	69	.	352585	109727	699747	178	Intron (NM_001270553/Gm21119, intron 6 of 9)	8	20268286	20297432	29147	2	NR_030708	247965	6820431F20Rik	6820431F20Rik
chr8	20102472	20102771	chd7_ko_peak_2866	64	.	307702	104028	647905	130	Distal Intergenic	8	20268286	20297432	29147	2	NR_030708	194661	6820431F20Rik	6820431F20Rik
chr8	20108006	20108384	chd7_ko_peak_2867	115	.	377455	15803	115042	192	Distal Intergenic	8	20268286	20297432	29147	2	NR_030708	189048	6820431F20Rik	6820431F20Rik
chr12	11052457	11053058	chd7_ko_peak_574	125	.	724385	16944	125855	431	Intron (NR_045860/7420701I03Rik, intron 2 of 2)	12	11047813	11078741	30929	1	NR_045860	4645	7420701I03Rik	7420701I03Rik
chr12	100817448	100817812	chd7_ko_peak_675	34	.	417915	696763	341385	181	Intron (NM_145448/9030617O03Rik, intron 1 of 12)	12	100779123	100872610	93488	1	NM_145448	38326	9030617O03Rik	9030617O03Rik
chr15	75371638	75371952	chd7_ko_peak_1222	38	.	447932	750585	389037	270	Distal Intergenic	15	75427606	75431829	4224	2	NR_108041	59877	9030619P08Rik	9030619P08Rik
chr12	23770539	23770849	chd7_ko_peak_600	50	.	454165	883789	506349	133	Distal Intergenic	12	24043202	24097269	54068	2	NM_001256489	326420	9030624G23Rik	9030624G23Rik
chr12	24086928	24087207	chd7_ko_peak_601	84	.	654501	125591	846312	172	Intron (NM_001256489/9030624G23Rik, intron 1 of 3)	12	24043202	24097269	54068	2	NM_001256489	10062	9030624G23Rik	9030624G23Rik
chr12	24142620	24143157	chd7_ko_peak_602	66	.	585606	105789	663414	164	Distal Intergenic	12	24043202	24097269	54068	2	NM_001256489	-45352	9030624G23Rik	9030624G23Rik
chr19	45993605	45993975	chd7_ko_peak_1666	65	.	470256	104548	652621	118	Intron (NM_198296/9130011E15Rik, intron 1 of 25)	19	45818144	45998488	180345	2	NM_198296	4513	9130011E15Rik	9130011E15Rik
chr12	35642501	35642840	chd7_ko_peak_612	83	.	604132	124631	837772	221	Distal Intergenic	12	35672291	35686304	14014	2	NR_045051	43464	9130015A21Rik	9130015A21Rik
chr10	120339343	120339702	chd7_ko_peak_377	62	.	523171	101827	627744	84	Distal Intergenic	10	120389523	120392793	3271	1	NR_040626	-49821	9230105E05Rik	9230105E05Rik
chr10	120388588	120388982	chd7_ko_peak_378	92	.	570569	133711	922156	235	Promoter (<=1kb)	10	120389523	120392793	3271	1	NR_040626	-541	9230105E05Rik	9230105E05Rik
chr1	136427649	136428080	chd7_ko_peak_149	66	.	542182	105398	660391	141	Intron (NM_026500/Ddx59, intron 4 of 7)	1	136411916	136415519	3604	2	NR_024328	-12131	9230116N13Rik	9230116N13Rik
chr16	22505614	22506010	chd7_ko_peak_1307	59	.	484624	977239	590237	205	Intron (NM_138650/Dgkg, intron 21 of 24)	16	22511480	22517685	6206	1	NR_130988	-5470	9230117E06Rik	9230117E06Rik
chr1	51400468	51400750	chd7_ko_peak_45	32	.	419844	672681	321622	55	Distal Intergenic	1	51218386	51333779	115394	2	NR_045151	-66690	9330175M20Rik	9330175M20Rik
chr3	155745977	155746286	chd7_ko_peak_2050	41	.	482264	779643	413837	113	Distal Intergenic	3	155976354	156008592	32239	1	NR_040553	-230068	9330178D15Rik	9330178D15Rik
chr7	137397462	137397744	chd7_ko_peak_2818	17	.	349486	501375	177456	99	Intron (NM_029886/9430038I01Rik, intron 1 of 3)	7	137375569	137410756	35188	2	NM_029886	13012	9430038I01Rik	9430038I01Rik
chr12	79851912	79852273	chd7_ko_peak_658	45	.	455674	82495	454315	220	Distal Intergenic	12	79917019	79924733	7715	2	NR_131075	72460	9430078K24Rik	9430078K24Rik
chrX	48305220	48305588	chd7_ko_peak_3246	87	.	646404	128305	871657	239	Distal Intergenic	20	48276792	48285426	8635	2	NR_045916	-19795	9530027J09Rik	9530027J09Rik
chr11	52483434	52483900	chd7_ko_peak_467	166	.	742411	211474	166216	180	Distal Intergenic	11	52396428	52408723	12296	1	NM_153117	87007	9530068E07Rik	9530068E07Rik
chr9	68798343	68798660	chd7_ko_peak_3124	32	.	408258	679165	327189	138	Intron (NM_013646/Rora, intron 1 of 10)	9	68765346	68773322	7977	1	NR_033299	32998	9530091C08Rik	9530091C08Rik
chr11	64000509	64000788	chd7_ko_peak_486	40	.	444025	773118	409002	79	Intron (NM_178379/Cox10, intron 4 of 6)	11	63964226	63968040	3815	1	NR_131111	36284	9630013K17Rik	9630013K17Rik
chr17	27229889	27230363	chd7_ko_peak_1420	32	.	380613	678676	326859	337	Distal Intergenic	17	27235075	27248066	12992	2	NR_131118	17703	9630028I04Rik	9630028I04Rik
chr17	10431947	10433122	chd7_ko_peak_1397	122	.	520223	166279	122881	970	Intron (NM_027032/Pacrg, intron 4 of 4)	17	10456216	10474123	17908	1	NR_077238	-23094	A230009B12Rik	A230009B12Rik
chr17	10567551	10567931	chd7_ko_peak_1398	38	.	444179	743924	383141	245	Intron (NM_027032/Pacrg, intron 4 of 4)	17	10456216	10493057	36842	1	NR_077237	111336	A230009B12Rik	A230009B12Rik
chr16	25038590	25038946	chd7_ko_peak_1311	49	.	431381	867047	492034	248	Distal Intergenic	16	25059639	25069058	9420	1	NR_040374	-20693	A230028O05Rik	A230028O05Rik
chr13	48324251	48324589	chd7_ko_peak_756	49	.	498873	871777	495552	147	Distal Intergenic	13	48272418	48273884	1467	2	NR_045162	-50368	A330048O09Rik	A330048O09Rik
chr17	69786834	69787232	chd7_ko_peak_1483	87	.	627105	128922	877423	259	Distal Intergenic	17	69439326	69489233	49908	1	NM_001145192	347509	A330050F15Rik	A330050F15Rik
chr8	120334394	120335211	chd7_ko_peak_3017	28	.	338527	636131	289703	92	Distal Intergenic	8	120204434	120228230	23797	2	NR_110496	-106165	A330074K22Rik	A330074K22Rik
chr4	78513379	78513701	chd7_ko_peak_2129	49	.	516711	869691	493712	160	Distal Intergenic	4	78594047	78597484	3438	1	NR_131142	-80346	A430085M09Rik	A430085M09Rik
chr13	114026443	114026750	chd7_ko_peak_860	64	.	516498	104057	648144	222	Intron (NM_172595/Arl15, intron 4 of 4)	13	114124348	114151592	27245	2	NR_045836	124842	A430090L17Rik	A430090L17Rik
chr13	15822291	15822622	chd7_ko_peak_714	49	.	516711	869691	493712	62	Intron (NR_046131/A530046M15Rik, intron 2 of 4)	13	15807243	15827537	20295	1	NR_046131	15049	A530046M15Rik	A530046M15Rik
chr6	60410209	60410614	chd7_ko_peak_2544	95	.	625996	136976	952589	108	Distal Intergenic	6	60279043	60403707	124665	2	NR_015565	-6503	A530053G22Rik	A530053G22Rik
chr4	16631637	16631957	chd7_ko_peak_2076	50	.	470001	883435	506062	109	Distal Intergenic	4	16164110	16266225	102116	1	NR_045765	467528	A530072M11Rik	A530072M11Rik
chr4	16954559	16955215	chd7_ko_peak_2077	51	.	510125	891544	513287	200	Distal Intergenic	4	16164110	16266225	102116	1	NR_045765	790450	A530072M11Rik	A530072M11Rik
chr1	186513677	186514125	chd7_ko_peak_202	51	.	475268	893518	51501	231	Intron (NR_131124/A730004F24Rik, intron 2 of 2)	1	186511838	186558681	46844	2	NR_131124	44556	A730004F24Rik	A730004F24Rik
chr6	61523917	61524245	chd7_ko_peak_2547	66	.	585606	105789	663414	176	Intron (NM_001164316/Ccser1, intron 5 of 10)	6	61175604	61180810	5207	2	NR_040287	-343108	A730020E08Rik	A730020E08Rik
chr1	11395809	11396626	chd7_ko_peak_12	63	.	475972	102528	634147	264	Distal Intergenic	1	11414105	11601821	187717	1	NM_001160370	-17479	A830018L16Rik	A830018L16Rik
chr1	11467048	11467353	chd7_ko_peak_13	46	.	479822	837964	465922	116	Intron (NM_001160370/A830018L16Rik, intron 1 of 6)	1	11414105	11975902	561798	1	NM_177173	52944	A830018L16Rik	A830018L16Rik
chr1	11620836	11621360	chd7_ko_peak_14	98	.	585825	140954	989742	201	Intron (NM_001160369/A830018L16Rik, intron 7 of 13)	1	11414105	11975902	561798	1	NM_177173	206732	A830018L16Rik	A830018L16Rik
chr3	15000575	15001007	chd7_ko_peak_1907	57	.	462838	964716	578818	229	Intron (NR_040549/A930001A20Rik, intron 4 of 4)	3	14971201	15002727	31527	1	NR_040550	29375	A930001A20Rik	A930001A20Rik
chr3	15055690	15056138	chd7_ko_peak_1908	143	.	641356	187392	143011	268	Distal Intergenic	3	14971201	15002727	31527	1	NR_040550	84490	A930001A20Rik	A930001A20Rik
chr16	19865433	19866178	chd7_ko_peak_1302	53	.	468423	912264	531823	61	Distal Intergenic	16	19876568	19884274	7707	2	NR_015488	18096	A930003A15Rik	A930003A15Rik
chr10	115541884	115542181	chd7_ko_peak_370	26	.	413369	608573	265582	17	Intron (NM_010195/Lgr5, intron 1 of 17)	10	115569986	115582454	12469	1	NM_029982	-27805	A930009A15Rik	A930009A15Rik
chr15	44909903	44910392	chd7_ko_peak_1198	605	.	14.82	65489	60.53	147	Distal Intergenic	15	44881394	44884743	3350	1	NR_033609	28510	A930017M01Rik	A930017M01Rik
chr2	146302363	146302651	chd7_ko_peak_1827	62	.	559681	101297	622971	169	Intron (NM_001033348/Ralgapa2, intron 38 of 40)	2	146259286	146267160	7875	1	NR_040619	43078	A930019D19Rik	A930019D19Rik
chr4	131126012	131126466	chd7_ko_peak_2197	53	.	503403	912985	532453	348	Distal Intergenic	4	131000832	131010474	9643	2	NR_130167	-115539	A930031H19Rik	A930031H19Rik
chr13	64322972	64323301	chd7_ko_peak_777	58	.	537162	973394	586756	174	Distal Intergenic	13	64291836	64312710	20875	2	NM_025370	-10263	Aaed1	Aaed1
chr17	45495352	45495788	chd7_ko_peak_1459	89	.	557957	130988	896684	211	Distal Intergenic	17	45506841	45520843	14003	1	NM_198608	-11053	Aars2	Aars2
chr9	3988034	3988549	chd7_ko_peak_3050	65	.	556323	104344	65073	236	Distal Intergenic	9	4294793	4309494	14702	2	NM_026276	320945	Aasdhppt	Aasdhppt
chr9	4283949	4284293	chd7_ko_peak_3051	49	.	498873	871777	495552	107	Distal Intergenic	9	4294793	4309494	14702	2	NM_026276	25201	Aasdhppt	Aasdhppt
chr6	23089306	23089609	chd7_ko_peak_2504	71	.	485089	111212	713472	106	Intron (NM_013930/Aass, intron 18 of 23)	6	23072173	23132986	60814	2	NM_013930	43377	Aass	Aass
chr6	23090198	23090516	chd7_ko_peak_2505	22	.	333896	559795	225175	247	Intron (NM_013930/Aass, intron 18 of 23)	6	23072173	23132986	60814	2	NM_013930	42470	Aass	Aass
chr16	8502691	8503032	chd7_ko_peak_1279	60	.	546943	990648	602533	147	Distal Intergenic	16	8513429	8621567	108139	1	NM_001170978	-10397	Abat	Abat
chr16	8562880	8563246	chd7_ko_peak_1280	89	.	557957	130988	896684	168	Intron (NM_001170978/Abat, intron 1 of 14)	16	8513429	8621567	108139	1	NM_172961	49452	Abat	Abat
chr8	123993803	123994432	chd7_ko_peak_3029	110	.	643244	153129	110432	364	Distal Intergenic	8	123952459	123983122	30664	2	NM_019552	-10682	Abcb10	Abcb10
chr5	8732740	8733102	chd7_ko_peak_2305	50	.	455706	886886	509151	129	Intron (NM_011076/Abcb1a, intron 22 of 27)	5	8798147	8866314	68168	1	NM_011075	-65045	Abcb1b	Abcb1b
chr8	86393812	86394204	chd7_ko_peak_2979	123	.	667039	166871	123442	221	Distal Intergenic	8	86504841	86566590	61750	2	NM_172912	172386	Abcc12	Abcc12
chr14	118713342	118713784	chd7_ko_peak_1123	23	.	327674	568263	232359	240	Distal Intergenic	14	118482692	118706219	223528	2	NM_001163676	-7124	Abcc4	Abcc4
chr6	58596025	58596519	chd7_ko_peak_2543	109	.	498048	152482	109823	341	Promoter (<=1kb)	6	58596672	58692451	95780	1	NM_011920	-153	Abcg2	Abcg2
chr7	84248101	84248461	chd7_ko_peak_2770	38	.	387352	744687	383858	136	3' UTR	7	84109356	84151893	42538	2	NM_133722	-96209	Abhd17c	Abhd17c
chr7	79211222	79211933	chd7_ko_peak_2756	93	.	484006	134661	931129	525	Distal Intergenic	7	79273266	79361601	88336	1	NM_018811	-61333	Abhd2	Abhd2
chr5	35771120	35771552	chd7_ko_peak_2369	141	.	653907	186073	141749	217	Intron (NM_001177696/Ablim2, intron 1 of 21)	5	35757880	35884979	127100	1	NM_177678	13241	Ablim2	Ablim2
chr5	35783144	35783486	chd7_ko_peak_2370	20	.	35657	536052	204518	292	Intron (NM_001177696/Ablim2, intron 1 of 21)	5	35757880	35884979	127100	1	NM_177678	25265	Ablim2	Ablim2
chr11	76483147	76483617	chd7_ko_peak_502	51	.	457258	889999	511916	302	Intron (NM_198018/Abr, intron 2 of 21)	11	76416732	76468465	51734	2	NM_001291186	-14683	Abr	Abr
chr15	41905576	41905911	chd7_ko_peak_1195	57	.	492473	959452	574692	195	Distal Intergenic	15	41865293	41869720	4428	2	NM_175456	-35857	Abra	Abra
chr18	74801772	74802302	chd7_ko_peak_1582	70	.	512021	110181	703957	239	Intron (NM_177470/Acaa2, intron 8 of 9)	18	74779212	74806207	26996	1	NM_177470	22561	Acaa2	Acaa2
chr11	84276969	84277339	chd7_ko_peak_510	64	.	535694	104185	649304	221	Intron (NM_133360/Acaca, intron 24 of 53)	11	84195438	84401651	206214	1	NM_133360	81532	Acaca	Acaca
chr15	19863955	19864267	chd7_ko_peak_1166	38	.	460914	743531	382866	132	Distal Intergenic	15	20665214	20666750	1537	2	NM_022816	802483	Acot10	Acot10
chr12	84028670	84029281	chd7_ko_peak_662	31	.	385059	661849	312212	506	Distal Intergenic	12	84038379	84044723	6345	1	NM_134247	-9098	Acot4	Acot4
chr11	20138485	20138896	chd7_ko_peak_427	46	.	406994	84244	46986	225	Distal Intergenic	11	20062304	20112951	50648	2	NM_146243	-25535	Actr2	Actr2
chr11	20145312	20145909	chd7_ko_peak_428	57	.	41916	956768	572237	382	Distal Intergenic	11	20062304	20112951	50648	2	NM_146243	-32362	Actr2	Actr2
chr1	124967805	124968135	chd7_ko_peak_127	82	.	574445	122845	821076	207	Distal Intergenic	1	125392905	125435727	42823	2	NM_001205385	467592	Actr3	Actr3
chr3	30565960	30566552	chd7_ko_peak_1937	75	.	558654	115928	75669	282	Distal Intergenic	3	30597073	30599870	2798	2	NM_029690	33318	Actrt3	Actrt3
chr1	63442184	63442805	chd7_ko_peak_65	99	.	55483	141782	997516	214	Distal Intergenic	1	63445904	63573219	127316	1	NM_001177600	-3099	Adam23	Adam23
chr6	92843613	92843932	chd7_ko_peak_2576	53	.	468423	912264	531823	209	Intron (NM_175314/Adamts9, intron 18 of 29)	6	92772699	92901441	128743	2	NM_175314	57509	Adamts9	Adamts9
chr4	86183718	86184157	chd7_ko_peak_2140	77	.	552012	118372	779357	111	Intron (NM_029967/Adamtsl1, intron 4 of 27)	4	86053915	86428382	374468	1	NM_029967	129804	Adamtsl1	Adamtsl1
chr12	88341318	88341625	chd7_ko_peak_668	50	.	487077	883245	505926	168	Distal Intergenic	12	88360514	88461726	101213	1	NM_001277296	-18889	Adck1	Adck1
chr11	6895098	6895553	chd7_ko_peak_408	135	.	625833	179223	135173	223	Distal Intergenic	11	7063489	7178505	115017	1	NM_009622	-167936	Adcy1	Adcy1
chr13	69079687	69080079	chd7_ko_peak_813	134	.	826738	178785	134757	103	Distal Intergenic	13	68620043	68999541	379499	2	NM_153534	-80147	Adcy2	Adcy2
chr17	93482421	93482937	chd7_ko_peak_1497	33	.	447817	692534	337671	209	Distal Intergenic	17	93199422	93205489	6068	1	NM_009625	283000	Adcyap1	Adcyap1
chr5	49738774	49739079	chd7_ko_peak_2380	33	.	447817	692534	337671	36	Distal Intergenic	5	49959951	50058996	99046	2	NM_133911	319917	Adgra2	Adgra2
chr5	129270129	129270460	chd7_ko_peak_2473	94	.	643376	136117	944574	206	Distal Intergenic	5	129096750	129204599	107850	1	NM_001081342	173380	Adgrd1	Adgrd1
chr8	83819138	83819424	chd7_ko_peak_2976	33	.	395842	682663	330208	123	Distal Intergenic	8	83723251	83741311	18061	2	NM_011925	-77828	Adgre5	Adgre5
chr17	42744059	42744379	chd7_ko_peak_1453	49	.	516711	869691	493712	226	Promoter (1-2kb)	17	42708937	42742179	33243	2	NM_001033493	-1881	Adgrf2	Adgrf2
chr8	95030899	95031262	chd7_ko_peak_2994	99	.	671146	141289	992898	235	Intron (NM_173036/Adgrg3, intron 2 of 11)	8	95017692	95045249	27558	1	NM_173036	13208	Adgrg3	Adgrg3
chr10	14287719	14288008	chd7_ko_peak_220	19	.	374353	520577	193818	9	Distal Intergenic	10	14402585	14545036	142452	2	NM_001002268	257028	Adgrg6	Adgrg6
chr10	14583470	14584467	chd7_ko_peak_221	119	.	609849	162713	11949	266	Distal Intergenic	10	14402585	14545036	142452	2	NM_001002268	-38435	Adgrg6	Adgrg6
chr3	148343559	148343945	chd7_ko_peak_2046	23	.	389624	569249	233222	212	Distal Intergenic	3	148815586	148954635	139050	2	NM_001081298	610690	Adgrl2	Adgrl2
chr3	149052505	149052927	chd7_ko_peak_2047	253	.	102592	300466	253164	192	Distal Intergenic	3	148815586	148954635	139050	2	NM_001081298	-97871	Adgrl2	Adgrl2
chr14	21112396	21112689	chd7_ko_peak_1012	19	.	378922	527998	19764	265	Intron (NM_134079/Adk, intron 3 of 10)	14	21076152	21448569	372418	1	NM_001243041	36245	Adk	Adk
chr16	38443883	38444177	chd7_ko_peak_1330	59	.	430872	98524	597545	177	Distal Intergenic	16	38445399	38452689	7291	2	NM_007414	8512	Adprh	Adprh
chr11	43952158	43952463	chd7_ko_peak_460	18	.	369023	511895	186419	221	Distal Intergenic	11	43774605	43901237	126633	2	NM_001284381	-50922	Adra1b	Adra1b
chr8	27240461	27240762	chd7_ko_peak_2924	91	.	478718	133207	917407	97	Distal Intergenic	8	27225776	27229588	3813	2	NM_013462	-10874	Adrb3	Adrb3
chr19	4332832	4333111	chd7_ko_peak_1604	56	.	488887	95248	568409	93	Intron (NM_001001984/Kdm2a, intron 12 of 20)	19	4285999	4306222	20224	2	NM_130863	-26611	Adrbk1	Adrbk1
chr6	140692603	140692884	chd7_ko_peak_2644	234	.	991761	28.15	234494	110	Distal Intergenic	6	140626885	140655481	28597	1	NM_001309436	65719	Aebp2	Aebp2
chr5	35948441	35948937	chd7_ko_peak_2371	71	.	502219	111591	716938	287	Intron (NM_027373/Afap1, intron 5 of 16)	5	35893319	36003922	110604	1	NM_027373	55123	Afap1	Afap1
chr5	103724380	103725036	chd7_ko_peak_2428	155	.	595579	20045	15557	342	Distal Intergenic	5	103754162	103855322	101161	1	NM_133919	-29126	Aff1	Aff1
chr8	52356121	52356657	chd7_ko_peak_2945	53	.	471714	918783	537746	61	Distal Intergenic	8	53511702	53523422	11721	1	NM_001005847	-1155045	Aga	Aga
chr1	82820428	82820836	chd7_ko_peak_83	103	.	650708	146036	103773	327	Distal Intergenic	1	82839483	82896275	56793	1	NM_010472	-18647	Agfg1	Agfg1
chr4	126465680	126466078	chd7_ko_peak_2185	86	.	540877	127249	861841	171	Promoter (2-3kb)	4	126435013	126468421	33409	2	NM_153403	2343	2001-08-01	2001-08-01
chr2	26611016	26611359	chd7_ko_peak_1709	46	.	43085	836359	464462	143	Distal Intergenic	2	26593057	26604417	11361	2	NM_026212	-6600	Agpat2	Agpat2
chr10	78366266	78366622	chd7_ko_peak_324	37	.	384029	737498	377502	191	Distal Intergenic	10	78271563	78351700	80138	2	NM_053014	-14567	Agpat3	Agpat3
chr8	18898190	18898662	chd7_ko_peak_2847	65	.	486394	104769	65464	144	Distal Intergenic	8	18846279	18884413	38135	1	NM_026792	51912	Agpat5	Agpat5
chr5	100987906	100988186	chd7_ko_peak_2424	107	.	695648	150235	107716	108	Distal Intergenic	5	100846229	100899102	52874	1	NM_172715	141678	Agpat9	Agpat9
chr2	75869710	75870073	chd7_ko_peak_1762	101	.	564323	144006	101852	267	Intron (NM_172666/Agps, intron 10 of 19)	2	75832177	75931350	99174	1	NM_172666	37534	Agps	Agps
chr2	75874080	75874378	chd7_ko_peak_1763	59	.	456412	982576	595142	145	Intron (NM_172666/Agps, intron 10 of 19)	2	75832177	75931350	99174	1	NM_172666	41904	Agps	Agps
chr4	156188935	156189326	chd7_ko_peak_2297	60	.	449453	998345	609539	297	Intron (NM_021604/Agrn, intron 2 of 35)	4	156165290	156197488	32199	2	NM_021604	8162	Agrn	Agrn
chr4	148085059	148085695	chd7_ko_peak_2291	46	.	37062	834222	462658	395	Promoter (2-3kb)	4	148077061	148088064	11004	2	NM_001301281	2369	Agtrap	Agtrap
chr11	23504846	23505625	chd7_ko_peak_436	48	.	440749	856633	482687	171	Distal Intergenic	11	23487882	23498039	10158	2	NM_172391	-6808	Ahsa2	Ahsa2
chr4	53339104	53339791	chd7_ko_peak_2104	154	.	61929	198841	15401	164	Distal Intergenic	4	53261356	53270232	8877	2	NR_033139	-68873	AI427809	AI427809
chr2	147292888	147293245	chd7_ko_peak_1831	84	.	629142	125202	843063	147	Intron (NR_030769/Nkx2-2os, intron 3 of 5)	2	147361543	147362793	1251	2	NR_040330	69548	AI646519	AI646519
chr19	7388671	7388972	chd7_ko_peak_1610	27	.	373718	614947	271057	108	Distal Intergenic	19	7373222	7383026	9805	2	NM_001167831	-5646	AI846148	AI846148
chr2	129178445	129178790	chd7_ko_peak_1812	55	.	411034	936775	554102	223	Promoter (1-2kb)	2	129178148	129180673	2526	2	NR_045264	1883	AI847159	AI847159
chr1	183299134	183299594	chd7_ko_peak_199	2556	.	217239	261031	255657	222	Promoter (2-3kb)	1	183297060	183324501	27442	1	NM_181732	2075	Aida	Aida
chr4	134069003	134069393	chd7_ko_peak_2210	22	.	342342	55469	220699	337	Promoter (<=1kb)	4	134068452	134092504	24053	1	NM_001162970	552	Aim1l	Aim1l
chr4	101388665	101389147	chd7_ko_peak_2148	175	.	742497	221239	17568	251	Intron (NR_040640/0610043K17Rik, intron 3 of 3)	4	101419289	101467771	48483	1	NM_001177602	-30142	Ak4	Ak4
chr12	105720078	105720419	chd7_ko_peak_682	32	.	405138	673447	322225	297	Intron (NM_030187/Ak7, intron 4 of 17)	12	105705982	105782447	76466	1	NM_030187	14097	Ak7	Ak7
chr11	88843141	88843645	chd7_ko_peak_521	81	.	549778	121668	810074	354	Exon (NR_104310/Akap1, exon 3 of 12)	11	88830792	88851503	20712	2	NM_009648	7858	Akap1	Akap1
chr10	4242328	4242661	chd7_ko_peak_209	43	.	417456	808592	439716	177	Distal Intergenic	10	4266329	4359471	93143	1	NM_031185	-23668	Akap12	Akap12
chr10	4289685	4290123	chd7_ko_peak_210	54	.	39557	925492	54382	201	Intron (NM_031185/Akap12, intron 1 of 3)	10	4266329	4359471	93143	1	NM_031185	23357	Akap12	Akap12
chr4	57780686	57781248	chd7_ko_peak_2115	39	.	420582	757896	395384	332	Intron (NM_001304544/Pakap, intron 6 of 8)	4	57845248	57896984	51737	1	NM_001035532	-64000	Akap2	Akap2
chr7	109695077	109695508	chd7_ko_peak_2791	43	.	412329	797858	430107	168	Distal Intergenic	7	109703737	109712181	8445	1	NM_020616	-8229	Akip1	Akip1
chr6	34344243	34344605	chd7_ko_peak_2514	88	.	589664	129796	885631	222	Distal Intergenic	6	34354164	34368454	14291	1	NM_008012	-9559	Akr1b8	Akr1b8
chr13	4155274	4155728	chd7_ko_peak_696	113	.	638909	156513	113624	134	Distal Intergenic	13	4132627	4150631	18005	2	NM_134066	-4644	Akr1c18	Akr1c18
chr1	65037553	65037917	chd7_ko_peak_67	131	.	592346	174897	13107	198	Distal Intergenic	1	65013086	65032748	19663	2	NM_027582	-4806	Akr1cl	Akr1cl
chr1	65040819	65041179	chd7_ko_peak_68	46	.	391979	835116	463314	228	Distal Intergenic	1	65013086	65032748	19663	2	NM_027582	-8072	Akr1cl	Akr1cl
chr6	37658104	37658669	chd7_ko_peak_2517	41	.	40487	782134	416106	211	Distal Intergenic	6	37530173	37568815	38643	1	NM_145364	127932	Akr1d1	Akr1d1
chr13	4825729	4826294	chd7_ko_peak_697	184	.	906575	230364	184514	248	Distal Intergenic	13	4592490	4609164	16675	2	NM_018859	-216566	Akr1e1	Akr1e1
chr6	90508250	90508657	chd7_ko_peak_2573	85	.	51957	126101	85103	168	Distal Intergenic	6	90550848	90599171	48324	1	NM_027406	-42191	Aldh1l1	Aldh1l1
chrX	144337990	144338401	chd7_ko_peak_3280	85	.	556735	126907	858601	153	Intron (NR_037145/Alg13, intron 5 of 26)	20	144317966	144374448	56483	1	NR_037145	20025	Alg13	Alg13
chr5	149247961	149248244	chd7_ko_peak_2495	1153	.	178492	120431	115327	20	Distal Intergenic	5	149265004	149288153	23150	1	NM_001308462	-16760	Alox5ap	Alox5ap
chr4	137777889	137778431	chd7_ko_peak_2220	44	.	436162	817498	44763	193	Intron (NM_007431/Alpl, intron 1 of 11)	4	137741731	137769820	28090	2	NM_001287176	-8070	Alpl	Alpl
chr1	58690204	58690544	chd7_ko_peak_56	50	.	42567	884179	506663	146	Intron (NM_175370/Als2cr12, intron 4 of 14)	1	58658120	58695989	37870	2	NM_175370	5445	Als2cr12	Als2cr12
chr9	102715158	102715685	chd7_ko_peak_3157	26	.	357093	606773	265582	487	Promoter (2-3kb)	9	102717804	102733417	15614	1	NM_019764	-2119	Amotl2	Amotl2
chr13	18937039	18937530	chd7_ko_peak_719	57	.	551159	962496	576767	170	Distal Intergenic	13	18948351	19150919	202569	1	NM_001289546	-10821	Amph	Amph
chr13	19136888	19137476	chd7_ko_peak_720	93	.	541083	134772	932149	195	Intron (NM_001289546/Amph, intron 17 of 20)	13	18948351	19150919	202569	1	NM_175007	188538	Amph	Amph
chr13	19137990	19138277	chd7_ko_peak_721	48	.	414959	860351	486017	173	Intron (NM_001289546/Amph, intron 18 of 20)	13	18948351	19150919	202569	1	NM_175007	189640	Amph	Amph
chr3	112951860	112952488	chd7_ko_peak_2016	156	.	814389	201765	156812	310	Distal Intergenic	3	113147656	113156727	9072	2	NM_001190403	204239	Amy2b	Amy2b
chr8	79794725	79795182	chd7_ko_peak_2975	67	.	498879	107422	678508	348	Distal Intergenic	8	79711820	79777321	65502	1	NM_026904	82906	Anapc10	Anapc10
chr10	69860077	69860356	chd7_ko_peak_308	28	.	356872	629994	284381	142	Intron (NM_146005/Ank3, intron 8 of 42)	10	69925532	70027436	101905	1	NM_009670	-65176	Ank3	Ank3
chr14	31918461	31918868	chd7_ko_peak_1027	91	.	62779	133173	917101	201	Distal Intergenic	14	31700015	31830415	130401	2	NM_001024604	-88047	Ankrd28	Ankrd28
chr15	95829904	95830388	chd7_ko_peak_1252	37	.	409125	735517	375776	313	Intron (NM_001253813/Ano6, intron 1 of 20)	15	95790843	95975472	184630	1	NM_175344	39062	Ano6	Ano6
chr14	25840740	25841095	chd7_ko_peak_1017	35	.	411694	712866	355733	81	Promoter (1-2kb)	14	25842155	25886804	44650	1	NM_013469	-1060	Anxa11	Anxa11
chr8	72271445	72271886	chd7_ko_peak_2961	28	.	354765	625609	28047	35	Distal Intergenic	8	72240132	72257379	17248	1	NM_007456	31314	Ap1m1	Ap1m1
chr7	81480903	81481275	chd7_ko_peak_2763	71	.	555031	111489	716002	202	Intron (NM_021492/Ap3b2, intron 4 of 25)	7	81460399	81493925	33527	2	NM_021492	12650	Ap3b2	Ap3b2
chr8	22823715	22824047	chd7_ko_peak_2914	30	.	383752	659311	309983	143	Distal Intergenic	8	22787354	22805654	18301	2	NM_029505	-18062	Ap3m2	Ap3m2
chr7	64475643	64475980	chd7_ko_peak_2743	57	.	462838	964716	578818	88	Distal Intergenic	7	64501706	64753876	252171	1	NM_007461	-25726	Apba2	Apba2
chr2	22739405	22739732	chd7_ko_peak_1705	2727	.	232906	278161	272768	198	Distal Intergenic	2	22774327	22875653	101327	1	NM_019456	-34595	Apbb1ip	Apbb1ip
chr15	79876063	79876388	chd7_ko_peak_1235	44	.	420068	814038	444557	132	Distal Intergenic	15	79892408	79908429	16022	1	NM_001160415	-16020	Apobec3	Apobec3
chr16	31326834	31327118	chd7_ko_peak_1320	51	.	45882	893129	514681	39	Distal Intergenic	16	31296192	31314808	18617	2	NM_007470	-12027	Apod	Apod
chr15	77462459	77462935	chd7_ko_peak_1230	31	.	372356	661891	312228	314	Distal Intergenic	15	77477047	77491069	14023	1	NM_177744	-14112	Apol10a	Apol10a
chr4	41089549	41090001	chd7_ko_peak_2094	33	.	364238	694097	339032	252	Distal Intergenic	4	41092724	41098183	5460	2	NM_016689	8182	Aqp3	Aqp3
chr4	41101068	41101398	chd7_ko_peak_2095	66	.	507117	105675	662909	121	Promoter (2-3kb)	4	41092724	41098183	5460	2	NM_016689	-2886	Aqp3	Aqp3
chr5	62743511	62743820	chd7_ko_peak_2389	41	.	482264	779643	413837	190	Intron (NM_178407/Arap2, intron 2 of 32)	5	62602446	62766177	163732	2	NM_178407	22357	Arap2	Arap2
chr7	123336193	123336636	chd7_ko_peak_2803	81	.	549778	121668	810074	81	Intron (NM_001122640/Arhgap17, intron 1 of 20)	7	123279149	123369915	90767	2	NM_001122640	33279	Arhgap17	Arhgap17
chr2	20899870	20900151	chd7_ko_peak_1702	45	.	489278	822801	452382	192	Intron (NM_001081364/Arhgap21, intron 3 of 23)	2	20847919	20967721	119803	2	NM_001081364	67570	Arhgap21	Arhgap21
chr11	103387885	103388419	chd7_ko_peak_540	90	.	559725	131371	900226	281	Intron (NM_183034/Plekhm1, intron 4 of 11)	11	103359373	103363692	4320	2	NM_183288	-24194	Arhgap27	Arhgap27
chr17	67917026	67917305	chd7_ko_peak_1482	33	.	444558	687106	334114	237	Intron (NM_172964/Arhgap28, intron 1 of 17)	17	67842708	68004108	161401	2	NM_172964	86803	Arhgap28	Arhgap28
chr9	9269334	9269672	chd7_ko_peak_3057	49	.	461476	867018	492028	32	Distal Intergenic	9	8994953	9239013	244061	2	NM_027823	-30322	Arhgap42	Arhgap42
chr11	65110071	65110431	chd7_ko_peak_487	16	.	355522	489787	167741	242	Intron (NM_001099288/Arhgap44, intron 1 of 19)	11	65002039	65162961	160923	2	NM_001099288	52530	Arhgap44	Arhgap44
chr12	52395236	52395550	chd7_ko_peak_626	73	.	527659	113419	733877	111	Distal Intergenic	12	52516077	52567851	51775	1	NM_009706	-120527	Arhgap5	Arhgap5
chr12	52497173	52497489	chd7_ko_peak_627	36	.	450423	725617	366975	141	Distal Intergenic	12	52516077	52567851	51775	1	NM_009706	-18588	Arhgap5	Arhgap5
chr4	140639895	140640520	chd7_ko_peak_2223	77	.	530059	117544	771725	474	Intron (NM_001112723/Arhgef10l, intron 1 of 26)	4	140514485	140648756	134272	2	NM_001112723	8236	Arhgef10l	Arhgef10l
chr8	3394822	3395539	chd7_ko_peak_2831	94	.	562512	135835	941946	572	Promoter (1-2kb)	8	3393008	3456600	63593	1	NM_133962	1815	Arhgef18	Arhgef18
chr8	3416816	3417185	chd7_ko_peak_2832	49	.	432702	869854	493842	166	Intron (NM_133962/Arhgef18, intron 1 of 19)	8	3393008	3456600	63593	1	NM_133962	23809	Arhgef18	Arhgef18
chr3	61913019	61913542	chd7_ko_peak_1960	49	.	501083	875672	499082	370	Distal Intergenic	3	62338777	62462221	123445	1	NM_001081295	-425235	Arhgef26	Arhgef26
chr14	27272950	27273420	chd7_ko_peak_1022	55	.	501497	94306	559783	295	Intron (NM_001289686/Arhgef3, intron 4 of 12)	14	27238010	27403911	165902	1	NM_027871	34941	Arhgef3	Arhgef3
chr14	27347270	27347599	chd7_ko_peak_1023	64	.	4689	104244	649829	178	Intron (NM_001289686/Arhgef3, intron 4 of 12)	14	27336037	27403911	67875	1	NM_001289687	11234	Arhgef3	Arhgef3
chrX	57359245	57359726	chd7_ko_peak_3247	44	.	482596	811264	442103	123	Distal Intergenic	20	57231485	57338729	107245	2	NM_152801	-20517	Arhgef6	Arhgef6
chr9	57830216	57830613	chd7_ko_peak_3112	46	.	460918	834791	463037	209	Intron (NM_019689/Arid3b, intron 1 of 7)	9	57790505	57834234	43730	2	NM_019689	3621	Arid3b	Arid3b
chr13	14290068	14290415	chd7_ko_peak_713	41	.	482264	779643	413837	239	Intron (NM_001081348/Hecw1, intron 15 of 28)	13	14063784	14199603	135820	1	NM_198122	226285	Arid4b	Arid4b
chr10	68137336	68137822	chd7_ko_peak_305	128	.	598531	172384	12866	189	Intron (NM_023598/Arid5b, intron 4 of 9)	10	68095593	68278726	183134	2	NM_023598	140904	Arid5b	Arid5b
chr10	68212068	68212391	chd7_ko_peak_306	40	.	4576	767655	404037	191	Intron (NM_023598/Arid5b, intron 3 of 9)	10	68095593	68278726	183134	2	NM_023598	66335	Arid5b	Arid5b
chr10	68229935	68230452	chd7_ko_peak_307	45	.	379206	830463	45927	231	Intron (NM_023598/Arid5b, intron 3 of 9)	10	68095593	68278726	183134	2	NM_023598	48274	Arid5b	Arid5b
chr18	46914393	46914827	chd7_ko_peak_1558	156	.	644612	201362	156428	209	Distal Intergenic	18	46921815	46934222	12408	1	NM_001033446	-6988	Arl14epl	Arl14epl
chr13	113815808	113816266	chd7_ko_peak_859	26	.	369808	607541	265582	423	Intron (NM_172595/Arl15, intron 1 of 4)	13	113794508	114157461	362954	1	NM_172595	21301	Arl15	Arl15
chr12	39740950	39741371	chd7_ko_peak_616	128	.	712902	17182	128126	173	Distal Intergenic	12	40033291	40037376	4086	2	NM_007487	296005	Arl4a	Arl4a
chr12	39997924	39998366	chd7_ko_peak_617	104	.	575817	146671	104348	167	Distal Intergenic	12	40033291	40037376	4086	2	NM_007487	39010	Arl4a	Arl4a
chr11	101682168	101682558	chd7_ko_peak_534	43	.	377697	800861	43279	43	Distal Intergenic	11	101665541	101667832	2292	1	NM_025404	16628	Arl4d	Arl4d
chr6	97208499	97208890	chd7_ko_peak_2585	82	.	555414	122834	821007	166	Promoter (1-2kb)	6	97210792	97233315	22524	1	NM_022992	-1902	Arl6ip5	Arl6ip5
chr10	41997672	41998090	chd7_ko_peak_265	121	.	725108	164917	12158	173	Intron (NM_001034858/Armc2, intron 4 of 17)	10	41914990	42018382	103393	2	NM_001034858	20292	Armc2	Armc2
chr10	42107937	42108428	chd7_ko_peak_266	66	.	478563	106401	669044	196	Distal Intergenic	10	41914990	42018382	103393	2	NM_001034858	-89556	Armc2	Armc2
chr7	113186195	113186601	chd7_ko_peak_2797	48	.	414959	860351	486017	160	Distal Intergenic	7	113207465	113314126	106662	1	NM_001243048	-20864	Arntl	Arntl
chr7	113263011	113263406	chd7_ko_peak_2798	128	.	596999	171994	128291	199	Intron (NM_001243048/Arntl, intron 2 of 16)	7	113207465	113314126	106662	1	NM_007489	55547	Arntl	Arntl
chr13	80024551	80024834	chd7_ko_peak_821	33	.	447817	692534	337671	50	Distal Intergenic	13	80883422	80896043	12622	1	NM_001042591	-858588	Arrdc3	Arrdc3
chr13	80700794	80701226	chd7_ko_peak_822	88	.	464509	12925	880535	208	Distal Intergenic	13	80883422	80896043	12622	1	NM_001042591	-182196	Arrdc3	Arrdc3
chr13	80704406	80704718	chd7_ko_peak_823	22	.	29654	555974	221912	223	Distal Intergenic	13	80883422	80896043	12622	1	NM_001042591	-178704	Arrdc3	Arrdc3
chr8	41381646	41382103	chd7_ko_peak_2938	31	.	397542	65946	310034	307	Distal Intergenic	8	41340643	41374697	34055	2	NM_019734	-6950	Asah1	Asah1
chr12	21003449	21003791	chd7_ko_peak_595	115	.	743365	158998	115959	175	Distal Intergenic	12	21111756	21270171	158416	1	NM_001004364	-107965	Asap2	Asap2
chr12	21167647	21168081	chd7_ko_peak_596	50	.	48511	879638	502602	156	Intron (NM_001004364/Asap2, intron 1 of 26)	12	21111756	21270171	158416	1	NM_001135192	55892	Asap2	Asap2
chr14	26861093	26861535	chd7_ko_peak_1019	65	.	443196	104566	652776	218	Distal Intergenic	14	26894604	26914416	19813	1	NM_080856	-33069	Asb14	Asb14
chr11	102267769	102268076	chd7_ko_peak_536	16	.	326189	481358	160732	25	Promoter (<=1kb)	11	102268823	102278061	9239	1	NM_148953	-747	Asb16	Asb16
chr15	98146336	98146686	chd7_ko_peak_1255	45	.	457408	82821	457182	204	Promoter (<=1kb)	15	98134640	98145702	11063	2	NM_030121	-635	Asb8	Asb8
chrX	170758182	170758511	chd7_ko_peak_3289	2429	.	207762	248353	242998	245	Distal Intergenic	20	170672644	170678054	5411	1	NR_037594	85539	Asmt	Asmt
chrX	170880924	170881274	chd7_ko_peak_3290	2793	.	237914	284713	279315	217	Distal Intergenic	20	170672644	170678054	5411	1	NR_037594	208281	Asmt	Asmt
chr11	73318463	73318972	chd7_ko_peak_498	252	.	849577	299506	252213	281	Intron (NM_023113/Aspa, intron 3 of 5)	11	73304988	73324637	19650	2	NM_023113	5665	Aspa	Aspa
chr18	22324937	22325308	chd7_ko_peak_1521	80	.	58508	121021	804031	116	Distal Intergenic	18	22345089	22530227	185139	1	NM_001167777	-19781	Asxl3	Asxl3
chr19	32726659	32727084	chd7_ko_peak_1643	49	.	448103	871563	495385	138	Distal Intergenic	19	32672563	32712298	39736	2	NM_026487	-14362	Atad1	Atad1
chr6	136489932	136490252	chd7_ko_peak_2640	76	.	481454	117094	767543	160	Distal Intergenic	6	136518851	136607379	88529	1	NM_019426	-28599	Atf7ip	Atf7ip
chr16	10216678	10217322	chd7_ko_peak_1286	59	.	486291	980597	593339	479	Intron (NM_029253/Atf7ip2, intron 6 of 8)	16	10192906	10243051	50146	1	NM_153123	23773	Atf7ip2	Atf7ip2
chr15	101277215	101277580	chd7_ko_peak_1261	91	.	566908	132923	914743	190	Distal Intergenic	15	101284301	101290934	6634	1	NM_026566	-6721	Atg101	Atg101
chr2	91706184	91706578	chd7_ko_peak_1778	22	.	358926	563356	228186	131	Intron (NM_145528/Atg13, intron 1 of 15)	2	91674612	91710592	35981	2	NM_145528	4014	Atg13	Atg13
chr14	47572698	47573392	chd7_ko_peak_1041	156	.	611613	200924	156029	181	Distal Intergenic	14	47540893	47568434	27542	2	NM_172599	-4265	Atg14	Atg14
chr19	6240396	6240910	chd7_ko_peak_1607	41	.	402443	776991	412454	241	Promoter (<=1kb)	19	6241668	6262304	20637	1	NM_194348	-758	Atg2a	Atg2a
chr10	44247277	44247559	chd7_ko_peak_267	26	.	398306	608891	265815	197	Distal Intergenic	10	44268358	44364291	95934	1	NM_053069	-20799	Atg5	Atg5
chr6	114528294	114528642	chd7_ko_peak_2602	30	.	334425	648801	300677	34	Distal Intergenic	6	114643097	114860614	217518	1	NM_001253717	-114455	Atg7	Atg7
chr6	114530414	114530931	chd7_ko_peak_2603	55	.	437164	939661	556691	373	Distal Intergenic	6	114643097	114860614	217518	1	NM_001253717	-112166	Atg7	Atg7
chr6	114537385	114537838	chd7_ko_peak_2604	70	.	587134	109824	700664	251	Distal Intergenic	6	114643097	114860614	217518	1	NM_001253717	-105259	Atg7	Atg7
chr6	114539852	114540138	chd7_ko_peak_2605	28	.	381794	630148	284452	156	Distal Intergenic	6	114643097	114860614	217518	1	NM_001253717	-102959	Atg7	Atg7
chr6	114543251	114543626	chd7_ko_peak_2606	86	.	512045	127916	86802	230	Distal Intergenic	6	114643097	114860614	217518	1	NM_001253717	-99471	Atg7	Atg7
chr6	114553853	114554174	chd7_ko_peak_2607	53	.	382294	916987	536128	216	Distal Intergenic	6	114643097	114860614	217518	1	NM_001253717	-88923	Atg7	Atg7
chr6	114560849	114561470	chd7_ko_peak_2608	204	.	575061	250515	204158	255	Distal Intergenic	6	114643097	114860614	217518	1	NM_001253717	-81627	Atg7	Atg7
chr6	114565411	114565858	chd7_ko_peak_2609	101	.	440515	144088	101932	158	Distal Intergenic	6	114643097	114860614	217518	1	NM_001253717	-77239	Atg7	Atg7
chr6	114575495	114575916	chd7_ko_peak_2610	57	.	444665	956494	572008	151	Distal Intergenic	6	114643097	114860614	217518	1	NM_001253717	-67181	Atg7	Atg7
chr6	114611377	114611691	chd7_ko_peak_2611	47	.	437875	850767	477407	135	Distal Intergenic	6	114643097	114860614	217518	1	NM_001253717	-31406	Atg7	Atg7
chr6	114625321	114625676	chd7_ko_peak_2612	38	.	378278	750675	389106	50	Distal Intergenic	6	114643097	114860614	217518	1	NM_001253717	-17421	Atg7	Atg7
chr6	114629245	114629606	chd7_ko_peak_2613	107	.	573039	149977	107474	236	Distal Intergenic	6	114643097	114860614	217518	1	NM_001253717	-13491	Atg7	Atg7
chr17	79969519	79969851	chd7_ko_peak_1490	41	.	482264	779643	413837	229	Distal Intergenic	17	79848390	79896123	47734	2	NM_178050	-73397	Atl2	Atl2
chr17	79976752	79977112	chd7_ko_peak_1491	57	.	551159	962496	576767	76	Distal Intergenic	17	79848390	79896123	47734	2	NM_178050	-80630	Atl2	Atl2
chr6	124753949	124754272	chd7_ko_peak_2626	39	.	435476	757351	394915	147	Promoter (2-3kb)	6	124742544	124756487	13944	2	NM_007881	2215	Atn1	Atn1
chr6	64653532	64653912	chd7_ko_peak_2548	96	.	630855	137921	96133	225	Intron (NM_008167/Grid2, intron 14 of 15)	6	64729146	64731235	2090	1	NM_007500	-75234	Atoh1	Atoh1
chr3	101570241	101570712	chd7_ko_peak_2002	50	.	452634	880708	503591	303	Distal Intergenic	3	101576219	101604707	28489	2	NM_144900	33995	Atp1a1	Atp1a1
chr1	164503601	164503909	chd7_ko_peak_182	45	.	455674	82495	454315	102	Distal Intergenic	1	164437099	164458355	21257	2	NM_009721	-45247	Atp1b1	Atp1b1
chr13	90869171	90869548	chd7_ko_peak_827	122	.	660362	165444	122083	184	Distal Intergenic	13	90883449	90905355	21907	2	NM_001145879	35807	Atp6ap1l	Atp6ap1l
chr1	5261089	5261811	chd7_ko_peak_3	161	.	764909	206659	161538	186	Distal Intergenic	1	5083173	5162549	79377	1	NM_133826	177917	Atp6v1h	Atp6v1h
chr14	59928668	59929049	chd7_ko_peak_1068	22	.	356341	558584	224138	289	Intron (NM_015803/Atp8a2, intron 23 of 35)	14	59647741	60086834	439094	2	NM_015803	157785	Atp8a2	Atp8a2
chr2	132600375	132600687	chd7_ko_peak_1819	54	.	511983	928473	546565	103	Promoter (2-3kb)	2	132598196	132653064	54869	1	NR_033468	2180	AU019990	AU019990
chr15	40018501	40019319	chd7_ko_peak_1190	69	.	460523	108769	690909	219	Distal Intergenic	15	39962649	39967515	4867	1	NR_045719	55853	AU022793	AU022793
chr7	7005335	7005669	chd7_ko_peak_2672	66	.	585606	105789	663414	229	Distal Intergenic	7	6995385	7003091	7707	1	NM_020572	9951	Aurkc	Aurkc
chr5	132817607	132818067	chd7_ko_peak_2476	19	.	378922	527998	19764	50	Distal Intergenic	5	131437682	132542343	1104662	2	NM_177047	-275265	Auts2	Auts2
chr2	112497729	112498120	chd7_ko_peak_1789	63	.	493624	102912	637654	228	Intron (NM_028844/Aven, intron 1 of 5)	2	112492964	112631253	138290	1	NM_028844	4766	Aven	Aven
chr2	112603651	112603966	chd7_ko_peak_1790	26	.	413369	608573	265582	53	Intron (NM_028844/Aven, intron 2 of 5)	2	112559682	112631253	71572	1	NM_001165935	43970	Aven	Aven
chr2	112676352	112677053	chd7_ko_peak_1791	132	.	64884	176071	132198	402	Intron (NM_177652/Ryr3, intron 72 of 103)	2	112559682	112631253	71572	1	NM_001165935	116671	Aven	Aven
chr5	119579815	119580384	chd7_ko_peak_2456	66	.	477158	106089	666178	258	Promoter (<=1kb)	5	119570129	119580358	10230	2	NR_045702	0	AW549542	AW549542
chr5	119586810	119587093	chd7_ko_peak_2457	44	.	383283	814332	444836	62	Distal Intergenic	5	119570129	119580358	10230	2	NR_045702	-6453	AW549542	AW549542
chr18	25402532	25402998	chd7_ko_peak_1525	66	.	52611	105933	664781	275	Intron (NM_001033532/AW554918, intron 9 of 10)	18	25169020	25467321	298302	1	NM_001033532	233513	AW554918	AW554918
chr18	25414420	25414757	chd7_ko_peak_1526	315	.	117939	363871	315893	312	Intron (NM_001033532/AW554918, intron 9 of 10)	18	25169020	25467321	298302	1	NM_001033532	245401	AW554918	AW554918
chr11	109011645	109012118	chd7_ko_peak_550	1944	.	216032	199684	194.4	248	Distal Intergenic	11	108920349	108950781	30433	1	NM_015732	91297	Axin2	Axin2
chr2	169919211	169919501	chd7_ko_peak_1861	38	.	447932	750585	389037	149	Distal Intergenic	2	169962013	169963187	1175	2	NR_131974	43686	AY702102	AY702102
chr17	45449944	45450363	chd7_ko_peak_1457	19	.	335783	520199	193523	110	Intron (NM_027649/Spats1, intron 6 of 7)	17	45433831	45442544	8714	1	NR_130961	16114	B230354K17Rik	B230354K17Rik
chr4	141565223	141565929	chd7_ko_peak_2226	305	.	829477	352916	305025	353	Distal Intergenic	4	141546162	141548313	2152	1	NR_030695	19062	B330016D10Rik	B330016D10Rik
chr9	26407181	26407505	chd7_ko_peak_3078	33	.	447817	692534	337671	63	Distal Intergenic	9	26751562	26761338	9777	1	NM_029792	-344057	B3gat1	B3gat1
chr11	22830068	22830407	chd7_ko_peak_434	54	.	476738	928695	54673	125	Distal Intergenic	11	22834739	22859735	24997	2	NM_016888	29328	B3gnt2	B3gnt2
chr1	86236471	86236832	chd7_ko_peak_88	54	.	443477	923166	541721	200	Intron (NM_030184/Armc9, intron 19 of 24)	1	86303221	86307305	4085	1	NM_145222	-66389	B3gnt7	B3gnt7
chr1	86311045	86311393	chd7_ko_peak_89	110	.	499053	152779	11.01	165	Distal Intergenic	1	86303221	86307305	4085	1	NM_145222	7825	B3gnt7	B3gnt7
chr10	127152361	127153160	chd7_ko_peak_386	53	.	426375	9152	534546	601	Distal Intergenic	10	127165156	127168523	3368	1	NM_001244617	-11996	B4galnt1	B4galnt1
chr18	20776930	20777420	chd7_ko_peak_1518	120	.	580393	163724	120444	361	Distal Intergenic	18	20684599	20746404	61806	2	NM_019737	-30527	B4galt6	B4galt6
chr11	119937906	119938205	chd7_ko_peak_562	29	.	385964	637952	29118	197	Distal Intergenic	11	119943092	120002618	59527	1	NM_001037754	-4887	Baiap2	Baiap2
chr18	3481282	3481772	chd7_ko_peak_1501	53	.	488031	917759	536819	156	Distal Intergenic	18	3507957	3516404	8448	1	NM_026505	-26185	Bambi	Bambi
chr18	3490328	3490903	chd7_ko_peak_1502	82	.	559235	123621	828277	295	Distal Intergenic	18	3507957	3516404	8448	1	NM_026505	-17054	Bambi	Bambi
chr18	3711089	3711413	chd7_ko_peak_1503	49	.	516711	869691	493712	273	Distal Intergenic	18	3507957	3516404	8448	1	NM_026505	203133	Bambi	Bambi
chr3	136115647	136116067	chd7_ko_peak_2039	74	.	58981	114132	740433	231	Intron (NM_001033350/Bank1, intron 7 of 16)	3	136053364	136326046	272683	2	NM_001033350	209979	Bank1	Bank1
chr15	24312800	24313082	chd7_ko_peak_1167	21	.	374155	543317	210861	194	Distal Intergenic	15	25363277	25413764	50488	2	NM_027395	1100682	Basp1	Basp1
chr15	25332327	25332618	chd7_ko_peak_1168	26	.	355968	604524	263681	106	Distal Intergenic	15	25363277	25413764	50488	2	NM_027395	81146	Basp1	Basp1
chr10	128095089	128095418	chd7_ko_peak_387	70	.	465375	10993	701627	120	Promoter (2-3kb)	10	128092783	128129303	36521	1	NM_054078	2307	Baz2a	Baz2a
chr2	60021333	60021698	chd7_ko_peak_1751	34	.	405785	701661	345819	294	Intron (NM_001001182/Baz2b, intron 2 of 35)	2	59899363	60125740	226378	2	NM_001001182	104042	Baz2b	Baz2b
chr10	111369166	111369642	chd7_ko_peak_366	44	.	465982	813105	443702	92	Distal Intergenic	10	111298679	111301736	3058	1	NM_027914	70488	Bbs10	Bbs10
chr1	157442958	157443310	chd7_ko_peak_177	19	.	325523	521552	194702	215	Distal Intergenic	1	157458582	157488733	30152	1	NM_001033284	-15272	BC026585	BC026585
chr8	65208857	65209136	chd7_ko_peak_2957	45	.	489278	822801	452382	174	Distal Intergenic	8	65085615	65129537	43923	2	NR_033217	-79321	BC030870	BC030870
chr11	46560988	46561412	chd7_ko_peak_462	58	.	497951	970061	583678	289	Intron (NR_105955/Mir6989, intron 2 of 4)	11	46571513	46589232	17720	1	NM_001025435	-10101	BC053393	BC053393
chr1	57234216	57234521	chd7_ko_peak_54	155	.	860836	200286	155408	281	Distal Intergenic	1	57200645	57214996	14352	2	NR_037990	-19221	BC055402	BC055402
chr3	122434032	122434571	chd7_ko_peak_2024	100	.	526552	14237	100299	208	Intron (NM_013867/Bcar3, intron 2 of 11)	3	122419780	122530182	110403	1	NM_013867	14253	Bcar3	Bcar3
chr3	122448457	122448778	chd7_ko_peak_2025	18	.	332399	513803	188156	32	Intron (NM_013867/Bcar3, intron 2 of 11)	3	122419780	122530182	110403	1	NM_013867	28678	Bcar3	Bcar3
chr2	170287453	170287796	chd7_ko_peak_1862	42	.	423106	791483	424446	192	Distal Intergenic	2	170356361	170380435	24075	1	NR_040610	-68565	Bcas1os2	Bcas1os2
chr3	103207741	103208061	chd7_ko_peak_2006	109	.	50731	151648	109038	157	Distal Intergenic	3	103171711	103179154	7444	1	NM_026602	36031	Bcas2	Bcas2
chr6	145079273	145079753	chd7_ko_peak_2651	49	.	449603	874595	498104	308	Distal Intergenic	6	144993835	145076157	82323	2	NM_007532	-3117	Bcat1	Bcat1
chr9	83939385	83939680	chd7_ko_peak_3139	268	.	936319	315719	26821	97	Intron (NM_001305935/Bckdhb, intron 1 of 10)	9	83948781	84124240	175460	1	NM_199195	-9101	Bckdhb	Bckdhb
chr9	84253551	84253908	chd7_ko_peak_3140	62	.	5421	101777	627302	165	Distal Intergenic	9	83948781	84124240	175460	1	NM_199195	304771	Bckdhb	Bckdhb
chr2	128240532	128241469	chd7_ko_peak_1808	153	.	727978	19858	153761	170	Distal Intergenic	2	128127575	128131498	3924	1	NM_001284410	112958	Bcl2l11	Bcl2l11
chr2	128265241	128265720	chd7_ko_peak_1809	149	.	709703	194499	149831	299	Distal Intergenic	2	128127575	128131498	3924	1	NM_001284410	137667	Bcl2l11	Bcl2l11
chr2	128272848	128273139	chd7_ko_peak_1810	74	.	552416	114711	745806	174	Distal Intergenic	2	128127575	128131498	3924	1	NM_001284410	145274	Bcl2l11	Bcl2l11
chr7	19816361	19816674	chd7_ko_peak_2688	91	.	517134	132735	912984	210	Intron (NM_033601/Bcl3, intron 2 of 8)	7	19808462	19822755	14294	2	NM_033601	6081	Bcl3	Bcl3
chr1	176028485	176029111	chd7_ko_peak_188	64	.	573028	103617	644152	213	Intron (NM_001195816/Pld5, intron 5 of 9)	1	175920329	175922225	1897	1	NM_001290692	108157	Becn2	Becn2
chr4	111219131	111219658	chd7_ko_peak_2164	232	.	929091	279738	23276	291	Intron (NM_001048189/Agbl4, intron 5 of 12)	4	111415006	111460298	45293	1	NM_026279	-195348	Bend5	Bend5
chr6	108658798	108659080	chd7_ko_peak_2593	29	.	360081	63665	290094	243	Promoter (1-2kb)	6	108660629	108666925	6297	1	NM_011498	-1549	Bhlhe40	Bhlhe40
chr6	149364648	149364996	chd7_ko_peak_2658	101	.	561123	143258	101139	194	Distal Intergenic	6	149408984	149563326	154343	1	NM_001112796	-43988	Bicd1	Bicd1
chr7	80539580	80540026	chd7_ko_peak_2761	109	.	638771	152201	109556	316	Distal Intergenic	7	80454993	80535119	80127	2	NM_001042527	-4462	Blm	Blm
chr4	123343204	123343649	chd7_ko_peak_2177	20	.	357959	538517	206656	377	Promoter (<=1kb)	4	123312650	123343252	30603	2	NM_001256019	0	Bmp8a	Bmp8a
chr1	59763886	59764170	chd7_ko_peak_62	19	.	378922	527998	19764	127	Promoter (<=1kb)	1	59764279	59878081	113803	1	NM_007561	-109	Bmpr2	Bmpr2
chr4	84662347	84662752	chd7_ko_peak_2138	86	.	558569	127295	862227	225	Intron (NM_172870/Bnc2, intron 1 of 5)	4	84272542	84675086	402545	2	NM_172870	12334	Bnc2	Bnc2
chr16	44567844	44568366	chd7_ko_peak_1338	22	.	382594	557496	223181	242	Distal Intergenic	16	44485045	44558870	73826	2	NM_172506	-8975	Boc	Boc
chr2	154242476	154242946	chd7_ko_peak_1839	218	.	839699	264803	21812	200	Distal Intergenic	2	154257879	154271243	13365	1	NM_175167	-14933	Bpifb9a	Bpifb9a
chr2	154338127	154338584	chd7_ko_peak_1840	90	.	515786	132405	909933	183	Intron (NM_025876/Cdk5rap1, intron 13 of 13)	2	154307244	154320642	13399	1	NM_001025574	30884	Bpifb9b	Bpifb9b
chr6	39739652	39739933	chd7_ko_peak_2522	20	.	369268	535068	203725	200	Distal Intergenic	6	39603237	39725463	122227	2	NM_139294	-14190	Braf	Braf
chr15	88682279	88682592	chd7_ko_peak_1243	37	.	406358	730073	371005	87	Distal Intergenic	15	88687035	88734219	47185	2	NM_001033274	51627	Brd1	Brd1
chr15	88708748	88709307	chd7_ko_peak_1244	225	.	804684	271945	225129	345	Intron (NM_001033274/Brd1, intron 6 of 12)	15	88687035	88734219	47185	2	NM_001033274	24912	Brd1	Brd1
chr5	144253316	144253843	chd7_ko_peak_2488	25	.	391517	597204	257363	514	Promoter (1-2kb)	5	144255225	144264573	9349	1	NM_018772	-1382	Bri3	Bri3
chr1	146322958	146323315	chd7_ko_peak_161	94	.	688948	135829	941906	170	Distal Intergenic	1	146495666	146902472	406807	1	NM_153539	-172351	Brinp3	Brinp3
chr1	146426936	146427256	chd7_ko_peak_162	66	.	585606	105789	663414	205	Distal Intergenic	1	146495666	146902472	406807	1	NM_153539	-68410	Brinp3	Brinp3
chr10	85539545	85540223	chd7_ko_peak_340	135	.	538699	179348	135294	214	Intron (NM_028709/Btbd11, intron 1 of 16)	10	85598411	85660292	61882	1	NM_001017525	-58188	Btbd11	Btbd11
chr17	30576319	30576608	chd7_ko_peak_1428	177	.	693125	223202	177567	157	Promoter (<=1kb)	17	30215524	30576287	360764	2	NM_172618	-33	Btbd9	Btbd9
chr16	78456297	78456692	chd7_ko_peak_1361	46	.	460918	834791	463037	126	Distal Intergenic	16	78359860	78377181	17322	2	NM_001297747_1	-79117	Btg3	Btg3
chr13	23492014	23492301	chd7_ko_peak_730	45	.	437662	820467	45026	92	Distal Intergenic	13	23477063	23488857	11795	2	NM_175938	-3158	Btn2a2	Btn2a2
chr2	127839464	127839763	chd7_ko_peak_1807	101	.	71125	144135	101972	129	Distal Intergenic	2	127800200	127831859	31660	2	NM_009772	-7606	Bub1	Bub1
chr7	136239936	136240570	chd7_ko_peak_2816	83	.	485422	124836	839633	289	Distal Intergenic	7	136268324	136318511	50188	1	NR_102277	-27754	C030029H02Rik	C030029H02Rik
chr7	136241265	136241636	chd7_ko_peak_2817	62	.	431296	101629	625971	228	Distal Intergenic	7	136268324	136318511	50188	1	NR_102277	-26688	C030029H02Rik	C030029H02Rik
chr3	9334716	9335108	chd7_ko_peak_1897	36	.	433287	724486	365984	224	Distal Intergenic	3	9403078	9413903	10826	1	NR_015499	-67970	C030034L19Rik	C030034L19Rik
chr11	88739571	88739870	chd7_ko_peak_519	75	.	558654	115928	75669	211	Distal Intergenic	11	88718643	88728572	9930	1	NR_038058	20929	C030037D09Rik	C030037D09Rik
chr11	88758452	88758731	chd7_ko_peak_520	75	.	540499	116044	757735	71	Distal Intergenic	11	88718643	88728572	9930	1	NR_038058	39810	C030037D09Rik	C030037D09Rik
chr10	49417256	49417541	chd7_ko_peak_271	49	.	516711	869691	493712	136	Intron (NM_001111268/Grik2, intron 9 of 16)	10	49093681	49095843	2163	2	NR_046212	-321414	C130030K03Rik	C130030K03Rik
chr6	65270602	65271073	chd7_ko_peak_2552	42	.	454738	792717	425519	244	Distal Intergenic	6	65381294	65458150	76857	1	NM_175524	-110221	C130060K24Rik	C130060K24Rik
chr14	60764658	60765288	chd7_ko_peak_1069	112	.	549377	15576	112914	328	Promoter (2-3kb)	14	60768134	60780869	12736	1	NM_183175	-2846	C1qtnf9	C1qtnf9
chr10	15791440	15791736	chd7_ko_peak_225	33	.	447817	692534	337671	152	Promoter (<=1kb)	10	15791777	15807065	15289	1	NR_131087	-41	C330004P14Rik	C330004P14Rik
chr15	5023622	5023949	chd7_ko_peak_1136	52	.	480655	903782	52421	115	Intron (NM_001243837/C7, intron 8 of 17)	15	4988762	5063773	75012	2	NM_001243837	39824	C7	C7
chr6	118769950	118770632	chd7_ko_peak_2615	48	.	439307	853692	480045	595	Intron (NM_001159533/Cacna1c, intron 5 of 46)	6	118587240	118757974	170735	2	NM_001290335	-11977	Cacna1c	Cacna1c
chr2	52697313	52697831	chd7_ko_peak_1742	26	.	396586	605937	264954	215	Intron (NM_019667/Stam2, intron 13 of 13)	2	52428320	52676609	248290	2	NM_001037099	-20705	Cacnb4	Cacnb4
chr7	3347547	3348316	chd7_ko_peak_2663	79	.	464895	119569	790489	585	Intron (NM_133189/Cacng7, intron 3 of 4)	7	3336585	3366948	30364	1	NM_133189	10963	Cacng7	Cacng7
chr9	47514452	47514740	chd7_ko_peak_3099	53	.	503403	912985	532453	93	Distal Intergenic	9	47530352	47853385	323034	1	NM_001025600	-15612	Cadm1	Cadm1
chr16	67652578	67652875	chd7_ko_peak_1355	33	.	447817	692534	337671	87	Distal Intergenic	16	66655421	67620908	965488	2	NM_178721	-31671	Cadm2	Cadm2
chr11	96114105	96114425	chd7_ko_peak_528	96	.	511315	138453	966337	148	Promoter (2-3kb)	11	96098916	96111962	13047	2	NM_001271018	-2144	Calcoco2	Calcoco2
chr6	34717238	34717700	chd7_ko_peak_2515	69	.	474239	108734	690611	256	Intron (NM_145575/Cald1, intron 1 of 11)	6	34709444	34775469	66026	1	NM_145575	7795	Cald1	Cald1
chr6	113350292	113350632	chd7_ko_peak_2597	46	.	460918	834791	463037	144	Distal Intergenic	6	113334124	113343922	9799	2	NM_133926	-6371	Camk1	Camk1
chr17	85162935	85163361	chd7_ko_peak_1493	90	.	664641	13155	901897	206	Intron (NM_028576/Camkmt, intron 3 of 10)	17	85090700	85458580	367881	1	NM_028576	72236	Camkmt	Camkmt
chr10	119254940	119255424	chd7_ko_peak_374	63	.	474519	102214	631214	106	Distal Intergenic	10	119198812	119240055	41244	2	NM_027994	-14886	Cand1	Cand1
chr7	98157846	98158196	chd7_ko_peak_2781	24	.	371039	585562	24737	68	Intron (NM_001301250/Capn5, intron 2 of 12)	7	98121559	98162342	40784	2	NM_001301250	4146	Capn5	Capn5
chr15	9452829	9453321	chd7_ko_peak_1150	210	.	878484	257456	210941	175	Intron (NM_029341/Capsl, intron 1 of 4)	15	9436028	9466035	30008	1	NM_029341	16802	Capsl	Capsl
chr4	8154121	8154908	chd7_ko_peak_2060	53	.	486166	914233	533637	537	Intron (NM_007592/Car8, intron 8 of 8)	4	8141493	8239041	97549	2	NM_007592	84133	Car8	Car8
chr2	121895250	121895786	chd7_ko_peak_1803	70	.	528798	110044	702663	367	Intron (NM_001205369/Casc4, intron 1 of 9)	2	121867705	121936207	68503	1	NM_001205371	27546	Casc4	Casc4
chr3	102083911	102084255	chd7_ko_peak_2003	133	.	766698	177601	133653	173	Promoter (2-3kb)	3	102086455	102146512	60058	1	NM_009814	-2200	Casq2	Casq2
chr3	102103696	102104225	chd7_ko_peak_2004	43	.	442256	799564	431644	323	Intron (NM_009814/Casq2, intron 1 of 10)	3	102086455	102146512	60058	1	NM_009814	17242	Casq2	Casq2
chr2	154427912	154428261	chd7_ko_peak_1841	46	.	346533	840427	468086	166	Distal Intergenic	2	154436484	154539356	102873	1	NM_001285446	-8223	Cbfa2t2	Cbfa2t2
chr8	87468499	87468806	chd7_ko_peak_2981	36	.	403628	724688	366149	141	Distal Intergenic	8	87468853	87472592	3740	2	NM_019626	3786	Cbln1	Cbln1
chr15	103215013	103215306	chd7_ko_peak_1262	59	.	48797	983973	596413	180	Promoter (<=1kb)	15	103191546	103215352	23807	2	NM_001110216	46	Cbx5	Cbx5
chr15	79934832	79935197	chd7_ko_peak_1236	62	.	429201	101108	621257	111	Promoter (2-3kb)	15	79915807	79932646	16840	2	NM_144811	-2187	Cbx7	Cbx7
chr18	46325059	46325385	chd7_ko_peak_1556	19	.	34714	519238	192665	144	Distal Intergenic	18	46282151	46311928	29778	2	NM_001160399	-13132	Ccdc112	Ccdc112
chr8	95517805	95518185	chd7_ko_peak_2996	26	.	413369	608573	265582	221	Distal Intergenic	8	95534100	95558888	24789	1	NM_172914	-15915	Ccdc113	Ccdc113
chr1	181623275	181623734	chd7_ko_peak_194	82	.	539043	123132	823811	152	Distal Intergenic	1	181509633	181511451	1819	2	NM_207280	-111825	Ccdc121	Ccdc121
chr10	58531124	58531502	chd7_ko_peak_284	27	.	320039	614104	270421	86	Intron (NM_001162956/Ccdc138, intron 10 of 15)	10	58497937	58576244	78308	1	NM_001162956	33188	Ccdc138	Ccdc138
chr10	58532144	58532576	chd7_ko_peak_285	113	.	522761	156037	113175	220	Intron (NM_001162956/Ccdc138, intron 10 of 15)	10	58497937	58576244	78308	1	NM_001162956	34208	Ccdc138	Ccdc138
chr2	77146919	77147237	chd7_ko_peak_1765	36	.	378615	725727	367058	189	Intron (NM_001025576/Ccdc141, intron 2 of 23)	2	77009906	77170635	160730	2	NM_001025576	23398	Ccdc141	Ccdc141
chr4	83519198	83519488	chd7_ko_peak_2136	73	.	510099	113292	732655	135	Distal Intergenic	4	83525545	83864670	339126	1	NM_001081012	-6057	Ccdc171	Ccdc171
chr2	5220211	5220542	chd7_ko_peak_1685	14	.	339975	464095	146068	268	Intron (NM_028804/Ccdc3, intron 2 of 2)	2	5137776	5230866	93091	1	NM_028804	82436	Ccdc3	Ccdc3
chr10	93542240	93542763	chd7_ko_peak_349	75	.	50683	116093	758203	348	Promoter (1-2kb)	10	93540632	93584326	43695	1	NM_175488	1609	Ccdc38	Ccdc38
chr10	106005935	106006371	chd7_ko_peak_362	56	.	485353	945588	56212	362	Distal Intergenic	10	105841479	105847510	6032	1	NM_025602	164457	Ccdc59	Ccdc59
chr18	69782075	69782542	chd7_ko_peak_1580	110	.	568939	152934	110248	297	Distal Intergenic	18	69925559	69969484	43926	1	NM_201362	-143017	Ccdc68	Ccdc68
chr16	45038609	45038966	chd7_ko_peak_1339	50	.	507834	887531	509675	229	Distal Intergenic	16	45094053	45127924	33872	1	NM_026439	-55087	Ccdc80	Ccdc80
chr11	27799966	27800344	chd7_ko_peak_442	41	.	482264	779643	413837	136	Distal Intergenic	11	28385684	28584324	198641	2	NM_001166661	783980	Ccdc85a	Ccdc85a
chr11	27977625	27978109	chd7_ko_peak_443	200	.	992846	246758	200506	280	Distal Intergenic	11	28385684	28584324	198641	2	NM_001166661	606215	Ccdc85a	Ccdc85a
chr11	28171981	28172324	chd7_ko_peak_444	32	.	421633	67581	324314	125	Distal Intergenic	11	28385684	28584324	198641	2	NM_001166661	412000	Ccdc85a	Ccdc85a
chr13	119598791	119599158	chd7_ko_peak_864	1495	.	170974	154729	149546	277	Intron (NM_001039244/Gm7120, intron 2 of 2)	13	119623819	119654358	30540	1	NM_020279	-24661	Ccl28	Ccl28
chr3	54989885	54990345	chd7_ko_peak_1951	66	.	563719	105669	662882	302	Distal Intergenic	3	55045469	55055055	9587	2	NM_001305221	64710	Ccna1	Ccna1
chr4	21723173	21723501	chd7_ko_peak_2081	41	.	431147	778312	413591	243	Distal Intergenic	4	21727701	21747962	20262	1	NM_001122982	-4200	Ccnc	Ccnc
chr17	47571527	47571997	chd7_ko_peak_1463	55	.	437164	939661	556691	353	Intron (NM_001081635/Ccnd3, intron 1 of 6)	17	47593467	47599688	6222	1	NM_007632	-21470	Ccnd3	Ccnd3
chr11	41214638	41214975	chd7_ko_peak_459	19	.	378922	527998	19764	111	Distal Intergenic	11	40748552	40755286	6735	2	NM_009831	-459353	Ccng1	Ccng1
chr9	123925045	123925549	chd7_ko_peak_3185	54	.	396458	927798	545991	374	Distal Intergenic	9	123962126	123968692	6567	2	NM_009912	43143	Ccr1	Ccr1
chr3	51223233	51223878	chd7_ko_peak_1947	37	.	393041	730225	371092	476	Promoter (<=1kb)	3	51224447	51251654	27208	1	NM_009834	-569	Ccrn4l	Ccrn4l
chr6	124285443	124285816	chd7_ko_peak_2624	49	.	516711	869691	493712	232	Distal Intergenic	6	124304651	124330527	25877	1	NM_001170395	-18835	Cd163	Cd163
chr13	102386846	102387193	chd7_ko_peak_839	427	.	142063	476715	42799	115	Distal Intergenic	13	102693558	102706631	13074	1	NM_008533	-306365	Cd180	Cd180
chr16	45348666	45349099	chd7_ko_peak_1340	52	.	424049	909887	529713	250	Distal Intergenic	16	45382135	45409053	26919	2	NM_010818	59954	Cd200	Cd200
chr17	33858021	33858322	chd7_ko_peak_1434	43	.	460291	802809	434571	131	Distal Intergenic	17	33843426	33849774	6349	1	NM_001305169	14596	Cd320	Cd320
chr5	43860691	43861039	chd7_ko_peak_2378	48	.	416123	862953	488326	235	Distal Intergenic	5	43868827	43912374	43548	1	NM_007646	-7788	Cd38	Cd38
chr5	43869150	43869616	chd7_ko_peak_2379	64	.	48337	104121	648725	63	Promoter (<=1kb)	5	43868827	43912374	43548	1	NM_007646	324	Cd38	Cd38
chr16	49839622	49839926	chd7_ko_peak_1346	49	.	516711	869691	493712	257	Distal Intergenic	16	49855654	49911683	56030	1	NM_010581	-15728	Cd47	Cd47
chr1	130245785	130246610	chd7_ko_peak_134	54	.	444806	926045	544281	136	Distal Intergenic	1	130388528	130422999	34472	2	NM_007827	176389	Cd55b	Cd55b
chr6	125447342	125447725	chd7_ko_peak_2630	94	.	53101	136106	94448	127	Distal Intergenic	6	125460266	125494755	34490	2	NM_007657	47030	Cd9	Cd9
chr6	125504625	125504945	chd7_ko_peak_2631	65	.	540002	104991	656641	137	Distal Intergenic	6	125460266	125494755	34490	2	NM_007657	-9871	Cd9	Cd9
chr11	104528402	104528727	chd7_ko_peak_544	26	.	413369	608573	265582	34	Exon (NM_001285988/Cdc27, exon 6 of 19)	11	104502526	104550620	48095	2	NM_001285988	21893	Cdc27	Cdc27
chr19	29008138	29008641	chd7_ko_peak_1640	173	.	715124	219409	173906	177	Intron (NM_001302382/Cdc37l1, intron 5 of 6)	19	28990352	29026678	36327	1	NM_001302380	17787	Cdc37l1	Cdc37l1
chr17	79342691	79343296	chd7_ko_peak_1489	94	.	688948	135829	941906	280	Intron (NM_026514/Cdc42ep3, intron 1 of 1)	17	79334025	79355091	21067	2	NM_026514	11795	Cdc42ep3	Cdc42ep3
chr5	107110088	107110655	chd7_ko_peak_2433	62	.	523171	101827	627744	135	Intron (NM_011578/Tgfbr3, intron 16 of 16)	5	106964561	106984439	19879	1	NM_001271566	145528	Cdc7	Cdc7
chr2	72515695	72516074	chd7_ko_peak_1757	53	.	48991	921307	539988	58	Distal Intergenic	2	72476219	72486890	10672	1	NM_025866	39477	Cdca7	Cdca7
chr12	117684172	117684451	chd7_ko_peak_691	66	.	542182	105398	660391	137	Intron (NM_175930/Rapgef5, intron 11 of 27)	12	117843861	117878706	34846	1	NM_146040	-159410	Cdca7l	Cdca7l
chr1	110774823	110775106	chd7_ko_peak_109	63	.	564945	102214	631214	167	Distal Intergenic	1	110889195	110977372	88178	2	NM_001081386	202266	Cdh19	Cdh19
chr2	179541813	179542177	chd7_ko_peak_1875	111	.	492448	154283	111529	223	Intron (NM_009867/Cdh4, intron 2 of 15)	2	179442478	179899375	456898	1	NM_009867	99336	Cdh4	Cdh4
chr15	14118464	14118819	chd7_ko_peak_1160	19	.	378922	527998	19764	271	Distal Intergenic	15	13034200	13173639	139440	2	NM_007666	-944826	Cdh6	Cdh6
chr15	14524403	14524845	chd7_ko_peak_1161	213	.	106787	260525	213932	63	Distal Intergenic	15	13034200	13173639	139440	2	NM_007666	-1350765	Cdh6	Cdh6
chr15	14697585	14698424	chd7_ko_peak_1162	90	.	598346	13153	901718	537	Distal Intergenic	15	13034200	13173639	139440	2	NM_007666	-1523947	Cdh6	Cdh6
chr1	109327566	109328427	chd7_ko_peak_107	69	.	478251	109653	699064	732	Distal Intergenic	1	109983737	110139001	155265	1	NM_172853	-655310	Cdh7	Cdh7
chr1	109328800	109329220	chd7_ko_peak_108	37	.	382934	735123	375469	294	Distal Intergenic	1	109983737	110139001	155265	1	NM_172853	-654517	Cdh7	Cdh7
chr15	16446628	16446927	chd7_ko_peak_1163	33	.	447817	692534	337671	164	Distal Intergenic	15	16778101	16856777	78677	1	NM_009869	-331174	Cdh9	Cdh9
chr15	16629501	16630113	chd7_ko_peak_1164	59	.	503553	980857	59357	428	Distal Intergenic	15	16778101	16856777	78677	1	NM_009869	-147988	Cdh9	Cdh9
chr15	16915177	16915620	chd7_ko_peak_1165	39	.	469665	758386	395794	60	Distal Intergenic	15	16778101	16856777	78677	1	NM_009869	137077	Cdh9	Cdh9
chr13	17843474	17843764	chd7_ko_peak_716	33	.	432696	695067	339902	186	Distal Intergenic	13	17715962	17805097	89136	2	NM_027118	-38378	Cdk13	Cdk13
chr10	93055265	93055583	chd7_ko_peak_346	31	.	412837	660386	310817	253	Distal Intergenic	10	93160876	93241342	80467	1	NM_146239	-105293	Cdk17	Cdk17
chr10	40363029	40363360	chd7_ko_peak_261	43	.	44389	802671	434489	194	Intron (NM_001168304/Cdk19, intron 1 of 12)	10	40349308	40483818	134511	1	NM_198164	13722	Cdk19	Cdk19
chr1	74824999	74825418	chd7_ko_peak_79	73	.	568423	114019	739379	121	Distal Intergenic	1	74855029	74857732	2704	1	NM_009872	-29611	Cdk5r2	Cdk5r2
chr5	3332813	3333255	chd7_ko_peak_2299	99	.	628991	141741	99718	288	Distal Intergenic	5	3344312	3522225	177914	1	NM_009873	-11057	Cdk6	Cdk6
chr5	3386703	3387028	chd7_ko_peak_2300	73	.	606735	11326	732349	99	Intron (NM_009873/Cdk6, intron 1 of 6)	5	3344312	3522225	177914	1	NM_009873	42392	Cdk6	Cdk6
chr5	146260991	146261355	chd7_ko_peak_2490	1326	.	188922	137824	132678	170	Intron (NM_153599/Cdk8, intron 2 of 12)	5	146231675	146302874	71200	1	NM_153599	29317	Cdk8	Cdk8
chr18	46713560	46714030	chd7_ko_peak_1557	64	.	495271	103251	640741	185	3' UTR	18	46713205	46728342	15138	2	NM_033037	14312	Cdo1	Cdo1
chrX	103311779	103312188	chd7_ko_peak_3266	135	.	800682	179051	13501	162	Distal Intergenic	20	103321398	103330224	8827	1	NM_007674	-9210	Cdx4	Cdx4
chr8	116673839	116674735	chd7_ko_peak_3012	292	.	841248	340401	292622	555	Intron (NM_029441/Cdyl2, intron 1 of 6)	8	116568724	116732991	164268	2	NM_029441	58256	Cdyl2	Cdyl2
chr7	18001050	18001491	chd7_ko_peak_2683	19	.	378922	527998	19764	323	Distal Intergenic	7	18009889	18013488	3600	1	NM_028171	-8398	Ceacam13	Ceacam13
chr7	17858191	17858533	chd7_ko_peak_2682	19	.	378922	527998	19764	60	Distal Intergenic	7	17812682	17815627	2946	1	NM_025957	45510	Ceacam14	Ceacam14
chr18	26546448	26546893	chd7_ko_peak_1527	180	.	786105	22636	18061	176	Distal Intergenic	18	25677880	25753983	76104	2	NM_001146295	-792466	Celf4	Celf4
chr1	120994425	120994779	chd7_ko_peak_125	13	.	315666	442511	131814	282	Distal Intergenic	1	121087405	121120975	33571	1	NR_038008	-92626	Celrr	Celrr
chr1	121087368	121087754	chd7_ko_peak_126	60	.	526398	989145	601144	198	Promoter (<=1kb)	1	121087405	121120975	33571	1	NR_038008	0	Celrr	Celrr
chr7	84001673	84001970	chd7_ko_peak_2769	27	.	405334	62093	276382	39	Intron (NM_030728/Cemip, intron 2 of 28)	7	83932857	84086505	153649	2	NM_030728	84535	Cemip	Cemip
chr15	82247125	82247755	chd7_ko_peak_1240	46	.	402578	832438	461019	296	Promoter (2-3kb)	15	82233776	82244747	10972	2	NM_178269	-2379	Cenpm	Cenpm
chr11	62510900	62511754	chd7_ko_peak_482	134	.	503399	178885	134852	362	Intron (NM_001039536/Pigl, intron 5 of 6)	11	62524944	62539261	14318	2	NM_028448	27507	Cenpv	Cenpv
chr11	20230865	20231435	chd7_ko_peak_429	133	.	634092	176942	133037	355	Intron (NM_172260/Cep68, intron 5 of 6)	11	20227037	20249424	22388	2	NM_172260	17989	Cep68	Cep68
chr9	99256163	99256871	chd7_ko_peak_3154	25	.	376689	595835	256179	698	Intron (NM_023873/Cep70, intron 3 of 17)	9	99243468	99300403	56936	1	NM_023873	12696	Cep70	Cep70
chr7	66790181	66790711	chd7_ko_peak_2747	86	.	601094	128055	869324	313	Intron (NM_001164201/Cers3, intron 9 of 10)	7	66743504	66823692	80189	1	NM_001164201	46678	Cers3	Cers3
chr8	93052063	93052577	chd7_ko_peak_2992	53	.	486166	914233	533637	264	Distal Intergenic	8	93020215	93048192	27978	2	NM_001013764	-3872	Ces1a	Ces1a
chr8	93091319	93091689	chd7_ko_peak_2993	86	.	596482	127161	861008	187	Distal Intergenic	8	93056727	93080017	23291	2	NM_001081372	-11303	Ces1b	Ces1b
chr11	29297747	29298142	chd7_ko_peak_446	73	.	563888	113165	731494	154	Distal Intergenic	11	29221536	29247272	25737	2	NM_025740	-50476	Cfap36	Cfap36
chr2	146062521	146062841	chd7_ko_peak_1826	36	.	433287	724486	365984	154	Distal Intergenic	2	145934784	145964226	29443	1	NM_175280	127738	Cfap61	Cfap61
chr1	140188485	140188859	chd7_ko_peak_158	57	.	527724	956645	572135	199	Distal Intergenic	1	140085855	140183411	97557	2	NM_009888	-5075	Cfh	Cfh
chr1	139620472	139620808	chd7_ko_peak_156	33	.	447817	692534	337671	101	Distal Intergenic	1	139547064	139560222	13159	2	NM_015780	-60251	Cfhr1	Cfhr1
chr1	58761822	58762135	chd7_ko_peak_57	25	.	342625	600139	259954	142	Distal Intergenic	1	58730552	58759209	28658	1	NM_001293805	31271	Cflar	Cflar
chr1	58762482	58762892	chd7_ko_peak_58	18	.	311801	513859	188192	35	Distal Intergenic	1	58730552	58759209	28658	1	NM_001293805	31931	Cflar	Cflar
chr16	64865998	64866281	chd7_ko_peak_1353	75	.	556559	11552	753365	82	Distal Intergenic	16	64852085	64859491	7407	1	NM_178647	13914	Cggbp1	Cggbp1
chr16	64885264	64885723	chd7_ko_peak_1354	131	.	611076	175548	131694	166	Distal Intergenic	16	64852085	64859491	7407	1	NM_178647	33180	Cggbp1	Cggbp1
chr15	81700185	81700928	chd7_ko_peak_1238	74	.	531265	114159	740649	576	Promoter (2-3kb)	15	81686167	81697287	11121	2	NM_001164320	-2899	Chadl	Chadl
chr10	75937848	75938207	chd7_ko_peak_320	29	.	339383	63809	291306	102	Promoter (2-3kb)	10	75935573	75937734	2162	1	NM_175329	2276	Chchd10	Chchd10
chr8	90670663	90671211	chd7_ko_peak_2989	68	.	538128	108257	686159	335	Distal Intergenic	8	90828835	91054508	225674	1	NM_177224	-157624	Chd9	Chd9
chr8	90807048	90807500	chd7_ko_peak_2990	32	.	440297	679993	327883	59	Distal Intergenic	8	90828835	91054508	225674	1	NM_177224	-21335	Chd9	Chd9
chr8	90904335	90904700	chd7_ko_peak_2991	93	.	593763	134619	930739	187	Intron (NM_177224/Chd9, intron 2 of 39)	8	90828835	91054508	225674	1	NM_177224	75501	Chd9	Chd9
chr19	3842434	3843011	chd7_ko_peak_1602	149	.	576158	194659	149983	241	Distal Intergenic	19	3851773	3894369	42597	1	NM_001271496	-8762	Chka	Chka
chr3	10361699	10362076	chd7_ko_peak_1900	76	.	565034	117168	768173	242	Distal Intergenic	3	10366973	10391005	24033	1	NM_025519	-4897	Chmp4c	Chmp4c
chr2	73799935	73800233	chd7_ko_peak_1759	48	.	439307	853692	480045	94	Distal Intergenic	2	73610660	73775346	164687	2	NM_001166603	-24590	Chn1	Chn1
chr6	54096758	54097203	chd7_ko_peak_2542	72	.	538389	11195	720271	337	Intron (NM_001163640/Chn2, intron 1 of 12)	6	54039932	54301812	261881	1	NM_001163640	56827	Chn2	Chn2
chr9	17557631	17558182	chd7_ko_peak_3064	200	.	907904	24717	200902	243	Distal Intergenic	9	18292267	18314000	21734	1	NM_025844	-734085	Chordc1	Chordc1
chr9	18078764	18079315	chd7_ko_peak_3065	44	.	48703	818925	44889	65	Distal Intergenic	9	18292267	18314000	21734	1	NM_025844	-212952	Chordc1	Chordc1
chr10	88547485	88547980	chd7_ko_peak_342	83	.	604132	124631	837772	198	Intron (NM_001252372/Mybpc1, intron 15 of 28)	10	88473476	88503970	30495	2	NM_144807	-43516	Chpt1	Chpt1
chr10	60175381	60175699	chd7_ko_peak_289	79	.	494407	120197	796343	140	Distal Intergenic	10	60181528	60219260	37733	2	NM_016803	43561	Chst3	Chst3
chr10	60215724	60216116	chd7_ko_peak_290	43	.	404241	808456	43961	36	Intron (NM_016803/Chst3, intron 1 of 3)	10	60181528	60219260	37733	2	NM_016803	3144	Chst3	Chst3
chrX	19906861	19907145	chd7_ko_peak_3236	66	.	585606	105789	663414	119	Distal Intergenic	20	20059570	20097520	37951	1	NM_021715	-152425	Chst7	Chst7
chr7	34798726	34799016	chd7_ko_peak_2713	47	.	503213	84671	473733	126	Intron (NM_175140/Chst8, intron 1 of 3)	7	34674468	34812711	138244	2	NM_175140	13695	Chst8	Chst8
chr7	25264007	25264565	chd7_ko_peak_2692	138	.	550534	182971	138749	251	Distal Intergenic	7	25267699	25294159	26461	1	NM_001302811	-3134	Cic	Cic
chr10	71345993	71346323	chd7_ko_peak_314	46	.	459156	83149	460131	144	Promoter (1-2kb)	10	71330494	71344849	14356	2	NM_134007	-1145	Cisd1	Cisd1
chr10	17579412	17579785	chd7_ko_peak_226	103	.	513224	146136	103868	202	Distal Intergenic	10	17723228	17725674	2447	1	NM_010828	-143443	Cited2	Cited2
chr10	17697516	17697912	chd7_ko_peak_227	32	.	406692	676297	324682	40	Distal Intergenic	10	17723228	17725674	2447	1	NM_010828	-25316	Cited2	Cited2
chr4	127913670	127914020	chd7_ko_peak_2190	49	.	516711	869691	493712	99	Distal Intergenic	4	127927592	127970841	43250	2	NM_001134733	56821	CK137956	CK137956
chr16	94013555	94013929	chd7_ko_peak_1371	55	.	465474	938278	555471	191	Distal Intergenic	16	93919031	94008837	89807	2	NM_019500	-4719	Cldn14	Cldn14
chr5	134970602	134970989	chd7_ko_peak_2478	114	.	556132	157516	114556	146	Distal Intergenic	5	134986214	134987476	1263	1	NM_009902	-15225	Cldn3	Cldn3
chrX	123149399	123149803	chd7_ko_peak_3272	84	.	654501	125591	846312	115	Distal Intergenic	20	123103559	123143293	39735	1	NM_028426	45841	Cldn34c1	Cldn34c1
chrX	123402782	123403381	chd7_ko_peak_3273	53	.	505521	916817	535962	53	Distal Intergenic	20	123103559	123143293	39735	1	NM_028426	299224	Cldn34c1	Cldn34c1
chrX	76598549	76599135	chd7_ko_peak_3255	2623	.	214479	267715	262334	422	Intron (NM_001201395/Cldn34d, intron 1 of 1)	20	76582610	76602924	20315	2	NM_001201395	3789	Cldn34d	Cldn34d
chr6	122935589	122935966	chd7_ko_peak_2623	71	.	572217	110939	710883	238	Distal Intergenic	6	122921848	122934619	12772	1	NM_199311	13742	Clec4a1	Clec4a1
chr4	135251998	135252313	chd7_ko_peak_2211	39	.	435476	757351	394915	221	Intron (NM_013885/Clic4, intron 1 of 5)	4	135213970	135272760	58791	2	NM_013885	20447	Clic4	Clic4
chr17	71844590	71845070	chd7_ko_peak_1488	65	.	518393	104428	651508	135	Intron (NM_001271484/Clip4, intron 14 of 14)	17	71781947	71858351	76405	1	NM_030179	62644	Clip4	Clip4
chr12	104902458	104902806	chd7_ko_peak_680	31	.	389033	669546	318824	68	Distal Intergenic	12	104763114	104865076	101963	2	NR_104439	-37383	Clmn	Clmn
chr9	62830046	62830329	chd7_ko_peak_3118	55	.	435938	936897	554197	68	Distal Intergenic	9	62838787	62852002	13216	1	NM_001033175	-8458	Cln6	Cln6
chr14	122180925	122181204	chd7_ko_peak_1127	28	.	369943	632282	286305	172	Promoter (<=1kb)	14	122181694	122402234	220541	1	NM_029556	-490	Clybl	Clybl
chr6	142752569	142753017	chd7_ko_peak_2645	94	.	581842	136119	94459	158	Distal Intergenic	6	142756686	142775714	19029	1	NM_009908	-3669	Cmas	Cmas
chr8	117241772	117242087	chd7_ko_peak_3013	58	.	497951	970061	583678	197	Distal Intergenic	8	117257019	117461505	204487	1	NM_001163262	-14932	Cmip	Cmip
chr8	117342749	117343191	chd7_ko_peak_3014	59	.	471663	983381	595866	189	Intron (NM_001163262/Cmip, intron 1 of 20)	8	117349170	117461505	112336	1	NM_028941	-5979	Cmip	Cmip
chr5	113677774	113678097	chd7_ko_peak_2443	36	.	44636	718646	360781	132	Distal Intergenic	5	113612355	113650390	38036	2	NM_008153	-27385	Cmklr1	Cmklr1
chr8	104410652	104411104	chd7_ko_peak_2999	31	.	41807	669575	318824	47	Distal Intergenic	8	104348193	104395807	47615	2	NM_153582	-14846	Cmtm4	Cmtm4
chr1	37212376	37212701	chd7_ko_peak_40	107	.	650376	150277	107755	165	Distal Intergenic	1	37218278	37263384	45107	1	NM_001282010	-5577	Cnga3	Cnga3
chr4	19137582	19138130	chd7_ko_peak_2079	68	.	540184	108652	68984	96	Distal Intergenic	4	19280850	19510623	229774	1	NM_013927	-142720	Cngb3	Cngb3
chr3	121418998	121419353	chd7_ko_peak_2019	31	.	362779	66649	316191	76	Distal Intergenic	3	121426541	121458205	31665	1	NM_028044	-7188	Cnn3	Cnn3
chr19	46836097	46836525	chd7_ko_peak_1667	72	.	489287	112163	722274	190	Intron (NM_001102471/Cnnm2, intron 1 of 6)	19	46761609	46878580	116972	1	NM_033569	74489	Cnnm2	Cnnm2
chr10	116562216	116562547	chd7_ko_peak_371	76	.	528336	117181	768263	164	Intron (NM_001037846/Cnot2, intron 1 of 15)	10	116485161	116581511	96351	2	NM_001037846	18964	Cnot2	Cnot2
chr5	28209895	28210241	chd7_ko_peak_2358	100	.	577081	14.3	100895	147	Intron (NM_175651/Cnpy1, intron 1 of 2)	5	28205463	28237873	32411	2	NM_175651	27632	Cnpy1	Cnpy1
chr5	28211823	28212112	chd7_ko_peak_2359	62	.	473076	101902	628365	107	Intron (NM_175651/Cnpy1, intron 1 of 2)	5	28205463	28237873	32411	2	NM_175651	25761	Cnpy1	Cnpy1
chr9	10540843	10541185	chd7_ko_peak_3058	44	.	482596	811264	442103	91	Intron (NM_001033359/Cntn5, intron 2 of 20)	9	9660891	10904726	1243836	2	NM_001033359	363541	Cntn5	Cntn5
chr9	11106302	11106692	chd7_ko_peak_3059	77	.	472723	118283	778502	131	Distal Intergenic	9	9660891	10904775	1243885	2	NM_001170787	-201528	Cntn5	Cntn5
chr9	11107192	11107964	chd7_ko_peak_3060	85	.	492672	126667	85634	263	Distal Intergenic	9	9660891	10904775	1243885	2	NM_001170787	-202418	Cntn5	Cntn5
chr9	11940678	11941147	chd7_ko_peak_3061	100	.	653687	142321	100256	308	Distal Intergenic	9	9660891	10904775	1243885	2	NM_001170787	-1035904	Cntn5	Cntn5
chr6	47294177	47294573	chd7_ko_peak_2525	188	.	847095	234505	188559	234	Intron (NM_001004357/Cntnap2, intron 22 of 23)	6	47244396	47301371	56976	1	NM_025771	49782	Cntnap2	Cntnap2
chr1	113897710	113898014	chd7_ko_peak_112	26	.	413369	608573	265582	83	Distal Intergenic	1	115685137	116580674	895538	1	NM_001077425	-1787123	Cntnap5a	Cntnap5a
chr1	113959326	113959760	chd7_ko_peak_113	98	.	520095	140718	987569	178	Distal Intergenic	1	115685137	116580674	895538	1	NM_001077425	-1725377	Cntnap5a	Cntnap5a
chr1	114849527	114849977	chd7_ko_peak_114	53	.	526759	920509	539328	210	Distal Intergenic	1	115685137	116580674	895538	1	NM_001077425	-835160	Cntnap5a	Cntnap5a
chr4	108318625	108319339	chd7_ko_peak_2159	89	.	556201	130606	893169	292	Distal Intergenic	4	108328152	108340718	12567	1	NM_027250	-8813	Coa7	Coa7
chr11	12467265	12467626	chd7_ko_peak_417	167	.	609938	213079	167748	155	Promoter (2-3kb)	11	12236676	12464960	228285	2	NM_172496	-2306	Cobl	Cobl
chr11	12913397	12913682	chd7_ko_peak_418	88	.	629766	129414	882032	119	Distal Intergenic	11	12236676	12464960	228285	2	NM_172496	-448438	Cobl	Cobl
chr11	13005349	13005984	chd7_ko_peak_419	153	.	633678	198456	153642	124	Distal Intergenic	11	12236676	12464960	228285	2	NM_172496	-540390	Cobl	Cobl
chr12	51521452	51521963	chd7_ko_peak_624	59	.	539574	977659	590566	327	Distal Intergenic	12	51593341	51605773	12433	1	NM_001198835	-71378	Coch	Coch
chr10	61929071	61929495	chd7_ko_peak_294	107	.	556983	150001	107494	326	Intron (NM_001304757/Col13a1, intron 2 of 37)	10	61838234	61979108	140875	2	NM_001304757	49613	Col13a1	Col13a1
chr10	62036672	62037125	chd7_ko_peak_295	45	.	428103	830696	459438	352	Distal Intergenic	10	61838234	61979108	140875	2	NM_007731	-57565	Col13a1	Col13a1
chr1	24611796	24615253	chd7_ko_peak_28	186	.	380065	232715	186808	1310	Distal Intergenic	1	24257683	24587437	329755	2	NM_007733	-24360	Col19a1	Col19a1
chr9	105838826	105839256	chd7_ko_peak_3160	122	.	684763	166098	122706	197	Distal Intergenic	9	105689417	105828085	138669	2	NM_001102607	-10742	Col6a6	Col6a6
chr4	121043086	121043370	chd7_ko_peak_2176	22	.	382594	557496	223181	73	Intron (NM_007741/Col9a2, intron 4 of 31)	4	121039566	121055325	15760	1	NM_007741	3521	Col9a2	Col9a2
chr6	124954327	124954618	chd7_ko_peak_2627	56	.	416076	949202	565413	173	Distal Intergenic	6	124958807	124965397	6591	2	NM_012003	10779	Cops7a	Cops7a
chr1	90519484	90519803	chd7_ko_peak_93	50	.	507834	887531	509675	211	Distal Intergenic	1	90603425	90613341	9917	1	NM_133805	-83622	Cops8	Cops8
chr1	90623351	90623688	chd7_ko_peak_94	49	.	516711	869691	493712	101	Distal Intergenic	1	90603425	90613341	9917	1	NM_133805	19927	Cops8	Cops8
chr13	86345318	86345801	chd7_ko_peak_824	255	.	983365	30327	255935	179	Distal Intergenic	13	86044798	86046795	1998	2	NM_007749	-298524	Cox7c	Cox7c
chr13	86378805	86379483	chd7_ko_peak_825	65	.	556323	104344	65073	469	Distal Intergenic	13	86044798	86046795	1998	2	NM_007749	-332011	Cox7c	Cox7c
chr1	10650835	10651174	chd7_ko_peak_8	33	.	447817	692534	337671	237	Intron (NM_001289497/Cpa6, intron 1 of 9)	1	10324719	10719945	395227	2	NM_001289497	68771	Cpa6	Cpa6
chr8	64631867	64632603	chd7_ko_peak_2955	33	.	400043	690712	337341	119	Intron (NM_013494/Cpe, intron 1 of 8)	8	64592551	64693040	100490	2	NM_013494	60437	Cpe	Cpe
chr16	30206015	30206406	chd7_ko_peak_1316	38	.	377268	748392	387029	234	Distal Intergenic	16	30256379	30267532	11154	2	NM_027904	61126	Cpn2	Cpn2
chr17	29193561	29194165	chd7_ko_peak_1424	62	.	48555	101242	622509	480	Intron (NM_153166/Cpne5, intron 8 of 20)	17	29156521	29237790	81270	2	NM_153166	43625	Cpne5	Cpne5
chr1	67935899	67936222	chd7_ko_peak_71	59	.	501672	977237	590237	196	Distal Intergenic	1	67123027	67231267	108241	1	NM_001080809	812873	Cps1	Cps1
chr11	113709955	113710498	chd7_ko_peak_552	178	.	696628	224121	178453	254	Promoter (<=1kb)	11	113698171	113710017	11847	2	NM_029794	0	Cpsf4l	Cpsf4l
chr1	195241567	195241893	chd7_ko_peak_204	1738	.	217402	179108	173867	152	Distal Intergenic	1	195136811	195176715	39905	2	NM_007758	-64853	Cr2	Cr2
chr2	37767250	37767737	chd7_ko_peak_1730	78	.	573771	118855	783805	187	Distal Intergenic	2	37776249	37799103	22855	1	NM_001163566	-8512	Crb2	Crb2
chr6	37434366	37434778	chd7_ko_peak_2516	38	.	463071	7472	38602	172	Intron (NM_178661/Creb3l2, intron 1 of 11)	6	37331021	37442148	111128	2	NM_178661	7370	Creb3l2	Creb3l2
chr6	53559426	53559734	chd7_ko_peak_2540	62	.	48555	101242	622509	107	Distal Intergenic	6	53573374	53695832	122459	1	NM_172728	-13640	Creb5	Creb5
chr15	88837631	88838211	chd7_ko_peak_1245	51	.	43061	895072	516454	351	Distal Intergenic	15	88819646	88826681	7036	1	NM_029720	17986	Creld2	Creld2
chr3	19743034	19743348	chd7_ko_peak_1918	36	.	448382	722118	363833	65	Distal Intergenic	3	19693401	19695396	1996	2	NM_205769	-47639	Crh	Crh
chr13	95415196	95415493	chd7_ko_peak_829	33	.	447817	692534	337671	144	Distal Intergenic	13	95431376	95444831	13456	2	NM_198408	29338	Crhbp	Crhbp
chr19	42385038	42385371	chd7_ko_peak_1660	60	.	493077	994212	60576	98	Intron (NM_145123/Crtac1, intron 2 of 14)	19	42283037	42431783	148747	2	NM_145123	46412	Crtac1	Crtac1
chr19	42409711	42410168	chd7_ko_peak_1661	70	.	530689	110421	706128	329	Intron (NM_145123/Crtac1, intron 2 of 14)	19	42283037	42431783	148747	2	NM_145123	21615	Crtac1	Crtac1
chr2	92424420	92424702	chd7_ko_peak_1781	53	.	524317	916275	535513	80	Exon (NM_009963/Cry2, exon 3 of 12)	2	92403647	92434069	30423	2	NM_009963	9367	Cry2	Cry2
chr11	77738482	77738904	chd7_ko_peak_504	108	.	652779	15076	108203	265	Distal Intergenic	11	77718732	77725293	6562	2	NM_009965	-13190	Cryba1	Cryba1
chr11	77747027	77747323	chd7_ko_peak_505	34	.	422916	705821	349521	200	Distal Intergenic	11	77718732	77725293	6562	2	NM_009965	-21735	Cryba1	Cryba1
chr16	59545196	59545537	chd7_ko_peak_1352	44	.	464069	80965	440621	207	Intron (NM_174848/Crybg3, intron 4 of 18)	16	59490775	59555752	64978	2	NM_174848	10215	Crybg3	Crybg3
chr5	24760169	24760451	chd7_ko_peak_2350	57	.	547149	955633	571247	131	Promoter (2-3kb)	5	24751002	24757843	6842	2	NM_153076	-2327	Crygn	Crygn
chr19	61266500	61267154	chd7_ko_peak_1679	638	.	13137	687797	638056	545	Distal Intergenic	19	61224402	61228418	4017	2	NM_009970	-38083	Csf2ra	Csf2ra
chr19	61331274	61331565	chd7_ko_peak_1680	4259	.	234227	431431	425936	179	Distal Intergenic	19	61224402	61228418	4017	2	NM_009970	-102857	Csf2ra	Csf2ra
chr4	125992183	125992654	chd7_ko_peak_2184	59	.	501672	977237	590237	100	Distal Intergenic	4	126024659	126044975	20317	1	NM_001252651	-32005	Csf3r	Csf3r
chr8	17888601	17889105	chd7_ko_peak_2845	131	.	754113	175196	131358	216	Distal Intergenic	8	15892545	17535385	1642841	2	NM_053171	-353217	Csmd1	Csmd1
chr15	49229095	49229552	chd7_ko_peak_1201	94	.	688948	135829	941906	184	Distal Intergenic	15	47580638	48791989	1211352	2	NM_001081391	-437107	Csmd3	Csmd3
chr1_GL456221_random	140321	140646	chd7_ko_peak_1683	35	.	359975	70884	352179	55	Intron (NM_033616/Csprs, intron 1 of 1)	23	111572	163011	51440	2	NM_033616	22365	Csprs	Csprs
chr2	148826131	148826445	chd7_ko_peak_1832	27	.	405334	62093	276382	136	Intron (NM_027024/Cst13, intron 2 of 3)	2	148820099	148830410	10312	1	NM_027024	6033	Cst13	Cst13
chrX	64938140	64938463	chd7_ko_peak_3249	113	.	638909	156513	113624	97	Distal Intergenic	20	65047644	65049017	1374	1	NM_027302	-109181	Ctag2	Ctag2
chrX	65778749	65779254	chd7_ko_peak_3250	41	.	482264	779643	413837	296	Distal Intergenic	20	65047644	65049017	1374	1	NM_027302	731106	Ctag2	Ctag2
chr7	133112669	133112958	chd7_ko_peak_2812	18	.	302893	514122	188372	155	Intron (NM_009980/Ctbp2, intron 1 of 10)	7	132987011	133123483	136473	2	NM_009980	10525	Ctbp2	Ctbp2
chr7	133114894	133115417	chd7_ko_peak_2813	83	.	481876	123935	831191	201	Intron (NM_009980/Ctbp2, intron 1 of 10)	7	132987011	133123483	136473	2	NM_009980	8066	Ctbp2	Ctbp2
chr10	126971841	126972440	chd7_ko_peak_385	33	.	374527	691495	337671	208	Distal Intergenic	10	126978717	126999975	21259	1	NM_001113470	-6277	Ctdsp2	Ctdsp2
chr9	118863565	118863854	chd7_ko_peak_3179	68	.	521368	108556	688948	220	Intron (NM_133721/Itga9, intron 23 of 27)	9	118926536	119044119	117584	1	NM_133710	-62682	Ctdspl	Ctdspl
chr1	60832686	60833084	chd7_ko_peak_63	45	.	453952	821709	451397	44	Distal Intergenic	1	60909025	60915832	6808	1	NM_001281976	-75941	Ctla4	Ctla4
chr18	35043364	35043664	chd7_ko_peak_1536	47	.	409239	847504	474479	153	Distal Intergenic	18	35118912	35254775	135864	1	NM_009818	-75248	Ctnna1	Ctnna1
chr4	56858738	56859200	chd7_ko_peak_2113	48	.	428764	861474	487046	336	Intron (NM_018761/Ctnnal1, intron 1 of 18)	4	56810935	56865211	54277	2	NM_018761	6011	Ctnnal1	Ctnnal1
chr15	30071683	30072237	chd7_ko_peak_1172	39	.	437159	760465	397695	178	Distal Intergenic	15	30172593	31029343	856751	1	NM_008729	-100356	Ctnnd2	Ctnnd2
chr15	30221949	30222289	chd7_ko_peak_1173	57	.	551159	962496	576767	133	Intron (NM_008729/Ctnnd2, intron 1 of 22)	15	30172593	31029343	856751	1	NM_008729	49357	Ctnnd2	Ctnnd2
chr15	30333487	30334215	chd7_ko_peak_1174	28	.	412615	63334	287203	591	Intron (NM_008729/Ctnnd2, intron 2 of 22)	15	30172593	31029343	856751	1	NM_008729	160895	Ctnnd2	Ctnnd2
chr13	61525607	61526047	chd7_ko_peak_765	33	.	447817	692534	337671	69	Distal Intergenic	13	61536444	61541839	5396	2	NM_022326	15792	Ctsm	Ctsm
chrX	38566632	38567016	chd7_ko_peak_3241	19	.	378922	527998	19764	56	Intron (NM_001110142/Cul4b, intron 2 of 22)	20	38531621	38576196	44576	2	NM_001110142	9180	Cul4b	Cul4b
chr5	122071332	122071774	chd7_ko_peak_2464	39	.	437159	760465	397695	103	Distal Intergenic	5	121860216	122047825	187610	2	NM_007804	-23508	Cux2	Cux2
chr9	3376387	3376769	chd7_ko_peak_3046	32	.	440297	679993	327883	144	Intron (NM_026303/Alkbh8, intron 10 of 11)	9	3404085	3479236	75152	1	NM_027545	-27316	Cwf19l2	Cwf19l2
chr9	3439774	3440130	chd7_ko_peak_3047	47	.	468101	848199	475042	147	Intron (NM_027545/Cwf19l2, intron 8 of 17)	9	3404085	3479236	75152	1	NM_027545	35690	Cwf19l2	Cwf19l2
chr7	25433094	25433393	chd7_ko_peak_2693	40	.	366135	772672	408604	202	Intron (NR_073027/4732471J01Rik, intron 5 of 5)	7	25400053	25412886	12834	2	NM_153576	-20209	Cxcl17	Cxcl17
chr1	128860086	128860472	chd7_ko_peak_131	102	.	68899	144567	102383	193	Distal Intergenic	1	128588199	128592299	4101	2	NM_009911	-267788	Cxcr4	Cxcr4
chr18	35823233	35823531	chd7_ko_peak_1538	35	.	411694	712866	355733	162	Distal Intergenic	18	35829818	35861688	31871	1	NM_133687	-6287	Cxxc5	Cxxc5
chr18	35887961	35888280	chd7_ko_peak_1539	27	.	350624	616961	272941	36	Distal Intergenic	18	35829818	35861688	31871	1	NM_133687	58144	Cxxc5	Cxxc5
chr1	134403743	134404252	chd7_ko_peak_143	168	.	627658	21407	168706	168	Promoter (1-2kb)	1	134405990	134411738	5749	1	NM_028057	-1738	Cyb5r1	Cyb5r1
chrX	9475202	9476019	chd7_ko_peak_3230	23	.	377056	57211	235692	491	Distal Intergenic	20	9435254	9469324	34071	2	NM_007807	-5879	Cybb	Cybb
chrX	9517588	9517952	chd7_ko_peak_3231	26	.	413369	608573	265582	260	Distal Intergenic	20	9435254	9469324	34071	2	NM_007807	-48265	Cybb	Cybb
chr4	51103874	51104183	chd7_ko_peak_2103	33	.	447817	692534	337671	177	Distal Intergenic	4	51216678	51229928	13251	1	NM_001162865	-112495	Cylc2	Cylc2
chr8	88835904	88836243	chd7_ko_peak_2983	37	.	452483	729144	370118	238	Distal Intergenic	8	88697028	88751946	54919	1	NM_173369	138877	Cyld	Cyld
chr7	27011535	27011813	chd7_ko_peak_2698	198	.	756556	244391	198191	154	Distal Intergenic	7	27029090	27036815	7726	1	NM_133657	-17277	Cyp2a12	Cyp2a12
chr7	26983317	26983624	chd7_ko_peak_2697	42	.	437425	79035	423416	111	Distal Intergenic	7	26931631	26939386	7756	2	NM_001101467	-43932	Cyp2a22	Cyp2a22
chr16	20361491	20361923	chd7_ko_peak_1303	60	.	511221	995553	606966	219	Intron (NM_013790/Abcc5, intron 24 of 29)	16	20308387	20325404	17018	2	NM_183158	-36088	Cyp2ab1	Cyp2ab1
chr7	26659550	26660373	chd7_ko_peak_2695	78	.	597243	119383	788745	542	Distal Intergenic	7	26665227	26686430	21204	2	NM_001081148	26057	Cyp2b23	Cyp2b23
chr7	26706330	26706988	chd7_ko_peak_2696	39	.	420582	757896	395384	537	Distal Intergenic	7	26665227	26686430	21204	2	NM_001081148	-19901	Cyp2b23	Cyp2b23
chr19	39971129	39971699	chd7_ko_peak_1653	65	.	578546	104572	652822	198	Distal Intergenic	19	39992424	40012243	19820	1	NM_010001	-20725	Cyp2c37	Cyp2c37
chr19	40125183	40125538	chd7_ko_peak_1654	46	.	443769	832504	461019	93	Distal Intergenic	19	40089679	40113955	24277	1	NM_134144	35505	Cyp2c50	Cyp2c50
chr19	40202847	40203199	chd7_ko_peak_1655	49	.	496682	86791	49281	255	Distal Intergenic	19	40153361	40187286	33926	2	NM_145499	-15562	Cyp2c70	Cyp2c70
chr4	96089707	96090015	chd7_ko_peak_2144	26	.	413369	608573	265582	277	Distal Intergenic	4	96042660	96077540	34881	2	NM_145548	-12168	Cyp2j13	Cyp2j13
chr3	131322348	131322668	chd7_ko_peak_2035	50	.	438066	881213	504048	111	3' UTR	3	131290491	131303227	12737	2	NM_027816	-19122	Cyp2u1	Cyp2u1
chr17	43711897	43712360	chd7_ko_peak_1455	141	.	66977	185368	141064	212	Intron (NM_001285947/Cyp39a1, intron 6 of 10)	17	43667372	43751431	84060	1	NM_018887	44526	Cyp39a1	Cyp39a1
chr5	137933745	137934338	chd7_ko_peak_2481	64	.	512751	103322	641405	187	Distal Intergenic	5	137892933	137921619	28687	2	NM_007819	-12127	Cyp3a13	Cyp3a13
chr4	115558056	115558464	chd7_ko_peak_2166	90	.	664641	13155	901897	260	Distal Intergenic	4	115563649	115579015	15367	1	NM_001252539	-5185	Cyp4a31	Cyp4a31
chr4	115176215	115176614	chd7_ko_peak_2165	50	.	507834	887531	509675	217	Distal Intergenic	4	115108682	115133977	25296	2	NM_001003947	-42239	Cyp4x1	Cyp4x1
chr5	4053123	4054322	chd7_ko_peak_2301	274	.	764184	321734	274151	747	Intron (NM_194462/Akap9, intron 33 of 47)	5	4080674	4104697	24024	2	NM_020010	50375	Cyp51	Cyp51
chr3	18256457	18256989	chd7_ko_peak_1914	183	.	823861	229537	183715	289	Distal Intergenic	3	18071950	18243338	171389	2	NM_007825	-13120	Cyp7b1	Cyp7b1
chr3	17981090	17981412	chd7_ko_peak_1913	49	.	516711	869691	493712	261	Distal Intergenic	3	17948444	17948952	509	1	NM_029289	32647	Cypt12	Cypt12
chr3	145632851	145633222	chd7_ko_peak_2045	50	.	471743	886776	509151	151	Distal Intergenic	3	145646971	145649985	3015	2	NM_010516	16763	Cyr61	Cyr61
chr16	85448951	85449254	chd7_ko_peak_1367	72	.	582139	112744	727603	139	Distal Intergenic	16	85456244	85550373	94130	2	NM_144853	101119	Cyyr1	Cyyr1
chr8	109052228	109052675	chd7_ko_peak_3008	47	.	488106	852723	479166	227	Distal Intergenic	8	109075222	109253639	178418	1	NR_126329	-22547	D030068K23Rik	D030068K23Rik
chr14	104789341	104789790	chd7_ko_peak_1108	62	.	519126	101061	620819	211	Intron (NR_015593/D130009I18Rik, intron 2 of 5)	14	104639147	104966783	327637	1	NR_015593	150195	D130009I18Rik	D130009I18Rik
chr14	19853705	19854035	chd7_ko_peak_1008	31	.	402065	6678	317339	83	Distal Intergenic	14	19838925	19844677	5753	1	NR_105025	14781	D14Ertd670e	D14Ertd670e
chr14	19860893	19861557	chd7_ko_peak_1009	50	.	401695	885783	508222	428	Distal Intergenic	14	19838925	19844677	5753	1	NR_105025	21969	D14Ertd670e	D14Ertd670e
chr17	11759017	11759296	chd7_ko_peak_1400	49	.	516711	869691	493712	118	Intron (NM_016694/Park2, intron 7 of 11)	17	11863070	11883189	20120	2	NR_045808	123893	D17Ertd648e	D17Ertd648e
chr1	186922675	186923052	chd7_ko_peak_203	80	.	631409	121547	808969	249	Distal Intergenic	1	186967416	186970627	3212	1	NM_033077	-44364	D1Pas1	D1Pas1
chr8	105233459	105233755	chd7_ko_peak_3000	22	.	325015	562532	227532	230	Intron (NM_145604/D230025D16Rik, intron 2 of 15)	8	105225188	105253051	27864	1	NM_145604	8272	D230025D16Rik	D230025D16Rik
chr2	116950056	116950386	chd7_ko_peak_1795	93	.	557394	134696	931442	156	Distal Intergenic	2	116900152	116912791	12640	1	NR_040336	49905	D330050G23Rik	D330050G23Rik
chr10	70842408	70842739	chd7_ko_peak_313	32	.	328954	679056	327147	188	Distal Intergenic	10	70601049	70655963	54915	2	NR_045292	-186446	D630013N20Rik	D630013N20Rik
chr1	65143624	65144080	chd7_ko_peak_69	97	.	578449	139346	97477	217	Distal Intergenic	1	65107313	65123214	15902	2	NM_175293	-20411	D630023F18Rik	D630023F18Rik
chr9	43264082	43264381	chd7_ko_peak_3095	30	.	381165	654277	305469	79	Intron (NM_001243261/D630033O11Rik, intron 1 of 2)	9	43259879	43280075	20197	1	NM_001243261	4204	D630033O11Rik	D630033O11Rik
chr4	57920330	57920811	chd7_ko_peak_2116	57	.	444665	956494	572008	255	Distal Intergenic	4	57908384	57916264	7881	2	NM_178727	-4067	D630039A03Rik	D630039A03Rik
chr13	73346046	73346544	chd7_ko_peak_815	44	.	421386	81678	446977	288	Promoter (<=1kb)	13	73344665	73347384	2720	2	NR_045293	840	D630045M09Rik	D630045M09Rik
chr10	33375316	33376058	chd7_ko_peak_247	123	.	710384	166691	12327	446	Intron (NM_029726/Trdn, intron 21 of 37)	10	33222345	33256357	34013	2	NR_040657	-118960	D830005E20Rik	D830005E20Rik
chr14	3840784	3841129	chd7_ko_peak_892	56	.	523129	948452	56474	188	Distal Intergenic	14	3846245	3856080	9836	1	NM_177135_1	-5116	D830030K20Rik	D830030K20Rik
chr14	3888707	3889154	chd7_ko_peak_893	41	.	390829	778828	413837	257	Distal Intergenic	14	3846245	3856080	9836	1	NM_177135_1	42463	D830030K20Rik	D830030K20Rik
chr14	3922440	3922746	chd7_ko_peak_894	69	.	581764	108877	691941	239	Distal Intergenic	14	3846245	3856080	9836	1	NM_177135_1	76196	D830030K20Rik	D830030K20Rik
chr19	28560704	28561208	chd7_ko_peak_1638	50	.	466553	876811	500026	340	Intron (NM_001305671/Glis3, intron 2 of 9)	19	28678224	28720027	41804	1	NR_045330	-117016	D930032P07Rik	D930032P07Rik
chr19	28635091	28635395	chd7_ko_peak_1639	20	.	355192	533603	20243	183	Intron (NM_001305671/Glis3, intron 2 of 9)	19	28678224	28720027	41804	1	NR_045330	-42829	D930032P07Rik	D930032P07Rik
chr4	104368408	104368846	chd7_ko_peak_2150	33	.	447817	692534	337671	288	Promoter (<=1kb)	4	104367538	104744844	377307	1	NR_104385	871	Dab1	Dab1
chr15	5991928	5992465	chd7_ko_peak_1138	287	.	945834	335404	287674	225	Distal Intergenic	15	6299789	6440709	140921	1	NM_001008702	-307324	Dab2	Dab2
chr15	6030546	6030951	chd7_ko_peak_1139	44	.	448864	812105	442788	236	Distal Intergenic	15	6299789	6440709	140921	1	NM_001008702	-268838	Dab2	Dab2
chr2	35613891	35614232	chd7_ko_peak_1726	34	.	404334	6989	343332	150	Intron (NM_001114125/Dab2ip, intron 1 of 16)	2	35621981	35730994	109014	1	NM_001114124	-7749	Dab2ip	Dab2ip
chr12	71296916	71297417	chd7_ko_peak_644	113	.	657043	155971	113111	187	Distal Intergenic	12	71309884	71320107	10224	1	NM_001190466	-12467	Dact1	Dact1
chr17	14099287	14099594	chd7_ko_peak_1408	29	.	402755	642575	295289	286	Distal Intergenic	17	14195230	14203831	8602	2	NM_172826	104237	Dact2	Dact2
chr14	53576722	53577327	chd7_ko_peak_1059	252	.	686329	300301	252999	441	Distal Intergenic	14	54235485	54253929	18445	2	NM_001113358	676602	Dad1	Dad1
chr14	53831074	53831560	chd7_ko_peak_1060	48	.	508036	854941	481195	259	Distal Intergenic	14	54235485	54253929	18445	2	NM_001113358	422369	Dad1	Dad1
chr14	54108513	54108905	chd7_ko_peak_1061	58	.	497951	970061	583678	198	Distal Intergenic	14	54235485	54253929	18445	2	NM_001113358	145024	Dad1	Dad1
chr14	54150061	54150365	chd7_ko_peak_1062	60	.	530791	997186	608492	222	Distal Intergenic	14	54235485	54253929	18445	2	NM_001113358	103564	Dad1	Dad1
chr9	108264167	108264575	chd7_ko_peak_3162	84	.	532724	125442	845249	210	Promoter (<=1kb)	9	108204861	108263958	59098	2	NM_001276494	-210	Dag1	Dag1
chr13	60442358	60442734	chd7_ko_peak_764	127	.	782845	170907	127252	120	Distal Intergenic	13	60601947	60763191	161245	1	NM_001285917	-159213	Dapk1	Dapk1
chr2	59523481	59523831	chd7_ko_peak_1750	97	.	615302	138997	971439	187	Distal Intergenic	2	59484653	59505020	20368	1	NM_029723	38829	Dapl1	Dapl1
chr1	128392380	128392775	chd7_ko_peak_130	75	.	620054	115574	753424	190	Intron (NM_177445/Dars, intron 4 of 15)	1	128363707	128417416	53710	2	NM_177445	24641	Dars	Dars
chrX	44809369	44809779	chd7_ko_peak_3244	145	.	861186	189984	145483	172	Distal Intergenic	20	44786567	44790197	3631	2	NM_178739	-19173	Dcaf12l1	Dcaf12l1
chr10	52246274	52246682	chd7_ko_peak_274	76	.	496777	117301	769404	207	Intron (NM_025705/Dcbld1, intron 1 of 10)	10	52233619	52321377	87759	1	NM_025705	12656	Dcbld1	Dcbld1
chr10	52273956	52274425	chd7_ko_peak_275	50	.	390231	884652	507126	190	Intron (NM_025705/Dcbld1, intron 2 of 10)	10	52233619	52321377	87759	1	NM_025705	40338	Dcbld1	Dcbld1
chr16	58393989	58394331	chd7_ko_peak_1351	37	.	458777	739891	379642	219	Distal Intergenic	16	58408535	58469745	61211	1	NM_028523	-14204	Dcbld2	Dcbld2
chr13	25052503	25053117	chd7_ko_peak_731	51	.	417222	894208	515624	165	Promoter (2-3kb)	13	25056004	25121521	65518	1	NM_001195617	-2887	Dcdc2a	Dcdc2a
chr3	86884607	86884920	chd7_ko_peak_1981	32	.	409837	682051	329764	51	Intron (NM_001195496/Dclk2, intron 2 of 16)	3	86786150	86920884	134735	2	NM_001195496	35964	Dclk2	Dclk2
chr9	111486724	111487016	chd7_ko_peak_3169	33	.	447817	692534	337671	166	Intron (NM_172928/Dclk3, intron 4 of 4)	9	111439081	111489611	50531	1	NM_172928	47644	Dclk3	Dclk3
chr18	44365870	44366294	chd7_ko_peak_1553	179	.	637561	225677	179945	184	Distal Intergenic	18	44380500	44424969	44470	1	NM_027490	-14206	Dcp2	Dcp2
chr18	44367796	44368251	chd7_ko_peak_1554	70	.	420284	110597	707711	259	Distal Intergenic	18	44380500	44424969	44470	1	NM_027490	-12249	Dcp2	Dcp2
chr8	48179078	48179530	chd7_ko_peak_2943	116	.	511249	159959	116873	251	Distal Intergenic	8	48110013	48141667	31655	1	NM_001161515	69066	Dctd	Dctd
chr8	34079484	34079774	chd7_ko_peak_2931	33	.	363252	69191	337671	59	Distal Intergenic	8	34090421	34107814	17394	2	NM_001293758	28040	Dctn6	Dctn6
chr11	11881726	11882090	chd7_ko_peak_415	68	.	444211	107915	682996	216	Intron (NR_045178/1700042O10Rik, intron 2 of 3)	11	11814101	11890408	76308	2	NM_016672	8318	Ddc	Ddc
chr11	11904970	11905323	chd7_ko_peak_416	55	.	434719	934145	551706	226	Distal Intergenic	11	11814101	11898144	84044	2	NM_001190448	-6827	Ddc	Ddc
chr9	44595062	44595385	chd7_ko_peak_3096	39	.	369504	755806	393564	208	Distal Intergenic	9	44604892	44640731	35840	1	NM_001110826	-9507	Ddx6	Ddx6
chr8	61964691	61965243	chd7_ko_peak_2952	177	.	796552	223598	177944	117	Intron (NM_001293783/Ddx60, intron 13 of 37)	8	61928087	62037701	109615	1	NM_001293783	36605	Ddx60	Ddx60
chr8	21912134	21912505	chd7_ko_peak_2911	19	.	378922	527998	19764	57	Distal Intergenic	8	21905374	21906432	1059	2	NM_139221	-5703	Defb11	Defb11
chr12	108734344	108734651	chd7_ko_peak_684	20	.	372511	540546	208416	105	Distal Intergenic	12	108690222	108702306	12085	2	NM_027299	-32039	Degs2	Degs2
chr14	26605351	26605738	chd7_ko_peak_1018	69	.	491588	109274	695621	243	Intron (NM_001285466/Dennd6a, intron 5 of 17)	14	26579550	26634322	54773	1	NM_001134465	25802	Dennd6a	Dennd6a
chr10	75882098	75882439	chd7_ko_peak_319	42	.	398542	795924	428435	162	Distal Intergenic	10	75893398	75895941	2544	1	NM_024440	-10959	Derl3	Derl3
chr11	89044929	89045256	chd7_ko_peak_524	74	.	570718	11445	74338	93	Intron (NM_019505/Dgke, intron 7 of 10)	11	89037582	89060748	23167	2	NM_019505	15492	Dgke	Dgke
chr7	143823146	143823489	chd7_ko_peak_2827	57	.	551159	962496	576767	148	Promoter (<=1kb)	7	143823167	143848410	25244	1	NM_007856	0	Dhcr7	Dhcr7
chr13	92172434	92173112	chd7_ko_peak_828	118	.	66334	161663	11849	370	Distal Intergenic	13	92354783	92389053	34271	1	NM_010049	-181671	Dhfr	Dhfr
chr14	55358298	55358705	chd7_ko_peak_1064	63	.	54912	103047	638861	245	Distal Intergenic	14	55478758	55487577	8820	1	NM_030686	-120053	Dhrs4	Dhrs4
chr12	72649676	72650166	chd7_ko_peak_647	110	.	584478	152673	110002	318	Distal Intergenic	12	72650353	72664828	14476	2	NM_025522	14662	Dhrs7	Dhrs7
chr12	72687636	72688468	chd7_ko_peak_648	129	.	601618	173166	129409	565	Distal Intergenic	12	72650353	72664828	14476	2	NM_025522	-22809	Dhrs7	Dhrs7
chr4_GL456216_random	49117	49414	chd7_ko_peak_2298	668	.	143832	718171	668324	69	Distal Intergenic	24	15881	36213	20333	1	NM_001033326	33237	Dhrsx	Dhrsx
chr7	133947390	133947700	chd7_ko_peak_2815	43	.	476095	799991	432001	134	Intron (NM_007400/Adam12, intron 11 of 22)	7	133720935	133782785	61851	2	NM_001286031	-164606	Dhx32	Dhx32
chrX	130538405	130538994	chd7_ko_peak_3276	66	.	585606	105789	663414	316	Distal Intergenic	20	129749742	130465833	716092	1	NM_172493	788664	Diap2	Diap2
chrX	130596722	130597006	chd7_ko_peak_3277	33	.	447817	692534	337671	89	Distal Intergenic	20	129749742	130465833	716092	1	NM_172493	846981	Diap2	Diap2
chr14	87088282	87088736	chd7_ko_peak_1094	53	.	404179	919748	538648	348	Intron (NM_019670/Diap3, intron 3 of 27)	14	86656323	87141114	484792	2	NM_019670	52378	Diap3	Diap3
chr12	104763739	104764259	chd7_ko_peak_679	86	.	52702	12782	86714	315	3' UTR	12	104687742	104751952	64211	2	NM_148948	-11788	Dicer1	Dicer1
chr2	180709088	180709384	chd7_ko_peak_1877	104	.	577498	147058	104712	117	Promoter (<=1kb)	2	180665936	180709999	44064	2	NM_177852	615	Dido1	Dido1
chr15	100165452	100166063	chd7_ko_peak_1258	133	.	743454	177908	13394	430	Intron (NM_001159361/Dip2b, intron 12 of 37)	15	100154396	100219473	65078	1	NM_172819	11057	Dip2b	Dip2b
chr8	22613229	22613536	chd7_ko_peak_2913	28	.	393153	625478	280373	119	Distal Intergenic	8	22624043	22627546	3504	1	NM_145592	-10507	Dkk4	Dkk4
chr14	61758726	61759040	chd7_ko_peak_1072	44	.	434672	814546	445006	164	Distal Intergenic	14	61602836	61682373	79538	2	NR_028264	-76354	Dleu2	Dleu2
chr14	24253828	24254151	chd7_ko_peak_1015	73	.	58723	113666	736134	171	Distal Intergenic	14	24133953	24245920	111968	2	NM_027726	-7909	Dlg5	Dlg5
chr8	14296638	14296943	chd7_ko_peak_2839	114	.	710686	15757	114607	163	Intron (NM_001145965/Dlgap2, intron 2 of 14)	8	14095875	14847686	751812	1	NM_172910	200764	Dlgap2	Dlgap2
chr8	14306764	14307345	chd7_ko_peak_2840	172	.	817437	217791	172323	120	Intron (NM_001145965/Dlgap2, intron 2 of 14)	8	14095875	14847686	751812	1	NM_172910	210890	Dlgap2	Dlgap2
chr8	14340087	14340375	chd7_ko_peak_2841	56	.	544514	951117	567155	134	Intron (NM_001145965/Dlgap2, intron 2 of 14)	8	14095875	14847686	751812	1	NM_172910	244213	Dlgap2	Dlgap2
chr4	127201288	127201693	chd7_ko_peak_2188	42	.	439024	793403	426121	135	Intron (NM_198618/Dlgap3, intron 5 of 11)	4	127172880	127237022	64143	1	NM_001302081	28409	Dlgap3	Dlgap3
chr17	15380498	15380916	chd7_ko_peak_1409	17	.	346629	496467	173333	43	Distal Intergenic	17	15367354	15375823	8470	2	NM_007865	-4676	Dll1	Dll1
chr19	25479194	25479477	chd7_ko_peak_1635	50	.	48906	886876	509151	54	Distal Intergenic	19	25505706	25604328	98623	1	NM_015826	-26229	Dmrt1	Dmrt1
chr19	25488457	25489240	chd7_ko_peak_1636	35	.	363679	717384	359747	49	Distal Intergenic	19	25505706	25604328	98623	1	NM_015826	-16466	Dmrt1	Dmrt1
chr14	70634940	70636012	chd7_ko_peak_1078	91	.	488914	132572	911477	833	Promoter (<=1kb)	14	70602184	70636048	33865	2	NM_001252664	36	Dmtn	Dmtn
chr5	139167631	139167945	chd7_ko_peak_2482	44	.	464069	80965	440621	96	Intron (NM_001081265/Dnaaf5, intron 7 of 12)	5	139150223	139186505	36283	1	NM_001081265	17409	Dnaaf5	Dnaaf5
chr5	124710091	124710518	chd7_ko_peak_2468	57	.	551159	962496	576767	328	Intron (NM_011596/Atp6v0a2, intron 9 of 19)	5	124725085	124834308	109224	1	NM_019536	-14567	Dnah10	Dnah10
chr1	53581245	53581535	chd7_ko_peak_49	55	.	516384	93638	553736	175	Intron (NM_001252070/Dnah7a, intron 22 of 65)	1	53397002	53706784	309783	2	NM_001252070	125249	Dnah7a	Dnah7a
chr12	43211904	43212549	chd7_ko_peak_622	79	.	582783	120583	799955	390	Distal Intergenic	12	44205897	44210068	4172	2	NM_013760	997519	Dnajb9	Dnajb9
chr15	10465944	10466270	chd7_ko_peak_1152	49	.	448103	871563	495385	130	Intron (NM_030046/Dnajc21, intron 1 of 11)	15	10446763	10470516	23754	2	NM_030046	4246	Dnajc21	Dnajc21
chr15	10471050	10471338	chd7_ko_peak_1153	45	.	425391	825089	454389	68	Promoter (<=1kb)	15	10446763	10470516	23754	2	NM_030046	-535	Dnajc21	Dnajc21
chr15	99110141	99110603	chd7_ko_peak_1257	58	.	465742	970878	584376	320	Distal Intergenic	15	99099484	99104707	5224	1	NM_176835	10658	Dnajc22	Dnajc22
chr16	4022946	4023297	chd7_ko_peak_1273	36	.	429774	718181	360448	45	Distal Intergenic	16	4037145	4040024	2880	1	NM_010061	-13848	Dnase1	Dnase1
chr14	7954031	7954388	chd7_ko_peak_980	55	.	463946	935139	55263	194	Distal Intergenic	14	7965190	7994182	28993	2	NM_007870	39794	Dnase1l3	Dnase1l3
chr16	16367362	16367671	chd7_ko_peak_1296	108	.	652779	15076	108203	163	Distal Intergenic	16	16312228	16359031	46804	2	NM_152816	-8332	Dnm1l	Dnm1l
chr10	78048198	78048597	chd7_ko_peak_322	78	.	519242	118832	783605	180	Promoter (1-2kb)	10	78049842	78063622	13781	1	NM_019448	-1245	Dnmt3l	Dnmt3l
chr11	34681678	34682249	chd7_ko_peak_455	329	.	104274	377539	329446	174	Intron (NM_033374/Dock2, intron 22 of 51)	11	34226821	34783905	557085	2	NM_033374	101656	Dock2	Dock2
chr11	34738811	34739251	chd7_ko_peak_456	188	.	898636	234285	188344	193	Intron (NM_033374/Dock2, intron 2 of 51)	11	34226821	34783905	557085	2	NM_033374	44654	Dock2	Dock2
chr9	21846954	21847320	chd7_ko_peak_3074	55	.	463946	935139	55263	236	Exon (NM_177030/Dock6, exon 2 of 50)	9	21800180	21852635	52456	2	NM_177030	5315	Dock6	Dock6
chr2	170772174	170772484	chd7_ko_peak_1863	52	.	514769	899661	520527	155	Intron (NM_001163686/Dok5, intron 1 of 7)	2	170731807	170879775	147969	1	NM_029761	40368	Dok5	Dok5
chr2	170838214	170838520	chd7_ko_peak_1864	91	.	67415	13323	917622	132	Intron (NM_001163686/Dok5, intron 5 of 7)	2	170731807	170879775	147969	1	NM_029761	106408	Dok5	Dok5
chr7	29403999	29404645	chd7_ko_peak_2703	83	.	529531	124731	83871	311	Intron (NM_001081028/Sipa1l3, intron 3 of 22)	7	29304005	29317586	13582	1	NM_013874	99995	Dpf1	Dpf1
chr2	62408254	62408780	chd7_ko_peak_1753	178	.	73523	224354	17868	161	Intron (NM_010074/Dpp4, intron 2 of 25)	2	62330073	62412231	82159	2	NM_010074	3451	Dpp4	Dpp4
chr5	26703771	26704395	chd7_ko_peak_2353	31	.	432016	666119	315944	180	Distal Intergenic	5	26817357	27727500	910144	1	NM_010075	-112962	Dpp6	Dpp6
chr5	26751385	26752148	chd7_ko_peak_2354	56	.	488887	95248	568409	372	Distal Intergenic	5	26817357	27727500	910144	1	NM_010075	-65209	Dpp6	Dpp6
chr5	27243347	27243788	chd7_ko_peak_2355	38	.	444179	743924	383141	126	Intron (NM_010075/Dpp6, intron 1 of 25)	5	27261935	27727500	465566	1	NM_001136060	-18147	Dpp6	Dpp6
chr16	48308937	48309223	chd7_ko_peak_1342	46	.	382777	839355	467083	161	Promoter (1-2kb)	16	48310274	48319513	9240	1	NM_028615	-1051	Dppa2	Dppa2
chr6	122624499	122624841	chd7_ko_peak_2620	32	.	394461	68001	327883	211	Promoter (1-2kb)	6	122626424	122630271	3848	1	NM_139218	-1583	Dppa3	Dppa3
chr6	122662766	122663123	chd7_ko_peak_2621	45	.	390013	830436	459254	251	Distal Intergenic	6	122626424	122630271	3848	1	NM_139218	36343	Dppa3	Dppa3
chr15	39856540	39856928	chd7_ko_peak_1189	93	.	663553	13.56	939983	94	Promoter (<=1kb)	15	39768485	39857470	88986	2	NM_022722	542	Dpys	Dpys
chr16	43769420	43769729	chd7_ko_peak_1336	110	.	568939	152934	110248	170	Intron (NM_007877/Drd3, intron 1 of 6)	16	43762242	43822839	60598	1	NM_007877	7179	Drd3	Drd3
chr16	43800322	43801151	chd7_ko_peak_1337	48	.	439307	853692	480045	154	Intron (NM_007877/Drd3, intron 2 of 6)	16	43762242	43822839	60598	1	NM_007877	38081	Drd3	Drd3
chr7	141298005	141298438	chd7_ko_peak_2824	246	.	10842	293898	246693	17	Intron (NM_001282072/Deaf1, intron 12 of 12)	7	141292006	141295001	2996	1	NM_007878	6000	Drd4	Drd4
chr11	60439715	60440456	chd7_ko_peak_476	107	.	610302	150351	107823	303	Intron (NM_025757/Gid4, intron 5 of 5)	11	60454617	60468705	14089	1	NM_021354	-14161	Drg2	Drg2
chr10	34234099	34234380	chd7_ko_peak_249	38	.	3896	749533	388061	144	Distal Intergenic	10	34151393	34207551	56159	2	NM_172508	-26549	Dse	Dse
chr1	112452605	112452940	chd7_ko_peak_110	101	.	661669	143843	101698	189	Distal Intergenic	1	111858702	111864918	6217	2	NM_001081316	-587688	Dsel	Dsel
chr1	112779691	112780046	chd7_ko_peak_111	76	.	562891	116752	764369	132	Distal Intergenic	1	111858702	111864918	6217	2	NM_001081316	-914774	Dsel	Dsel
chr18	20488921	20489251	chd7_ko_peak_1517	78	.	473897	118576	781224	168	Distal Intergenic	18	20510304	20541310	31007	1	NM_030596	-21053	Dsg3	Dsg3
chr13	38109005	38109457	chd7_ko_peak_740	86	.	540877	127249	861841	281	Distal Intergenic	13	38151294	38198577	47284	1	NM_023842	-41837	Dsp	Dsp
chr1	34007029	34007373	chd7_ko_peak_31	23	.	37861	57482	238018	255	Intron (NM_001276764/Dst, intron 4 of 102)	1	34011825	34308662	296838	1	NM_133833	-4452	Dst	Dst
chr2	143889954	143890371	chd7_ko_peak_1823	124	.	715919	167781	124284	268	Distal Intergenic	2	143915331	143943324	27994	1	NM_019771	-24960	Dstn	Dstn
chr13	44869571	44869950	chd7_ko_peak_752	280	.	101403	328014	280352	81	Intron (NM_001205044/Jarid2, intron 4 of 18)	13	44922080	45002096	80017	2	NM_025772	132146	Dtnbp1	Dtnbp1
chr13	44939304	44939972	chd7_ko_peak_753	89	.	557957	130988	896684	450	Intron (NM_025772/Dtnbp1, intron 7 of 9)	13	44922080	45002096	80017	2	NM_025772	62124	Dtnbp1	Dtnbp1
chr6	134804869	134805186	chd7_ko_peak_2637	38	.	413348	743794	383075	107	Distal Intergenic	6	134715468	134792628	77161	2	NM_130447	-12242	Dusp16	Dusp16
chr10	99353495	99353922	chd7_ko_peak_356	99	.	651068	14182	99786	150	Distal Intergenic	10	99263231	99267489	4259	1	NM_026268	90265	Dusp6	Dusp6
chrX	73594536	73594942	chd7_ko_peak_3253	57	.	551159	962496	576767	188	Distal Intergenic	20	73639441	73643514	4074	1	NM_029352	-44499	Dusp9	Dusp9
chr10	58221551	58221990	chd7_ko_peak_278	64	.	338002	10414	648903	260	Distal Intergenic	10	58230651	58232675	2025	2	NM_001081954	10685	Dux	Dux
chr10	58225218	58225586	chd7_ko_peak_279	60	.	30707	997803	609048	236	Distal Intergenic	10	58230651	58232675	2025	2	NM_001081954	7089	Dux	Dux
chr10	58231258	58231571	chd7_ko_peak_280	45	.	293203	824742	454154	102	Promoter (1-2kb)	10	58230651	58232675	2025	2	NM_001081954	1104	Dux	Dux
chr10	58232177	58232637	chd7_ko_peak_281	82	.	367307	12.28	820739	336	Promoter (<=1kb)	10	58230651	58232675	2025	2	NM_001081954	38	Dux	Dux
chr10	58233315	58233832	chd7_ko_peak_282	119	.	448459	162591	119377	225	Promoter (<=1kb)	10	58230651	58232675	2025	2	NM_001081954	-641	Dux	Dux
chr17	6357324	6358002	chd7_ko_peak_1381	209	.	664312	256184	209704	364	Distal Intergenic	17	6306344	6317474	11131	2	NM_001166629	-39851	Dynlt1a	Dynlt1a
chr17	6420826	6421415	chd7_ko_peak_1382	30	.	263389	657435	308207	37	Distal Intergenic	17	6430112	6436295	6184	1	NM_009342	-8697	Dynlt1b	Dynlt1b
chr17	6571179	6571930	chd7_ko_peak_1386	36	.	279329	717851	36018	393	Distal Intergenic	17	6601671	6607899	6229	1	NM_001166627	-29741	Dynlt1f	Dynlt1f
chr7	28215563	28215888	chd7_ko_peak_2701	32	.	394461	68001	327883	228	Distal Intergenic	7	28180316	28187298	6983	1	NM_001271370	35248	Dyrk1b	Dyrk1b
chr10	22142289	22143066	chd7_ko_peak_235	2235	.	200149	228841	223517	336	Intron (NM_001254744/E030030I06Rik, intron 1 of 1)	10	22113050	22149270	36221	2	NM_001254744	6204	E030030I06Rik	E030030I06Rik
chr11	97635548	97635934	chd7_ko_peak_530	133	.	673804	177285	133358	209	Distal Intergenic	11	97627387	97629716	2330	2	NM_175332	-5833	E130012A19Rik	E130012A19Rik
chr11	83582172	83582623	chd7_ko_peak_509	34	.	421236	702782	346838	211	Promoter (<=1kb)	11	83582061	83623693	41633	1	NR_036453	112	E230016K23Rik	E230016K23Rik
chr16	78120223	78120535	chd7_ko_peak_1360	56	.	525417	952534	568425	201	Distal Intergenic	16	78250863	78255454	4592	2	NR_045698	134919	E330011O21Rik	E330011O21Rik
chr1	153376387	153377023	chd7_ko_peak_169	155	.	658008	200418	155538	284	Distal Intergenic	1	153404186	153414233	10048	2	NR_033736	37210	E330020D12Rik	E330020D12Rik
chr15	44631942	44632250	chd7_ko_peak_1197	19	.	378922	527998	19764	51	Intron (NM_019480/Ebag9, intron 5 of 6)	15	44619641	44641026	21386	1	NM_019480	12302	Ebag9	Ebag9
chr4	108163449	108163875	chd7_ko_peak_2156	45	.	439173	823452	452975	94	Promoter (1-2kb)	4	108165437	108179308	13872	1	NM_001254754	-1562	Echdc2	Echdc2
chr4	108182218	108182616	chd7_ko_peak_2157	168	.	824679	214107	168742	266	Intron (NM_001167936/Zyg11a, intron 13 of 13)	4	108165437	108179308	13872	1	NM_026728	16782	Echdc2	Echdc2
chr3	27063501	27064013	chd7_ko_peak_1929	177	.	711116	223151	17752	274	Distal Intergenic	3	27097222	27153854	56633	2	NM_001177625	89841	Ect2	Ect2
chr13	88729621	88729994	chd7_ko_peak_826	75	.	620054	115574	753424	253	Distal Intergenic	13	88821472	89323225	501754	1	NM_001037987	-91478	Edil3	Edil3
chr10	95883790	95884116	chd7_ko_peak_353	35	.	373352	714211	356952	273	Distal Intergenic	10	95940663	96045518	104856	1	NM_001001932	-56547	Eea1	Eea1
chr10	95891336	95892233	chd7_ko_peak_354	78	.	473897	118576	781224	280	Distal Intergenic	10	95940663	96045518	104856	1	NM_001001932	-48430	Eea1	Eea1
chr7	89975489	89975913	chd7_ko_peak_2776	136	.	666607	180154	136064	225	Intron (NM_021876/Eed, intron 2 of 11)	7	89954654	89980976	26323	2	NM_021876	5063	Eed	Eed
chr9	25563872	25564185	chd7_ko_peak_3076	43	.	462173	806218	437523	202	Intron (NM_026189/Eepd1, intron 3 of 7)	9	25481597	25604110	122514	1	NM_026189	82276	Eepd1	Eepd1
chr9	25850324	25850904	chd7_ko_peak_3077	43	.	412329	797858	430107	459	Distal Intergenic	9	25481597	25604110	122514	1	NM_026189	368728	Eepd1	Eepd1
chr17	53456043	53456495	chd7_ko_peak_1469	59	.	486291	980597	593339	293	Intron (NM_172497/Efhb, intron 1 of 12)	17	53398889	53463321	64433	2	NM_172497	6826	Efhb	Efhb
chr17	62111762	62112076	chd7_ko_peak_1475	57	.	551159	962496	576767	106	Distal Intergenic	17	62602957	62881317	278361	2	NM_010109	769241	Efna5	Efna5
chr11	69564407	69564697	chd7_ko_peak_492	80	.	512631	120928	803197	157	Intron (NM_144824/Wrap53, intron 3 of 9)	11	69554092	69560237	6146	2	NM_007911	-4171	Efnb3	Efnb3
chr15	65721986	65722332	chd7_ko_peak_1215	159	.	884784	204686	15964	254	Distal Intergenic	15	65787041	65873812	86772	1	NM_133766	-64709	Efr3a	Efr3a
chr3	129757555	129757955	chd7_ko_peak_2033	59	.	519944	977283	590257	139	Promoter (2-3kb)	3	129677575	129755322	77748	2	NM_010113	-2234	Egf	Egf
chr3	29024862	29025246	chd7_ko_peak_1936	26	.	382514	606372	265293	309	Distal Intergenic	3	29082577	29691056	608480	1	NM_001167748	-57331	Egfem1	Egfem1
chr12	54102372	54102746	chd7_ko_peak_628	41	.	482264	779643	413837	207	Distal Intergenic	12	54178981	54203874	24894	2	NM_028133	101128	Egln3	Egln3
chr10	82893470	82893883	chd7_ko_peak_334	79	.	582783	120583	799955	165	Intron (NM_001042523/Txnrd1, intron 14 of 14)	10	82866626	82867929	1304	1	NM_025499	26845	Eid3	Eid3
chr16	20478505	20479441	chd7_ko_peak_1304	65	.	400571	104964	656423	383	Distal Intergenic	16	20498817	20509325	10509	1	NM_172265	-19376	Eif2b5	Eif2b5
chr2	154899169	154899584	chd7_ko_peak_1842	55	.	438396	942437	559197	175	Distal Intergenic	2	154871410	154892906	21497	2	NM_026030	-6264	Eif2s2	Eif2s2
chr1	87226371	87226795	chd7_ko_peak_90	118	.	606361	161894	118714	184	Intron (NM_001039170/Eif4e2, intron 6 of 6)	1	87213939	87228858	14920	1	NM_001039169	12433	Eif4e2	Eif4e2
chr11	3199509	3199885	chd7_ko_peak_403	39	.	228603	758082	395547	217	Promoter (2-3kb)	11	3202353	3244588	42236	1	NM_001166548	-2468	Eif4enif1	Eif4enif1
chr4	110312114	110312770	chd7_ko_peak_2163	77	.	485268	118012	775937	153	Intron (NM_001163397/Elavl4, intron 1 of 5)	4	110203737	110287511	83775	2	NM_001038698	-24604	Elavl4	Elavl4
chr10	93242220	93242530	chd7_ko_peak_347	31	.	41807	669575	318824	116	Distal Intergenic	10	93247416	93311159	63744	2	NM_001282967	68629	Elk3	Elk3
chr13	20385164	20385774	chd7_ko_peak_722	59	.	471663	983381	595866	422	Intron (NM_080288/Elmo1, intron 15 of 21)	13	20472990	20608356	135367	1	NM_198093	-87216	Elmo1	Elmo1
chr9	77955215	77955678	chd7_ko_peak_3136	31	.	386375	664401	314364	262	Intron (NM_134255/Elovl5, intron 1 of 7)	9	77917365	77984519	67155	1	NM_134255	37851	Elovl5	Elovl5
chr3	129508323	129508741	chd7_ko_peak_2030	115	.	691076	158342	115334	226	Distal Intergenic	3	129532386	129638493	106108	1	NM_130450	-23645	Elovl6	Elovl6
chr3	129551817	129552244	chd7_ko_peak_2031	141	.	618922	185988	14167	293	Intron (NM_130450/Elovl6, intron 2 of 4)	3	129532386	129638493	106108	1	NM_130450	19432	Elovl6	Elovl6
chr16	10316981	10317287	chd7_ko_peak_1287	41	.	461584	774657	410361	95	Distal Intergenic	16	10281749	10313968	32220	2	NM_007929	-3014	Emp2	Emp2
chr1	182030205	182030591	chd7_ko_peak_196	70	.	466604	110224	704352	87	Distal Intergenic	1	181896386	182019980	123595	2	NM_010135	-10226	Enah	Enah
chr13	97282800	97283149	chd7_ko_peak_832	125	.	585019	16893	12537	120	Distal Intergenic	13	97241105	97253040	11936	1	NM_007930	41696	Enc1	Enc1
chr13	97321294	97321692	chd7_ko_peak_833	65	.	470256	104548	652621	253	Distal Intergenic	13	97241105	97253040	11936	1	NM_007930	80190	Enc1	Enc1
chr5	100044047	100044471	chd7_ko_peak_2423	52	.	407741	900389	52118	203	Intron (NM_001163035/Enoph1, intron 1 of 6)	5	100039994	100068765	28772	1	NR_027990	4054	Enoph1	Enoph1
chr10	24834711	24835053	chd7_ko_peak_238	35	.	3996	716716	359101	146	Promoter (1-2kb)	10	24773814	24836195	62382	2	NM_134005	1142	Enpp3	Enpp3
chr17	44111046	44111459	chd7_ko_peak_1456	33	.	447817	692534	337671	85	Distal Intergenic	17	44096310	44105808	9499	2	NM_199016	-5239	Enpp4	Enpp4
chr8	47058626	47059304	chd7_ko_peak_2941	150	.	692752	195275	150575	213	Intron (NM_177304/Enpp6, intron 3 of 7)	8	46986925	47094895	107971	1	NM_177304	71702	Enpp6	Enpp6
chr2	156447427	156447793	chd7_ko_peak_1845	79	.	454789	120118	795657	263	Intron (NM_001291120/Epb4.1l1, intron 2 of 22)	2	156420909	156543214	122306	1	NM_013510	26519	Epb4.1l1	Epb4.1l1
chr18	33835909	33836229	chd7_ko_peak_1535	87	.	530061	128517	873628	187	Intron (NM_013512/Epb4.1l4a, intron 13 of 23)	18	33794892	33795989	1098	1	NR_038152	41018	Epb4.1l4aos	Epb4.1l4aos
chr2	49371804	49372145	chd7_ko_peak_1737	28	.	379063	625022	280014	176	Distal Intergenic	2	49451486	49551609	100124	1	NM_172663	-79341	Epc2	Epc2
chr4	141291480	141291780	chd7_ko_peak_2225	34	.	357245	702519	346636	78	Distal Intergenic	4	141301221	141329384	28164	1	NM_010139	-9441	Epha2	Epha2
chr10	11746994	11747373	chd7_ko_peak_215	47	.	488106	852723	479166	182	Distal Intergenic	10	11343445	11457477	114033	1	NM_010146	403550	Epm2a	Epm2a
chr10	11801697	11802101	chd7_ko_peak_216	218	.	86495	265319	218627	183	Distal Intergenic	10	11343445	11457477	114033	1	NM_010146	458253	Epm2a	Epm2a
chr6	137669377	137670154	chd7_ko_peak_2642	229	.	745341	276028	229115	193	Distal Intergenic	6	137477245	137649285	172041	2	NM_007945	-20093	Eps8	Eps8
chr13	103996253	103996554	chd7_ko_peak_840	19	.	378922	527998	19764	289	Distal Intergenic	13	103818786	103920586	101801	2	NM_001289475	-75668	Erbb2ip	Erbb2ip
chr10	128606584	128606879	chd7_ko_peak_388	51	.	417222	894208	515624	211	Distal Intergenic	10	128569368	128589501	20134	2	NM_010153	-17084	Erbb3	Erbb3
chr14	27674149	27674591	chd7_ko_peak_1024	71	.	472847	111707	718049	223	Intron (NM_177814/Erc2, intron 2 of 15)	14	27622442	28478537	856096	1	NM_177814	51708	Erc2	Erc2
chr16	13013990	13014436	chd7_ko_peak_1290	46	.	460918	834791	463037	122	Distal Intergenic	16	13109736	13152009	42274	1	NM_015769	-95300	Ercc4	Ercc4
chrY	90740164	90740523	chd7_ko_peak_3301	39	.	437159	760465	397695	43	Distal Intergenic	21	90785442	90816465	31024	1	NM_133362	-44919	Erdr1	Erdr1
chrY	90785924	90786235	chd7_ko_peak_3302	47	.	483929	845291	472397	126	Promoter (<=1kb)	21	90785442	90816465	31024	1	NM_133362	483	Erdr1	Erdr1
chrY	90791970	90792301	chd7_ko_peak_3303	35	.	39696	711472	354554	169	Intron (NM_133362/Erdr1, intron 1 of 2)	21	90785442	90816465	31024	1	NM_133362	6529	Erdr1	Erdr1
chrY	90793289	90794042	chd7_ko_peak_3304	76	.	528336	117181	768263	110	Exon (NM_133362/Erdr1, exon 2 of 3)	21	90785442	90816465	31024	1	NM_133362	7848	Erdr1	Erdr1
chrY	90813609	90813945	chd7_ko_peak_3305	58	.	452428	973768	587048	115	Intron (NM_133362/Erdr1, intron 2 of 2)	21	90785442	90816465	31024	1	NM_133362	28168	Erdr1	Erdr1
chr17	40483466	40483815	chd7_ko_peak_1450	113	.	730012	156569	113679	188	Distal Intergenic	17	40520022	40530702	10681	1	NM_001177584	-36207	Esp8	Esp8
chr17	40495452	40495822	chd7_ko_peak_1451	52	.	49922	905399	525681	270	Distal Intergenic	17	40520022	40530702	10681	1	NM_001177584	-24200	Esp8	Esp8
chr12	86498741	86499211	chd7_ko_peak_664	71	.	424638	111822	719096	243	Intron (NM_001159500/Esrrb, intron 3 of 6)	12	86421644	86521628	99985	1	NM_011934	77098	Esrrb	Esrrb
chr12	86501679	86502071	chd7_ko_peak_665	117	.	501276	160494	117384	147	Intron (NM_001159500/Esrrb, intron 3 of 6)	12	86421644	86521628	99985	1	NM_011934	80036	Esrrb	Esrrb
chr11	17853144	17853497	chd7_ko_peak_424	19	.	377994	526492	19764	61	Distal Intergenic	11	17938749	17953875	15127	2	NM_026576	100378	Etaa1	Etaa1
chr2	20176573	20177157	chd7_ko_peak_1698	117	.	583209	160409	117302	415	Distal Intergenic	2	20289913	20810535	520623	1	NM_001081006	-112756	Etl4	Etl4
chr2	20394144	20394440	chd7_ko_peak_1699	55	.	480147	935396	552843	159	Intron (NM_001081006/Etl4, intron 2 of 21)	2	20289913	20810535	520623	1	NM_001081006	104232	Etl4	Etl4
chr2	20654946	20655586	chd7_ko_peak_1700	36	.	347324	725891	367213	134	Intron (NM_001081006/Etl4, intron 3 of 21)	2	20519513	20810535	291023	1	NM_001177631	135434	Etl4	Etl4
chr2	20668373	20669720	chd7_ko_peak_1701	154	.	532137	199756	154897	227	Intron (NM_001081006/Etl4, intron 4 of 21)	2	20519513	20810535	291023	1	NM_001177631	148861	Etl4	Etl4
chr6	143142195	143142498	chd7_ko_peak_2647	54	.	444806	926045	544281	89	Distal Intergenic	6	143167230	143208547	41318	1	NM_029250	-24732	Etnk1	Etnk1
chr6	143156302	143156901	chd7_ko_peak_2648	28	.	344134	626083	280918	519	Distal Intergenic	6	143167230	143208547	41318	1	NM_029250	-10329	Etnk1	Etnk1
chr16	95767254	95767561	chd7_ko_peak_1372	51	.	446366	898663	519663	83	Distal Intergenic	16	95702407	95721049	18643	1	NM_011809	64848	Ets2	Ets2
chr12	38729756	38730060	chd7_ko_peak_613	56	.	488887	95248	568409	117	Distal Intergenic	12	38780258	38868215	87958	1	NM_007960	-50198	Etv1	Etv1
chr12	38779390	38779868	chd7_ko_peak_614	68	.	502101	108102	684761	192	Promoter (<=1kb)	12	38780258	38868215	87958	1	NM_007960	-390	Etv1	Etv1
chr12	39094719	39095108	chd7_ko_peak_615	133	.	789944	177078	133162	185	Distal Intergenic	12	38783711	38868215	84505	1	NM_001163154	311009	Etv1	Etv1
chr16	22411895	22412173	chd7_ko_peak_1306	73	.	430887	113567	735222	126	Exon (NM_023794/Etv5, exon 7 of 13)	16	22381313	22439570	58258	2	NM_023794	27397	Etv5	Etv5
chr6	134010020	134011070	chd7_ko_peak_2636	210	.	853485	257294	210785	844	Distal Intergenic	6	134035700	134270147	234448	1	NM_001303102	-24630	Etv6	Etv6
chr4	132649139	132649581	chd7_ko_peak_2201	55	.	516384	93638	553736	219	Intron (NM_010166/Eya3, intron 1 of 17)	4	132639046	132724765	85720	1	NM_211357	10094	Eya3	Eya3
chr8	45233100	45233465	chd7_ko_peak_2940	13	.	320437	450919	135029	306	Distal Intergenic	8	45241168	45262031	20864	2	NM_028066	28566	F11	F11
chr1	139494661	139494968	chd7_ko_peak_155	109	.	582816	152283	10963	147	Distal Intergenic	1	139501707	139523756	22050	1	NM_031164	-6739	F13b	F13b
chr13	95534178	95534568	chd7_ko_peak_830	112	.	548046	155412	112588	105	Distal Intergenic	13	95511730	95525240	13511	2	NM_007974	-8939	F2rl1	F2rl1
chr8	72862735	72863029	chd7_ko_peak_2966	99	.	694607	141181	991913	137	Intron (NM_010687/Large, intron 9 of 14)	8	72761880	72763885	2006	1	NM_007975	100856	F2rl3	F2rl3
chr12	33129307	33129887	chd7_ko_peak_611	25	.	351542	595643	25605	150	Intron (NR_015602/F730043M19Rik, intron 4 of 5)	12	33111711	33147586	35876	2	NR_015602	17699	F730043M19Rik	F730043M19Rik
chr3	10305714	10306054	chd7_ko_peak_1899	104	.	631772	14651	10.42	166	Distal Intergenic	3	10244209	10301183	56975	2	NM_029310	-4532	Fabp12	Fabp12
chr19	10169759	10170068	chd7_ko_peak_1613	53	.	48991	921307	539988	88	Distal Intergenic	19	10182888	10196872	13985	1	NM_146094	-12820	Fads1	Fads1
chr19	10129535	10129910	chd7_ko_peak_1612	49	.	464849	873528	497113	246	Distal Intergenic	19	10064164	10101503	37340	2	NM_019699	-28033	Fads2	Fads2
chr7	84606191	84606484	chd7_ko_peak_2771	37	.	424045	736087	376272	96	Promoter (<=1kb)	7	84585159	84605942	20784	2	NM_010176	-250	Fah	Fah
chr4	5693926	5694308	chd7_ko_peak_2059	57	.	527724	956645	572135	239	Intron (NM_173426/Fam110b, intron 1 of 2)	4	5644179	5799944	155766	1	NM_173426	49748	Fam110b	Fam110b
chr1	151544221	151544519	chd7_ko_peak_165	39	.	349076	753772	391854	144	Distal Intergenic	1	151571373	151719347	147975	1	NM_022018	-26854	Fam129a	Fam129a
chr2	32908389	32908710	chd7_ko_peak_1721	61	.	513175	999283	610427	109	Intron (NM_146119/Fam129b, intron 2 of 13)	2	32876134	32925253	49120	1	NM_146119	32256	Fam129b	Fam129b
chr15	25753968	25754768	chd7_ko_peak_1169	59	.	427614	977358	590308	516	Intron (NM_019472/Myo10, intron 19 of 40)	15	25843298	25973696	130399	1	NM_001034851	-88530	Fam134b	Fam134b
chr6	86343823	86344180	chd7_ko_peak_2569	44	.	46791	816584	446829	111	Distal Intergenic	6	86365683	86370058	4376	1	NM_025591	-21503	Fam136a	Fam136a
chr10	70359513	70360090	chd7_ko_peak_311	63	.	412442	102625	634958	209	Distal Intergenic	10	70440668	70558732	118065	1	NM_001143777	-80578	Fam13c	Fam13c
chr10	70364679	70365154	chd7_ko_peak_312	73	.	4193	11325	732257	115	Distal Intergenic	10	70440668	70558732	118065	1	NM_001143777	-75514	Fam13c	Fam13c
chr4	108362808	108363159	chd7_ko_peak_2160	35	.	383561	710493	353662	191	Distal Intergenic	4	108367777	108383655	15879	2	NM_001099303	20496	Fam159a	Fam159a
chr13	104911539	104911913	chd7_ko_peak_841	51	.	381891	889611	511629	210	Distal Intergenic	13	104845283	104863893	18611	2	NM_029984	-47647	Fam159b	Fam159b
chr13	104916734	104917106	chd7_ko_peak_842	54	.	385502	925713	54403	211	Distal Intergenic	13	104845283	104863893	18611	2	NM_029984	-52842	Fam159b	Fam159b
chr19	57366220	57366544	chd7_ko_peak_1678	28	.	366347	62518	280143	21	Intron (NM_145505/Fam160b1, intron 1 of 16)	19	57361009	57389594	28586	1	NM_145505	5212	Fam160b1	Fam160b1
chr1	156250961	156251340	chd7_ko_peak_174	55	.	501497	94306	559783	242	Distal Intergenic	1	156075956	156205026	129071	2	NM_177838	-45936	Fam163a	Fam163a
chr7	100699988	100700367	chd7_ko_peak_2782	108	.	593074	150619	108074	152	Distal Intergenic	7	100706702	100841630	134929	1	NM_178764	-6335	Fam168a	Fam168a
chr2	3050055	3050387	chd7_ko_peak_1684	124	.	792291	167762	124269	123	Distal Intergenic	2	3118388	3227809	109422	1	NM_001081161	-68001	Fam171a1	Fam171a1
chr1	95451929	95452265	chd7_ko_peak_98	229	.	109152	276908	229982	86	Distal Intergenic	1	95313628	95335284	21657	1	NM_026321	138302	Fam174a	Fam174a
chr7	65064475	65064949	chd7_ko_peak_2745	67	.	54883	106635	671191	221	Intron (NM_183087/Fam189a1, intron 1 of 9)	7	64756096	65156528	400433	2	NM_183087	91579	Fam189a1	Fam189a1
chr19	24024293	24024599	chd7_ko_peak_1633	28	.	383174	632734	2867	170	Intron (NM_001114174/Fam189a2, intron 1 of 10)	19	23972750	24031019	58270	2	NM_001114174	6420	Fam189a2	Fam189a2
chr11	34544336	34544995	chd7_ko_peak_454	107	.	717608	149755	107265	522	Intron (NM_033374/Dock2, intron 22 of 51)	11	34314822	34422640	107819	1	NM_001025382	229515	Fam196b	Fam196b
chr6	97102188	97102683	chd7_ko_peak_2584	74	.	500844	11476	746264	305	Distal Intergenic	6	96831209	97060411	229203	2	NM_177233	-41778	Fam19a4	Fam19a4
chr10	39106998	39107446	chd7_ko_peak_258	89	.	615367	130804	894959	179	Intron (NM_010681/Lama4, intron 37 of 37)	10	39118808	39133895	15088	2	NM_183254	26449	Fam229b	Fam229b
chr14	34359976	34360277	chd7_ko_peak_1030	48	.	372237	863893	489187	102	Distal Intergenic	14	34351882	34355393	3512	2	NM_183278	-4584	Fam25c	Fam25c
chr14	34364499	34364789	chd7_ko_peak_1031	22	.	297789	559111	224539	214	Distal Intergenic	14	34351882	34355393	3512	2	NM_183278	-9107	Fam25c	Fam25c
chr16	30641389	30641713	chd7_ko_peak_1317	97	.	580275	139745	978495	182	Distal Intergenic	16	30599723	30602797	3075	1	NM_177632	41667	Fam43a	Fam43a
chr16	30693996	30694449	chd7_ko_peak_1318	194	.	707313	241104	194967	258	Distal Intergenic	16	30599723	30602797	3075	1	NM_177632	94274	Fam43a	Fam43a
chr4	133440346	133440668	chd7_ko_peak_2206	54	.	433507	931405	549265	233	Distal Intergenic	4	133480133	133487940	7808	1	NM_175307	-39465	Fam46b	Fam46b
chr12	12177398	12177717	chd7_ko_peak_575	36	.	414714	718568	360764	270	Distal Intergenic	12	12262139	12376361	114223	1	NM_001146119	-84422	Fam49a	Fam49a
chr15	64059547	64059899	chd7_ko_peak_1214	33	.	44672	690708	337341	189	Promoter (<=1kb)	15	63929094	64060448	131355	2	NM_144846	549	Fam49b	Fam49b
chr5	33535542	33535851	chd7_ko_peak_2367	64	.	452722	103731	645173	221	Distal Intergenic	5	33600353	33629635	29283	2	NM_178390	93784	Fam53a	Fam53a
chr6	148992205	148993014	chd7_ko_peak_2656	146	.	63808	190922	146385	316	3' UTR	6	148921059	148946432	25374	2	NM_019643	-45774	Fam60a	Fam60a
chr9	76695618	76695999	chd7_ko_peak_3134	89	.	658449	130452	891725	107	Distal Intergenic	9	76490705	76545804	55100	2	NM_001045518	-149815	Fam83b	Fam83b
chr6	113600811	113601121	chd7_ko_peak_2598	78	.	55596	119165	786746	227	Promoter (<=1kb)	6	113596762	113600715	3954	2	NM_027633	-97	Fancd2os	Fancd2os
chr12	65114962	65115505	chd7_ko_peak_633	49	.	408454	873886	497444	268	Intron (NM_178912/Fancm, intron 16 of 22)	12	65075606	65132058	56453	1	NM_178912	39357	Fancm	Fancm
chr11	120851446	120851932	chd7_ko_peak_565	86	.	510675	127587	865009	358	Intron (NM_027745/Ccdc57, intron 18 of 18)	11	120805958	120824547	18590	2	NM_007988	-26900	Fasn	Fasn
chr4	141598649	141599364	chd7_ko_peak_2227	48	.	426179	855952	482096	595	Promoter (<=1kb)	4	141576062	141599924	23863	2	NM_001163256	560	Fblim1	Fblim1
chr5	110469365	110469982	chd7_ko_peak_2440	254	.	782383	301934	254623	255	Distal Intergenic	5	110361752	110448503	86752	2	NM_001142642	-20863	Fbrsl1	Fbrsl1
chr4	22144941	22145376	chd7_ko_peak_2082	65	.	522223	105176	658322	238	Distal Intergenic	4	22357543	22434091	76549	1	NM_172988	-212167	Fbxl4	Fbxl4
chr18	84934337	84934985	chd7_ko_peak_1599	262	.	742986	309882	262455	263	Promoter (<=1kb)	18	84935025	84981392	46368	1	NM_015798	-40	Fbxo15	Fbxo15
chr10	11253755	11254074	chd7_ko_peak_214	26	.	385495	611742	268337	126	Distal Intergenic	10	11281330	11297969	16640	1	NM_027968	-27256	Fbxo30	Fbxo30
chr1	84860715	84861000	chd7_ko_peak_86	59	.	395352	979651	592485	97	Intron (NM_025386/Fbxo36, intron 1 of 3)	1	84839841	84900486	60646	1	NM_025386	20875	Fbxo36	Fbxo36
chr4	141165830	141166355	chd7_ko_peak_2224	104	.	595077	147009	104667	286	Intron (NM_172518/Fbxo42, intron 1 of 9)	4	141147922	141204062	56141	1	NM_172518	17909	Fbxo42	Fbxo42
chr9	109177168	109177489	chd7_ko_peak_3165	117	.	702059	16048	117371	174	Distal Intergenic	9	109139454	109162022	22569	2	NM_177069	-15147	Fbxw21	Fbxw21
chr19	45649985	45650267	chd7_ko_peak_1665	615	.	155344	66537	615726	140	Intron (NM_013907/Fbxw4, intron 1 of 8)	19	45578257	45660193	81937	2	NM_013907	9926	Fbxw4	Fbxw4
chr3	96343448	96344117	chd7_ko_peak_1998	194	.	656202	240152	194054	361	Distal Intergenic	3	96282909	96293969	11061	2	NM_010186	-49480	Fcgr1	Fcgr1
chr3	87478328	87478817	chd7_ko_peak_1982	30	.	394583	653985	30522	445	Intron (NM_001113238/Fcrl5, intron 11 of 11)	3	87435782	87500678	64897	1	NM_001113238	42547	Fcrl5	Fcrl5
chr17	63813547	63813836	chd7_ko_peak_1476	38	.	446048	747243	38602	114	Distal Intergenic	17	63863981	64139496	275516	1	NM_001037997	-50145	Fer	Fer
chr17	63828921	63829332	chd7_ko_peak_1477	60	.	459107	988514	600557	283	Distal Intergenic	17	63863981	64139496	275516	1	NM_001037997	-34649	Fer	Fer
chr9	36886410	36886829	chd7_ko_peak_3086	81	.	50252	122117	814289	289	Distal Intergenic	9	36843659	36878640	34982	1	NM_183171	42752	Fez1	Fez1
chr16	16522934	16523373	chd7_ko_peak_1297	64	.	575774	104093	648466	204	Intron (NM_001301818/Fgd4, intron 1 of 16)	16	16416915	16527411	110497	2	NM_001301818	4038	Fgd4	Fgd4
chr14	124446107	124446786	chd7_ko_peak_1132	61	.	517127	100681	61731	458	Intron (NM_207667/Fgf14, intron 1 of 4)	14	123978291	124677127	698837	2	NM_207667	230341	Fgf14	Fgf14
chr14	124801554	124802224	chd7_ko_peak_1133	10694	.	236536	1075.19	1069.49	238	Distal Intergenic	14	123978291	124677127	698837	2	NM_207667	-124428	Fgf14	Fgf14
chr7	144864282	144864672	chd7_ko_peak_2828	47	.	387338	850649	477314	162	Promoter (2-3kb)	7	144861386	144865243	3858	1	NM_010202	2897	Fgf4	Fgf4
chr8	25465704	25466038	chd7_ko_peak_2919	27	.	40713	623997	279095	191	Distal Intergenic	8	25518759	25575718	56960	1	NM_001079908	-52721	Fgfr1	Fgfr1
chr4	95684825	95685286	chd7_ko_peak_2143	62	.	519126	101061	620819	170	Intron (NM_001113412/Fggy, intron 5 of 15)	4	95579421	95821569	242149	1	NM_029347	105405	Fggy	Fggy
chr14	11039283	11039875	chd7_ko_peak_986	28	.	397896	633941	287721	33	Intron (NM_001308285/Fhit, intron 2 of 9)	14	9550094	11162035	1611942	2	NM_001308285	122160	Fhit	Fhit
chr10	85071655	85072128	chd7_ko_peak_339	42	.	398542	795924	428435	217	Distal Intergenic	10	85097019	85102495	5477	2	NM_010214	30367	Fhl4	Fhl4
chr18	24868716	24869101	chd7_ko_peak_1524	69	.	491588	109274	695621	147	Intron (NM_001289654/Fhod3, intron 3 of 24)	18	24708623	25133507	424885	1	NM_175276	160094	Fhod3	Fhod3
chr15	101082093	101082390	chd7_ko_peak_1260	37	.	409125	735517	375776	153	Distal Intergenic	15	101050192	101054399	4208	2	NM_001214911	-27695	Fignl2	Fignl2
chr16	57391189	57391676	chd7_ko_peak_1350	1857	.	210856	191014	185747	287	Intron (NM_001040397/Filip1l, intron 1 of 4)	16	57353277	57572804	219528	1	NM_001040397	37913	Filip1l	Filip1l
chr2	52958740	52959026	chd7_ko_peak_1743	43	.	403088	805928	437285	110	Intron (NM_172409/Fmnl2, intron 1 of 26)	2	52857868	53134202	276335	1	NM_172409	100873	Fmnl2	Fmnl2
chrX	68492063	68492380	chd7_ko_peak_3251	66	.	585606	105789	663414	143	Distal Intergenic	20	68667514	68678399	10886	2	NR_033481	186019	Fmr1os	Fmr1os
chr14	72506626	72507071	chd7_ko_peak_1079	33	.	447817	692534	337671	330	Distal Intergenic	14	72537953	72710003	172051	2	NM_207636	202932	Fndc3a	Fndc3a
chr3	27656983	27657332	chd7_ko_peak_1931	40	.	4576	767655	404037	180	Intron (NM_173182/Fndc3b, intron 1 of 25)	3	27416162	27710439	294278	2	NM_173182	53107	Fndc3b	Fndc3b
chr3	108881195	108881488	chd7_ko_peak_2011	29	.	373609	639497	292599	170	Exon (NM_001165965/Fndc7, exon 4 of 12)	3	108853678	108890008	36331	2	NM_001165965	8520	Fndc7	Fndc7
chr12	85524874	85525253	chd7_ko_peak_663	27	.	391597	622695	277947	182	Distal Intergenic	12	85473901	85477270	3370	1	NM_010234	50974	Fos	Fos
chr5	32183546	32184024	chd7_ko_peak_2363	37	.	452483	729144	370118	44	Distal Intergenic	5	32136472	32157839	21368	1	NM_008037	47075	Fosl2	Fosl2
chr12	57515719	57516175	chd7_ko_peak_631	33	.	44672	690708	337341	187	Distal Intergenic	12	57540632	57546121	5490	2	NM_008259	29946	Foxa1	Foxa1
chr13	31915972	31916276	chd7_ko_peak_735	19	.	372559	517658	191305	160	Intron (NM_146041/Gmds, intron 9 of 10)	13	31806646	31810635	3990	1	NM_008592	109327	Foxc1	Foxc1
chr4	99636040	99636930	chd7_ko_peak_2146	50	.	423243	878803	5019	750	Distal Intergenic	4	99656299	99658671	2373	1	NM_010425	-19369	Foxd3	Foxd3
chr4	99641823	99642189	chd7_ko_peak_2147	61	.	515143	100303	613867	168	Distal Intergenic	4	99656299	99658671	2373	1	NM_010425	-14110	Foxd3	Foxd3
chr15	76669716	76670227	chd7_ko_peak_1228	32	.	379411	676242	324682	304	Promoter (<=1kb)	15	76668224	76669948	1725	2	NM_007989	0	Foxh1	Foxh1
chr5	142130006	142130402	chd7_ko_peak_2485	23	.	377056	57211	235692	174	Intron (NM_177879/Sdk1, intron 31 of 44)	5	142401497	142462015	60519	1	NM_199068	-271095	Foxk1	Foxk1
chr12	99361023	99361509	chd7_ko_peak_673	42	.	440634	796474	428799	264	Intron (NM_183186/Foxn3, intron 2 of 5)	12	99195094	99450074	254981	2	NM_183186	88565	Foxn3	Foxn3
chr12	99412523	99412807	chd7_ko_peak_674	46	.	459156	83149	460131	162	Intron (NM_183186/Foxn3, intron 1 of 5)	12	99195094	99450074	254981	2	NM_183186	37267	Foxn3	Foxn3
chr3	52254145	52254447	chd7_ko_peak_1948	59	.	539574	977659	590566	153	Distal Intergenic	3	52268337	52350109	81773	1	NM_019739	-13890	Foxo1	Foxo1
chr3	52400783	52401154	chd7_ko_peak_1949	54	.	462428	932015	549794	115	Distal Intergenic	3	52268337	52350109	81773	1	NM_019739	132447	Foxo1	Foxo1
chr4	120271316	120271669	chd7_ko_peak_2175	75	.	540499	116044	757735	209	Intron (NM_194060/Foxo6, intron 1 of 1)	4	120267078	120287261	20184	2	NM_194060	15592	Foxo6	Foxo6
chr17	47974203	47974499	chd7_ko_peak_1464	28	.	371157	634674	288337	86	Distal Intergenic	17	47867133	47924632	57500	2	NM_028767	-49572	Foxp4	Foxp4
chr10	34887694	34888243	chd7_ko_peak_251	95	.	604341	136778	950745	389	Distal Intergenic	10	34483400	34611230	127831	1	NM_010237	404295	Frk	Frk
chr10	35131510	35131813	chd7_ko_peak_252	13	.	344474	451087	135029	266	Distal Intergenic	10	34483400	34611230	127831	1	NM_010237	648111	Frk	Frk
chr10	35478858	35479181	chd7_ko_peak_253	41	.	482264	779643	413837	97	Distal Intergenic	10	34483400	34611230	127831	1	NM_010237	995459	Frk	Frk
chr6	97647813	97648542	chd7_ko_peak_2586	86	.	542538	127615	86519	530	Distal Intergenic	6	97286867	97617657	330791	2	NM_145148	-30157	Frmd4b	Frmd4b
chr12	70711039	70711363	chd7_ko_peak_643	74	.	49937	114431	743203	192	Distal Intergenic	12	70825514	70902234	76721	1	NM_028127	-114151	Frmd6	Frmd6
chr5	73219655	73220000	chd7_ko_peak_2403	128	.	631995	172141	128431	123	Intron (NM_028194/Fryl, intron 2 of 62)	5	73020191	73256618	236428	2	NM_028194	36618	Fryl	Fryl
chr5	143008443	143008729	chd7_ko_peak_2486	59	.	544464	986286	5985	68	Intron (NM_080561/Rnf216, intron 15 of 16)	5	142960355	142973189	12835	1	NM_007984	48089	Fscn1	Fscn1
chr2	31571879	31572398	chd7_ko_peak_1719	108	.	634361	151283	10869	166	Promoter (<=1kb)	2	31572651	31617526	44876	1	NM_001033389	-253	Fubp3	Fubp3
chr14	20694969	20695272	chd7_ko_peak_1011	57	.	549809	960187	575375	105	Promoter (<=1kb)	14	20694968	20700197	5230	1	NM_028428	2	Fut11	Fut11
chr4	25796163	25796495	chd7_ko_peak_2084	99	.	651068	14182	99786	213	Intron (NM_010243/Fut9, intron 1 of 2)	4	25609333	25800003	190671	2	NM_010243	3508	Fut9	Fut9
chr4	25815813	25816134	chd7_ko_peak_2085	19	.	378922	527998	19764	256	Distal Intergenic	4	25609333	25800003	190671	2	NM_010243	-15811	Fut9	Fut9
chr3	34007615	34007951	chd7_ko_peak_1939	36	.	414714	718568	360764	54	Distal Intergenic	3	34020079	34069344	49266	1	NM_001113188	-12128	Fxr1	Fxr1
chr9	45349237	45349523	chd7_ko_peak_3097	55	.	48187	938774	555905	151	Distal Intergenic	9	45370185	45396159	25975	1	NM_022004	-20662	Fxyd6	Fxyd6
chr9	45361924	45362287	chd7_ko_peak_3098	54	.	432302	928676	54673	153	Distal Intergenic	9	45370185	45396159	25975	1	NM_022004	-7898	Fxyd6	Fxyd6
chr1	64732726	64733140	chd7_ko_peak_66	45	.	411298	823863	453286	171	3' UTR	1	64730558	64737750	7193	2	NM_001042659	4610	Fzd5	Fzd5
chr1	59423180	59423672	chd7_ko_peak_59	92	.	555708	134319	927895	233	Distal Intergenic	1	59482147	59486955	4809	1	NM_008057	-58475	Fzd7	Fzd7
chr1	59448534	59449215	chd7_ko_peak_60	28	.	383174	632734	2867	79	Distal Intergenic	1	59482147	59486955	4809	1	NM_008057	-32932	Fzd7	Fzd7
chrX	169992436	169992842	chd7_ko_peak_3285	78	.	535295	118647	78187	274	Distal Intergenic	20	169975043	169978917	3875	2	NR_029457	-13520	G530011O06Rik	G530011O06Rik
chrX	169994534	169994882	chd7_ko_peak_3286	81	.	553522	122443	817335	84	Distal Intergenic	20	169975043	169978917	3875	2	NR_029457	-15618	G530011O06Rik	G530011O06Rik
chrX	170005213	170005769	chd7_ko_peak_3287	243	.	761676	290762	243601	132	Distal Intergenic	20	169975043	169978917	3875	2	NR_029457	-26297	G530011O06Rik	G530011O06Rik
chrX	170018615	170019505	chd7_ko_peak_3288	40	.	412141	769364	405639	212	Distal Intergenic	20	169975043	169978917	3875	2	NR_029457	-39699	G530011O06Rik	G530011O06Rik
chr18	60661273	60661757	chd7_ko_peak_1566	73	.	510099	113292	732655	222	Promoter (1-2kb)	18	60663410	60671624	8215	1	NR_045401	-1653	G630071F17Rik	G630071F17Rik
chr13	47855382	47855980	chd7_ko_peak_754	168	.	675352	213929	16857	249	Distal Intergenic	13	47910435	47934301	23867	1	NR_045156	-54455	G630093K05Rik	G630093K05Rik
chr8	111943626	111943931	chd7_ko_peak_3010	46	.	39297	83747	465458	73	Promoter (2-3kb)	8	111940703	111952915	12213	1	NM_026693	2924	Gabarapl2	Gabarapl2
chr7	57175957	57176504	chd7_ko_peak_2731	49	.	516711	869691	493712	139	Intron (NM_008074/Gabrg3, intron 3 of 9)	7	56724242	57386871	662630	2	NM_008074	210367	Gabrg3	Gabrg3
chr6	67113481	67113950	chd7_ko_peak_2555	44	.	420068	814038	444557	143	Distal Intergenic	6	67035096	67037407	2312	2	NM_007836	-76075	Gadd45a	Gadd45a
chr10	80940416	80940896	chd7_ko_peak_330	153	.	705322	198188	153385	209	Distal Intergenic	10	80930091	80932204	2114	1	NM_008655	10326	Gadd45b	Gadd45b
chr9	115743618	115743915	chd7_ko_peak_3172	90	.	622761	132216	908102	168	Distal Intergenic	9	115909455	116076176	166722	1	NM_028638	-165540	Gadl1	Gadl1
chr12	97403111	97403513	chd7_ko_peak_672	49	.	516711	869691	493712	143	Distal Intergenic	12	98202300	98259459	57160	2	NM_008079	855946	Galc	Galc
chr18	82234909	82235429	chd7_ko_peak_1595	74	.	533087	114532	744136	228	Distal Intergenic	18	82392496	82406777	14282	2	NM_008082	171348	Galr1	Galr1
chr16	42575639	42575920	chd7_ko_peak_1333	64	.	573028	103617	644152	112	Distal Intergenic	16	42248561	42340651	92091	2	NM_008083	-234989	Gap43	Gap43
chr2	9855858	9856186	chd7_ko_peak_1688	136	.	670688	181083	13695	171	Distal Intergenic	2	9857078	9878600	21523	2	NM_008091	22414	Gata3	Gata3
chr16	70272950	70273358	chd7_ko_peak_1356	26	.	413369	608573	265582	56	Distal Intergenic	16	70313949	70569720	255772	1	NM_028803	-40591	Gbe1	Gbe1
chr5	105360514	105360936	chd7_ko_peak_2431	76	.	603053	116512	762132	206	Distal Intergenic	5	105323026	105346476	23451	2	NR_132129	-14039	Gbp11	Gbp11
chr5	105366554	105367299	chd7_ko_peak_2432	25	.	375261	593243	25396	151	Distal Intergenic	5	105323026	105346476	23451	2	NR_132129	-20079	Gbp11	Gbp11
chr1	89870718	89871014	chd7_ko_peak_91	50	.	412792	883966	506512	224	Intron (NM_001037136/Agap1, intron 15 of 16)	1	89927962	89931176	3215	2	NM_010262	60162	Gbx2	Gbx2
chr1	89876538	89876845	chd7_ko_peak_92	30	.	336015	652595	304009	78	Intron (NM_001037136/Agap1, intron 15 of 16)	1	89927962	89931176	3215	2	NM_010262	54331	Gbx2	Gbx2
chr5	89204185	89204660	chd7_ko_peak_2416	97	.	531437	139908	979942	141	Intron (NM_001136260/Slc4a4, intron 18 of 24)	5	89417511	89457898	40388	2	NM_008096	253238	Gc	Gc
chr3	122145384	122145750	chd7_ko_peak_2022	175	.	810748	221541	175969	216	Intron (NM_007378/Abca4, intron 32 of 49)	3	122245557	122267215	21659	1	NM_008129	-99807	Gclm	Gclm
chr13	41145261	41146063	chd7_ko_peak_745	116	.	614255	159557	116491	374	Distal Intergenic	13	41101427	41109988	8562	2	NM_008104	-35274	Gcm2	Gcm2
chr13	40868720	40869301	chd7_ko_peak_744	161	.	649231	20.7	161865	289	Intron (NM_023887/Gcnt2, intron 1 of 2)	13	40859768	40960892	101125	1	NM_023887	8953	Gcnt2	Gcnt2
chr1	17250596	17251141	chd7_ko_peak_22	157	.	817638	202403	157434	295	Distal Intergenic	1	17145373	17164270	18898	1	NM_010267	105224	Gdap1	Gdap1
chr6	122608058	122608917	chd7_ko_peak_2619	104	.	558974	14662	10.43	551	Promoter (1-2kb)	6	122605403	122610071	4669	2	NM_008108	1154	Gdf3	Gdf3
chr4	11665351	11666033	chd7_ko_peak_2068	134	.	658592	17832	134332	177	Distal Intergenic	4	11704447	11714993	10547	1	NM_010276	-38414	Gem	Gem
chr11	49806010	49806607	chd7_ko_peak_464	95	.	55204	137307	955648	403	Intron (NM_013529/Gfpt2, intron 2 of 18)	11	49794155	49838620	44466	1	NM_013529	11856	Gfpt2	Gfpt2
chr17	27041200	27041567	chd7_ko_peak_1419	50	.	387556	87785	501027	272	Distal Intergenic	17	27029259	27036378	7120	1	NM_027544	11942	Ggnbp1	Ggnbp1
chr2	35490508	35490939	chd7_ko_peak_1725	80	.	514123	121267	806339	108	Distal Intergenic	2	35400179	35461449	61271	2	NM_010283	-29060	Ggta1	Ggta1
chr14	37520636	37520950	chd7_ko_peak_1034	32	.	440297	679993	327883	96	Distal Intergenic	14	37120445	37135322	14878	2	NM_078478	-385315	Ghitm	Ghitm
chr14	37742916	37743367	chd7_ko_peak_1035	139	.	725078	183689	139442	262	Distal Intergenic	14	37120445	37135322	14878	2	NM_078478	-607595	Ghitm	Ghitm
chr15	3677100	3677468	chd7_ko_peak_1134	57	.	551159	962496	576767	83	Distal Intergenic	15	3327525	3583352	255828	2	NM_001048178	-93749	Ghr	Ghr
chr2	150947969	150948278	chd7_ko_peak_1835	66	.	507117	105675	662909	193	Intron (NM_207204/Ninl, intron 17 of 23)	2	150909594	150931280	21687	1	NM_027014	38376	Gins1	Gins1
chr11	77498044	77498446	chd7_ko_peak_503	48	.	428764	861474	487046	164	Intron (NM_001004144/Git1, intron 1 of 19)	11	77493412	77507774	14363	1	NM_001004144	4633	Git1	Git1
chr10	56374230	56374594	chd7_ko_peak_276	122	.	662573	165917	122539	186	Promoter (2-3kb)	10	56377300	56390419	13120	1	NM_010288	-2706	Gja1	Gja1
chr10	56401484	56401816	chd7_ko_peak_277	64	.	49693	103592	643922	128	Distal Intergenic	10	56377300	56390419	13120	1	NM_010288	24185	Gja1	Gja1
chrX	101396442	101397121	chd7_ko_peak_3264	78	.	59473	11892	784424	206	Distal Intergenic	20	101383732	101385629	1898	1	NM_001302497	12711	Gjb1	Gjb1
chr4	127344938	127345411	chd7_ko_peak_2189	108	.	531309	150998	108425	189	Distal Intergenic	4	127351086	127354081	2996	2	NM_008127	8670	Gjb4	Gjb4
chr1	119049065	119049590	chd7_ko_peak_121	78	.	489143	118941	784601	110	Intron (NM_001081125/Gli2, intron 1 of 13)	1	118834061	119053619	219559	2	NM_001081125	4029	Gli2	Gli2
chr1	119075718	119076442	chd7_ko_peak_122	192	.	666367	23.87	192636	390	Distal Intergenic	1	118834061	119053619	219559	2	NM_001081125	-22100	Gli2	Gli2
chrX	8008512	8008830	chd7_ko_peak_3227	67	.	551082	107052	675073	123	Intron (NM_027227/Glod5, intron 2 of 3)	20	8004201	8018492	14292	2	NM_027227	9662	Glod5	Glod5
chr17	30878647	30878935	chd7_ko_peak_1429	25	.	330715	596428	256731	271	Distal Intergenic	17	30901867	30936510	34644	1	NM_021332	-22932	Glp1r	Glp1r
chr13	75835460	75835852	chd7_ko_peak_819	114	.	685712	157292	114345	207	Distal Intergenic	13	75839886	75850151	10266	1	NM_053108	-4034	Glrx	Glrx
chr1	143733937	143734247	chd7_ko_peak_160	31	.	399038	662223	312451	228	Distal Intergenic	1	143739349	143749678	10330	1	NM_001038593	-5102	Glrx2	Glrx2
chr12	105076250	105076706	chd7_ko_peak_681	24	.	368277	580521	24294	150	Distal Intergenic	12	105032689	105040910	8222	1	NM_028419	43562	Glrx5	Glrx5
chr5	127688491	127688970	chd7_ko_peak_2472	55	.	42258	935791	553188	358	Intron (NM_177005/Glt1d1, intron 8 of 11)	5	127632262	127707520	75259	1	NM_177005	56230	Glt1d1	Glt1d1
chr17	46812245	46812747	chd7_ko_peak_1461	76	.	453184	116507	762108	268	Intron (NM_001100452/Gltscr1l, intron 5 of 10)	17	46798116	46831413	33298	2	NM_001100452	18666	Gltscr1l	Gltscr1l
chr8	69505077	69505654	chd7_ko_peak_2959	124	.	792291	167762	124269	308	Distal Intergenic	8	69394612	69395544	933	2	NR_038044	-109534	Gm10033	Gm10033
chr13	67844709	67845131	chd7_ko_peak_810	69	.	523206	108925	69238	157	Distal Intergenic	13	67832730	67843292	10563	1	NM_001309373	11980	Gm10037	Gm10037
chrX	27835555	27835860	chd7_ko_peak_3237	77	.	571562	118429	779873	113	Distal Intergenic	20	27924021	27946885	22865	2	NM_001109969_2	111025	Gm10058	Gm10058
chrX	28843350	28843650	chd7_ko_peak_3238	44	.	450548	815287	445643	139	Distal Intergenic	20	28931808	28954671	22864	2	NM_001109969_5	111021	Gm10058	Gm10058
chr13	65712039	65712355	chd7_ko_peak_785	26	.	413369	608573	265582	123	Distal Intergenic	13	66113453	66122836	9384	1	NM_001177832	-401098	Gm10324	Gm10324
chr13	65830716	65831016	chd7_ko_peak_786	225	.	110232	27279	225945	139	Distal Intergenic	13	66113453	66122836	9384	1	NM_001177832	-282437	Gm10324	Gm10324
chr13	65983186	65983647	chd7_ko_peak_787	52	.	332755	910157	529978	329	Distal Intergenic	13	66113453	66122836	9384	1	NM_001177832	-129806	Gm10324	Gm10324
chr13	65986506	65986973	chd7_ko_peak_788	91	.	378782	132536	911126	286	Distal Intergenic	13	66113453	66122836	9384	1	NM_001177832	-126480	Gm10324	Gm10324
chr13	65990979	65991572	chd7_ko_peak_789	435	.	920788	484038	435272	303	Distal Intergenic	13	66113453	66122836	9384	1	NM_001177832	-121881	Gm10324	Gm10324
chr13	65996218	65996659	chd7_ko_peak_790	38	.	377268	748392	387029	62	Distal Intergenic	13	66113453	66122836	9384	1	NM_001177832	-116794	Gm10324	Gm10324
chr13	66004888	66005209	chd7_ko_peak_791	19	.	326525	523544	19632	275	Distal Intergenic	13	66113453	66122836	9384	1	NM_001177832	-108244	Gm10324	Gm10324
chr13	66031574	66031946	chd7_ko_peak_792	30	.	366674	650251	30193	306	Distal Intergenic	13	66113453	66122836	9384	1	NM_001177832	-81507	Gm10324	Gm10324
chr13	66095423	66095789	chd7_ko_peak_793	340	.	141234	38874	340577	190	Distal Intergenic	13	66113453	66122836	9384	1	NM_001177832	-17664	Gm10324	Gm10324
chr13	66145023	66145343	chd7_ko_peak_794	41	.	482264	779643	413837	197	Distal Intergenic	13	66113453	66122836	9384	1	NM_001177832	31571	Gm10324	Gm10324
chr13	66213988	66214266	chd7_ko_peak_795	49	.	496682	86791	49281	158	Distal Intergenic	13	66113453	66122836	9384	1	NM_001177832	100536	Gm10324	Gm10324
chr13	66263994	66264379	chd7_ko_peak_796	133	.	693199	176963	133053	211	Distal Intergenic	13	66113453	66122836	9384	1	NM_001177832	150542	Gm10324	Gm10324
chr5	14989042	14989446	chd7_ko_peak_2315	110	.	555133	153398	110692	179	Distal Intergenic	5	14974497	14978899	4403	2	NM_001281514	-10144	Gm10354	Gm10354
chr14	42812029	42812359	chd7_ko_peak_1039	33	.	447817	692534	337671	183	Distal Intergenic	14	42792568	42797935	5368	2	NM_001244671_1	-14095	Gm10377	Gm10377
chr14	6937940	6938406	chd7_ko_peak_952	31	.	350912	664286	314299	360	Distal Intergenic	14	7006115	7027449	21335	2	NM_001164727	89043	Gm10406	Gm10406
chr14	6988718	6989047	chd7_ko_peak_953	83	.	378794	124696	838388	158	Distal Intergenic	14	7006115	7027449	21335	2	NM_001164727	38402	Gm10406	Gm10406
chr14	6993600	6993905	chd7_ko_peak_954	29	.	272312	642096	29488	113	Distal Intergenic	14	7006115	7027449	21335	2	NM_001164727	33544	Gm10406	Gm10406
chr14	7019747	7020080	chd7_ko_peak_955	98	.	535603	140935	989574	200	Intron (NM_001164727/Gm10406, intron 2 of 6)	14	7006115	7027449	21335	2	NM_001164727	7369	Gm10406	Gm10406
chr14	7036219	7036504	chd7_ko_peak_956	51	.	442177	889875	51186	140	Distal Intergenic	14	7006115	7027449	21335	2	NM_001164727	-8771	Gm10406	Gm10406
chr14	7038917	7039258	chd7_ko_peak_957	81	.	549778	121668	810074	215	Distal Intergenic	14	7006115	7027449	21335	2	NM_001164727	-11469	Gm10406	Gm10406
chr14	7053645	7053931	chd7_ko_peak_958	42	.	408565	78994	423061	96	Distal Intergenic	14	7006115	7027449	21335	2	NM_001164727	-26197	Gm10406	Gm10406
chr14	3360184	3360582	chd7_ko_peak_884	32	.	354619	672628	321622	264	Distal Intergenic	14	3395093	3403534	8442	1	NM_029288	-34511	Gm10413	Gm10413
chr14	3331053	3331333	chd7_ko_peak_883	53	.	503403	912985	532453	68	Distal Intergenic	14	3395093	3403534	8442	1	NM_029288	-63760	Gm10413	Gm10413
chr14	3632174	3632529	chd7_ko_peak_888	33	.	447817	692534	337671	172	Promoter (1-2kb)	14	3634512	3642952	8441	1	NM_029288_1	-1983	Gm10413	Gm10413
chr14	3392742	3393082	chd7_ko_peak_885	41	.	482264	779643	413837	97	Promoter (2-3kb)	14	3395093	3403534	8442	1	NM_029288	-2011	Gm10413	Gm10413
chr5	109842454	109842839	chd7_ko_peak_2436	108	.	576261	15074	108185	159	Distal Intergenic	5	109833501	109834142	642	2	NR_027964	-8313	Gm10416	Gm10416
chr5	55791658	55792111	chd7_ko_peak_2385	80	.	607511	121269	806344	201	Distal Intergenic	5	54349992	54358542	8551	1	NR_038045	1441667	Gm10440	Gm10440
chr18	75464908	75465209	chd7_ko_peak_1584	55	.	480147	935396	552843	193	Intron (NM_201354/Ctif, intron 10 of 11)	18	75514645	75522806	8162	1	NR_045879	-49436	Gm10532	Gm10532
chr18	75579393	75579743	chd7_ko_peak_1585	30	.	381165	654277	305469	169	Intron (NM_201354/Ctif, intron 6 of 11)	18	75514645	75522806	8162	1	NR_045879	64749	Gm10532	Gm10532
chr18	75585918	75586235	chd7_ko_peak_1586	29	.	373609	639497	292599	258	Intron (NM_201354/Ctif, intron 6 of 11)	18	75514645	75522806	8162	1	NR_045879	71274	Gm10532	Gm10532
chr3	11211277	11211910	chd7_ko_peak_1903	52	.	420608	9.02	522634	380	Distal Intergenic	3	11823229	11844359	21131	2	NR_040751	632449	Gm10745	Gm10745
chr3	12225606	12226120	chd7_ko_peak_1904	73	.	563888	113165	731494	285	Distal Intergenic	3	11823229	11844359	21131	2	NR_040751	-381248	Gm10745	Gm10745
chr3	12252396	12252781	chd7_ko_peak_1905	53	.	521897	912073	5317	231	Distal Intergenic	3	11823229	11844359	21131	2	NR_040751	-408038	Gm10745	Gm10745
chr10	81655133	81655525	chd7_ko_peak_331	93	.	618847	135578	939795	178	Intron (NM_001142963_1/Gm10778, intron 1 of 3)	10	81649069	81667361	18293	1	NM_001142963_1	6065	Gm10778	Gm10778
chr16	90139236	90139550	chd7_ko_peak_1369	29	.	372379	637079	290396	58	Promoter (2-3kb)	16	90142237	90146827	4591	1	NR_033476	-2687	Gm10789	Gm10789
chr10	22410732	22411028	chd7_ko_peak_236	41	.	431147	778312	413591	210	Distal Intergenic	10	22402813	22407470	4658	1	NR_028580	7920	Gm10825	Gm10825
chrX	31229692	31229997	chd7_ko_peak_3239	15	.	30405	478321	158115	122	Distal Intergenic	20	31336369	31338328	1960	1	NM_001085553_2	-106372	Gm10921	Gm10921
chr11	53202362	53203045	chd7_ko_peak_468	140	.	650261	185194	140897	159	Distal Intergenic	11	53111451	53120056	8606	2	NR_046047	-82307	Gm11186	Gm11186
chr13	25639728	25640154	chd7_ko_peak_732	81	.	58973	121907	812319	257	Distal Intergenic	13	25921035	25966316	45282	2	NR_045062	326162	Gm11351	Gm11351
chr13	26113727	26114049	chd7_ko_peak_733	60	.	549444	995043	606525	93	Distal Intergenic	13	25921035	25966316	45282	2	NR_045062	-147412	Gm11351	Gm11351
chr2	166266920	166267242	chd7_ko_peak_1858	40	.	459583	771144	407221	152	Distal Intergenic	2	166273908	166294831	20924	1	NR_033467	-6666	Gm11468	Gm11468
chr11	102582450	102582860	chd7_ko_peak_538	22	.	325015	562532	227532	160	Distal Intergenic	11	102576399	102579119	2721	2	NR_040286	-3332	Gm11627	Gm11627
chr11	117525349	117525870	chd7_ko_peak_557	47	.	453255	851065	477643	193	Distal Intergenic	11	117484368	117489014	4647	1	NR_130966	40982	Gm11733	Gm11733
chr4	4550105	4550581	chd7_ko_peak_2057	153	.	705322	198188	153385	347	Distal Intergenic	4	4527774	4529458	1685	2	NM_001277919	-20648	Gm11780	Gm11780
chr11	6773284	6773663	chd7_ko_peak_407	156	.	697178	200949	156052	171	Distal Intergenic	11	6716001	6720037	4037	2	NR_046025	-53248	Gm11981	Gm11981
chr11	38013729	38014158	chd7_ko_peak_458	19	.	35112	526351	19764	66	Distal Intergenic	11	37658989	37673166	14178	1	NR_131154	354741	Gm12128	Gm12128
chr11	45423919	45424476	chd7_ko_peak_461	83	.	601683	12417	833426	365	Distal Intergenic	11	45102866	45116928	14063	2	NR_045100	-306992	Gm12159	Gm12159
chr4	45771084	45771519	chd7_ko_peak_2101	64	.	49693	103592	643922	212	Distal Intergenic	4	45762377	45764223	1847	2	NR_046068	-6862	Gm12409	Gm12409
chr4	55464147	55464569	chd7_ko_peak_2110	80	.	49843	121151	80525	144	Distal Intergenic	4	55410443	55418842	8400	2	NR_040674	-45306	Gm12505	Gm12505
chr4	55475390	55475760	chd7_ko_peak_2111	173	.	552813	218517	173033	204	Distal Intergenic	4	55410443	55418842	8400	2	NR_040674	-56549	Gm12505	Gm12505
chr7	137569917	137570514	chd7_ko_peak_2819	136	.	733823	180746	136632	411	Distal Intergenic	7	137437674	137467980	30307	1	NR_033611	132244	Gm12669	Gm12669
chr4	101997481	101998041	chd7_ko_peak_2149	50	.	471743	886776	509151	147	Distal Intergenic	4	101986840	101990231	3392	1	NM_001085520	10642	Gm12789	Gm12789
chr4	119026511	119027082	chd7_ko_peak_2173	58	.	481324	970575	584129	87	Distal Intergenic	4	119054790	119069111	14322	2	NR_131914	42029	Gm12866	Gm12866
chr4	119071587	119071986	chd7_ko_peak_2174	77	.	470393	117698	773125	178	Promoter (2-3kb)	4	119054790	119069111	14322	2	NR_131914	-2477	Gm12866	Gm12866
chr4	127124493	127124851	chd7_ko_peak_2186	61	.	515143	100303	613867	144	Promoter (1-2kb)	4	127126043	127129660	3618	1	NM_001099319	-1192	Gm12942	Gm12942
chr4	127138488	127138767	chd7_ko_peak_2187	36	.	429774	718181	360448	67	Distal Intergenic	4	127126043	127129660	3618	1	NM_001099319	12446	Gm12942	Gm12942
chr4	146102646	146103898	chd7_ko_peak_2251	189	.	546303	235352	189383	206	Intron (NM_001037926/Gm13051, intron 1 of 3)	4	146097312	146126623	29312	1	NM_001037926	5335	Gm13051	Gm13051
chr4	151111145	151111632	chd7_ko_peak_2292	74	.	514947	114333	74227	202	Intron (NM_001081557/Camta1, intron 11 of 23)	4	151089570	151091449	1880	1	NM_001308446	21576	Gm13090	Gm13090
chr4	151147222	151147535	chd7_ko_peak_2293	59	.	505449	984498	596881	155	Intron (NM_001081557/Camta1, intron 8 of 23)	4	151089570	151091449	1880	1	NM_001308446	57653	Gm13090	Gm13090
chr4	144312733	144313178	chd7_ko_peak_2233	194	.	781467	240492	194376	223	Distal Intergenic	4	144330249	144333465	3217	1	NM_001085541	-17071	Gm13128	Gm13128
chr4	146287858	146288195	chd7_ko_peak_2256	42	.	384833	79171	424659	63	Intron (NM_001083918_1/Gm13139, intron 3 of 6)	4	146270385	146468233	197849	1	NM_001083918_1	17474	Gm13139	Gm13139
chr4	147128242	147128611	chd7_ko_peak_2271	469	.	735051	51858	469632	169	Distal Intergenic	4	147175866	147513420	337555	1	NM_001039209	-47255	Gm13152	Gm13152
chr4	147132773	147133079	chd7_ko_peak_2272	75	.	349592	115688	754465	145	Distal Intergenic	4	147175866	147513420	337555	1	NM_001039209	-42787	Gm13152	Gm13152
chr4	147141647	147142159	chd7_ko_peak_2273	59	.	417044	980555	59333	339	Distal Intergenic	4	147175866	147513420	337555	1	NM_001039209	-33707	Gm13152	Gm13152
chr4	147149370	147149729	chd7_ko_peak_2274	87	.	566024	128865	876923	213	Distal Intergenic	4	147175866	147513420	337555	1	NM_001039209	-26137	Gm13152	Gm13152
chr4	147195986	147196932	chd7_ko_peak_2275	77	.	447833	118231	778057	403	Intron (NM_001039209/Gm13152, intron 1 of 2)	4	147175866	147513420	337555	1	NM_001039209	20121	Gm13152	Gm13152
chr4	147217854	147218156	chd7_ko_peak_2276	40	.	444025	773118	409002	98	Intron (NM_001039209/Gm13152, intron 1 of 2)	4	147175866	147513420	337555	1	NM_001039209	41989	Gm13152	Gm13152
chr4	147311363	147311767	chd7_ko_peak_2277	71	.	357404	111547	716544	275	Intron (NM_001039209/Gm13152, intron 1 of 2)	4	147175866	147513420	337555	1	NM_001039209	135498	Gm13152	Gm13152
chr4	147312417	147312860	chd7_ko_peak_2278	100	.	410053	142072	100023	227	Intron (NM_001039209/Gm13152, intron 1 of 2)	4	147175866	147513420	337555	1	NM_001039209	136552	Gm13152	Gm13152
chr4	147365482	147365884	chd7_ko_peak_2279	220	.	5.76	26698	220256	218	Intron (NM_001039209/Gm13152, intron 1 of 2)	4	147553277	147585201	31925	1	NM_001014397	-187393	Gm13154	Gm13154
chr4	147417013	147417915	chd7_ko_peak_2280	638	.	698772	687758	638019	468	Intron (NM_001039209/Gm13152, intron 1 of 2)	4	147553277	147585201	31925	1	NM_001014397	-135362	Gm13154	Gm13154
chr4	147449952	147450554	chd7_ko_peak_2281	142	.	402015	186677	142325	256	Intron (NM_001039209/Gm13152, intron 1 of 2)	4	147553277	147585201	31925	1	NM_001014397	-102723	Gm13154	Gm13154
chr4	147450844	147451238	chd7_ko_peak_2282	122	.	388706	166197	122802	181	Intron (NM_001039209/Gm13152, intron 1 of 2)	4	147553277	147585201	31925	1	NM_001014397	-102039	Gm13154	Gm13154
chr4	147484400	147484842	chd7_ko_peak_2283	70	.	469081	110814	709732	107	Intron (NM_001039209/Gm13152, intron 1 of 2)	4	147553277	147585201	31925	1	NM_001014397	-68435	Gm13154	Gm13154
chr4	147519591	147519874	chd7_ko_peak_2284	47	.	286118	849891	476634	167	Distal Intergenic	4	147553277	147585201	31925	1	NM_001014397	-33403	Gm13154	Gm13154
chr4	147586420	147586947	chd7_ko_peak_2285	23	.	321521	575821	23886	88	Distal Intergenic	4	147553277	147585201	31925	1	NM_001014397	33144	Gm13154	Gm13154
chr4	147793547	147793858	chd7_ko_peak_2290	134	.	59225	178962	134928	138	Intron (NM_001127189/Gm13157, intron 3 of 5)	4	147753974	147809788	55815	2	NM_001127189	15930	Gm13157	Gm13157
chr4	145586186	145586544	chd7_ko_peak_2241	155	.	545885	200688	155799	163	Distal Intergenic	4	145617146	145624394	7249	1	NM_001205101	-30602	Gm13212	Gm13212
chr4	145611116	145611511	chd7_ko_peak_2242	35	.	442368	711781	354823	182	Distal Intergenic	4	145617146	145624394	7249	1	NM_001205101	-5635	Gm13212	Gm13212
chr4	145631842	145632172	chd7_ko_peak_2243	40	.	409488	763975	4008	211	Distal Intergenic	4	145617146	145624394	7249	1	NM_001205101	14697	Gm13212	Gm13212
chr2	67247106	67247444	chd7_ko_peak_1754	19	.	378922	527998	19764	13	Distal Intergenic	2	67173834	67186212	12379	1	NM_001033477	73273	Gm1322	Gm1322
chr4	145835194	145835482	chd7_ko_peak_2248	66	.	38732	106452	669508	130	Promoter (1-2kb)	4	145837219	145837992	774	1	NR_033612	-1737	Gm13238	Gm13238
chr4	145846668	145847288	chd7_ko_peak_2249	22	.	306815	561966	226999	546	Distal Intergenic	4	145837219	145837992	774	1	NR_033612	9450	Gm13238	Gm13238
chr4	145869843	145870577	chd7_ko_peak_2250	116	.	547912	159196	11615	150	Distal Intergenic	4	145837219	145837992	774	1	NR_033612	32625	Gm13238	Gm13238
chr4	145675581	145675906	chd7_ko_peak_2244	72	.	341155	112233	722967	165	Intron (NM_001103158/Gm13242, intron 2 of 4)	4	145670697	145704437	33741	1	NM_001103158	4885	Gm13242	Gm13242
chr4	145676536	145676993	chd7_ko_peak_2245	84	.	360825	125146	842546	368	Intron (NM_001103158/Gm13242, intron 2 of 4)	4	145670697	145704437	33741	1	NM_001103158	5840	Gm13242	Gm13242
chr4	146497966	146498492	chd7_ko_peak_2260	132	.	428512	176102	132227	346	Distal Intergenic	4	146502000	146539395	37396	1	NM_001243138	-3508	Gm13247	Gm13247
chr4	146511996	146512635	chd7_ko_peak_2261	58	.	44981	96796	58174	246	Promoter (2-3kb)	4	146514920	146539395	24476	1	NM_001243139	-2285	Gm13247	Gm13247
chr4	146425545	146425908	chd7_ko_peak_2257	58	.	414112	973124	586566	130	Intron (NM_001083918_1/Gm13139, intron 3 of 6)	4	146449030	146469440	20411	1	NM_001085522	-23122	Gm13251	Gm13251
chr4	146426970	146427267	chd7_ko_peak_2258	22	.	279944	565326	229929	39	Intron (NM_001083918_1/Gm13139, intron 3 of 6)	4	146449030	146469440	20411	1	NM_001085522	-21763	Gm13251	Gm13251
chr4	146430664	146431119	chd7_ko_peak_2259	119	.	432317	162558	119345	152	Intron (NM_001083918_1/Gm13139, intron 3 of 6)	4	146449030	146469440	20411	1	NM_001085522	-17911	Gm13251	Gm13251
chr2	20991301	20991811	chd7_ko_peak_1703	43	.	480409	807478	438718	204	Distal Intergenic	2	20968874	20970348	1475	1	NR_033225	22428	Gm13375	Gm13375
chr2	50309280	50309563	chd7_ko_peak_1738	41	.	482264	779643	413837	90	Intron (NR_040361/Gm13483, intron 1 of 2)	2	50296810	50433967	137158	1	NR_040362	12471	Gm13483	Gm13483
chr2	51007668	51008129	chd7_ko_peak_1739	70	.	54857	110258	70464	183	Distal Intergenic	2	50909684	50911846	2163	1	NR_033595	97985	Gm13498	Gm13498
chr2	29691640	29692085	chd7_ko_peak_1714	60	.	507358	988161	600227	144	Intron (NM_001039086/Rapgef1, intron 4 of 25)	2	29761528	29764089	2562	1	NM_001177392	-69443	Gm13547	Gm13547
chr2	84506058	84506359	chd7_ko_peak_1769	25	.	40257	590755	25177	16	Promoter (<=1kb)	2	84500748	84506873	6126	2	NR_046046	514	Gm13710	Gm13710
chr2	93927790	93928109	chd7_ko_peak_1783	53	.	454986	91663	535821	195	Distal Intergenic	2	93955810	93957100	1291	2	NM_001145034	28991	Gm13889	Gm13889
chr2	77411662	77412067	chd7_ko_peak_1766	44	.	46791	816584	446829	191	3' UTR	2	77462644	77480938	18295	1	NR_040368	-50577	Gm13944	Gm13944
chr2	150197829	150198110	chd7_ko_peak_1833	39	.	467446	754627	392509	143	Distal Intergenic	2	150181755	150193279	11525	1	NM_001145863	16075	Gm14139	Gm14139
chr2	156602519	156602993	chd7_ko_peak_1846	65	.	520301	104801	654893	201	Distal Intergenic	2	156609198	156613422	4225	2	NR_040372	10429	Gm14169	Gm14169
chr2	177836271	177836608	chd7_ko_peak_1874	58	.	515729	969505	583187	115	Intron (NM_001024849/Gm14325, intron 1 of 3)	2	177828991	177840318	11328	2	NM_001024849	3710	Gm14325	Gm14325
chr2	175014633	175015307	chd7_ko_peak_1871	48	.	4422	859588	485357	169	Distal Intergenic	2	175061549	175067769	6221	2	NM_001085546	52462	Gm14393	Gm14393
chr2	177573357	177573913	chd7_ko_peak_1873	87	.	549284	129097	879083	345	Distal Intergenic	2	177498226	177512311	14086	1	NR_036450	75132	Gm14403	Gm14403
chr2	181928309	181928728	chd7_ko_peak_1881	390	.	683961	438899	390399	144	Distal Intergenic	2	181991226	182001087	9862	1	NM_001205282	-62498	Gm14496	Gm14496
chr2	181929044	181929355	chd7_ko_peak_1882	214	.	511296	260947	214348	101	Distal Intergenic	2	181991226	182001087	9862	1	NM_001205282	-61871	Gm14496	Gm14496
chr2	181930773	181931551	chd7_ko_peak_1883	486	.	7766	535545	486512	168	Distal Intergenic	2	181991226	182001087	9862	1	NM_001205282	-59675	Gm14496	Gm14496
chr2	182012727	182013199	chd7_ko_peak_1884	9151	.	257603	920851	915195	115	Distal Intergenic	2	181991226	182001087	9862	1	NM_001205282	21502	Gm14496	Gm14496
chrX	117220102	117220442	chd7_ko_peak_3270	26	.	413369	608573	265582	49	Distal Intergenic	20	117014757	117015104	348	1	NM_001102665	205346	Gm14920	Gm14920
chrX	117299717	117300061	chd7_ko_peak_3271	26	.	413369	608573	265582	102	Distal Intergenic	20	117014757	117015104	348	1	NM_001102665	284961	Gm14920	Gm14920
chr8	20331854	20332226	chd7_ko_peak_2882	70	.	301373	110697	708643	215	Distal Intergenic	8	20337664	20363202	25539	2	NM_001177408	30976	Gm15319	Gm15319
chr8	20333914	20334532	chd7_ko_peak_2883	40	.	261119	771026	407152	188	Distal Intergenic	8	20337664	20363202	25539	2	NM_001177408	28670	Gm15319	Gm15319
chr8	20353598	20353889	chd7_ko_peak_2884	51	.	316737	895536	5169	173	Intron (NM_001177408/Gm15319, intron 6 of 9)	8	20337664	20363202	25539	2	NM_001177408	9313	Gm15319	Gm15319
chr8	20367442	20367738	chd7_ko_peak_2885	44	.	266907	813749	444296	140	Distal Intergenic	8	20337664	20363202	25539	2	NM_001177408	-4241	Gm15319	Gm15319
chr8	20379867	20380275	chd7_ko_peak_2886	59	.	247457	982859	595395	153	Distal Intergenic	8	20337664	20363202	25539	2	NM_001177408	-16666	Gm15319	Gm15319
chr3	96577135	96577731	chd7_ko_peak_2000	45	.	389037	828109	457131	445	Distal Intergenic	3	96555768	96566801	11034	2	NR_040409	-10335	Gm15441	Gm15441
chr6	145276016	145276652	chd7_ko_peak_2652	84	.	531122	125086	841977	389	Distal Intergenic	6	145250552	145251856	1305	1	NR_045598	25465	Gm15706	Gm15706
chr5	119614196	119614825	chd7_ko_peak_2458	53	.	402262	914961	534319	442	Distal Intergenic	5	119625942	119634462	8521	1	NR_046178	-11117	Gm16063	Gm16063
chr5	119644633	119645143	chd7_ko_peak_2459	54	.	491804	924876	543272	103	Distal Intergenic	5	119625942	119634462	8521	1	NR_046178	18692	Gm16063	Gm16063
chr1	17932169	17932497	chd7_ko_peak_23	41	.	482264	779643	413837	136	Distal Intergenic	1	17676027	17727646	51620	2	NR_130314	-204524	Gm16070	Gm16070
chr7	68275617	68276182	chd7_ko_peak_2748	91	.	587593	133351	918748	245	Promoter (<=1kb)	7	68266339	68276594	10256	2	NR_040340	412	Gm16157	Gm16157
chr5	42188599	42188892	chd7_ko_peak_2377	33	.	447817	692534	337671	76	Intron (NR_131130/Gm16223, intron 1 of 2)	5	42067960	42216784	148825	1	NR_131130	120640	Gm16223	Gm16223
chr15	39780630	39781325	chd7_ko_peak_1188	128	.	569087	172704	128969	295	Intron (NM_022722/Dpys, intron 9 of 9)	15	39797045	39812377	15333	1	NR_045788	-15720	Gm16291	Gm16291
chr5	15006919	15007282	chd7_ko_peak_2316	36	.	357059	726142	367436	278	Distal Intergenic	5	15028950	15033007	4058	2	NM_182957	25725	Gm17019	Gm17019
chr5	15007589	15008256	chd7_ko_peak_2317	47	.	388263	852932	479359	71	Distal Intergenic	5	15028950	15033007	4058	2	NM_182957	24751	Gm17019	Gm17019
chr5	15019437	15019783	chd7_ko_peak_2318	49	.	464849	873528	497113	153	Distal Intergenic	5	15028950	15033007	4058	2	NM_182957	13224	Gm17019	Gm17019
chr5	15037367	15037775	chd7_ko_peak_2319	31	.	351832	666358	31617	89	Distal Intergenic	5	15028950	15033007	4058	2	NM_182957	-4361	Gm17019	Gm17019
chr5	15046228	15046590	chd7_ko_peak_2320	52	.	424049	909887	529713	154	Distal Intergenic	5	15028950	15033007	4058	2	NM_182957	-13222	Gm17019	Gm17019
chr5	15051674	15052060	chd7_ko_peak_2321	66	.	462599	106042	665793	125	Distal Intergenic	5	15028950	15033007	4058	2	NM_182957	-18668	Gm17019	Gm17019
chr5	15054286	15054686	chd7_ko_peak_2322	82	.	477227	122748	820252	196	Distal Intergenic	5	15028950	15033007	4058	2	NM_182957	-21280	Gm17019	Gm17019
chr3	79434934	79435302	chd7_ko_peak_1973	83	.	649739	124761	838972	237	Intron (NM_001142953/Gm17359, intron 3 of 4)	3	79345376	79464128	118753	1	NM_001142953	89559	Gm17359	Gm17359
chr10	93364375	93364831	chd7_ko_peak_348	92	.	538032	134061	925467	243	Distal Intergenic	10	93336232	93348879	12648	1	NR_038014	28144	Gm17745	Gm17745
chr12	67712429	67712835	chd7_ko_peak_637	26	.	413369	608573	265582	111	Distal Intergenic	12	67656742	67669271	12530	2	NR_033146	-43159	Gm17821	Gm17821
chr11	62550644	62551167	chd7_ko_peak_483	31	.	399038	662223	312451	268	Promoter (<=1kb)	11	62551504	62553206	1703	1	NR_002875	-337	Gm1821	Gm1821
chr1	136674567	136675296	chd7_ko_peak_151	89	.	468482	130363	890892	332	Distal Intergenic	1	136683396	136690805	7410	1	NR_045324	-8100	Gm19705	Gm19705
chr10	99461047	99461436	chd7_ko_peak_357	76	.	565034	117168	768173	133	Distal Intergenic	10	99609171	99658134	48964	1	NR_038019	-147735	Gm20110	Gm20110
chr10	19208076	19208565	chd7_ko_peak_230	212	.	8617	259157	212607	184	Downstream (<=300bp)	10	19167238	19207947	40710	1	NR_038022	40839	Gm20139	Gm20139
chr9	59473253	59473572	chd7_ko_peak_3116	26	.	413369	608573	265582	100	Intron (NM_019927/Arih1, intron 1 of 13)	9	59477745	59481741	3997	2	NR_045640	8169	Gm20199	Gm20199
chr1	101756619	101757551	chd7_ko_peak_101	146	.	622586	191206	14666	213	Distal Intergenic	1	101155768	101175202	19435	1	NR_037989	600852	Gm20268	Gm20268
chr1	102263501	102263793	chd7_ko_peak_102	43	.	401942	80341	435041	136	Distal Intergenic	1	101155768	101175202	19435	1	NR_037989	1107734	Gm20268	Gm20268
chr1	102264365	102264805	chd7_ko_peak_103	131	.	645019	175185	131348	285	Distal Intergenic	1	101155768	101175202	19435	1	NR_037989	1108598	Gm20268	Gm20268
chr1	102643880	102644262	chd7_ko_peak_104	113	.	757843	156923	113995	113	Distal Intergenic	1	101155768	101175202	19435	1	NR_037989	1488113	Gm20268	Gm20268
chr1	102811268	102811869	chd7_ko_peak_105	63	.	567613	102678	635449	511	Distal Intergenic	1	101155768	101175202	19435	1	NR_037989	1655501	Gm20268	Gm20268
chrY	47720430	47720769	chd7_ko_peak_3299	84	.	654501	125591	846312	204	Distal Intergenic	21	49842799	49845118	2320	2	NM_207162_1	2124349	Gm20738	Gm20738
chr15	62958607	62959301	chd7_ko_peak_1213	255	.	904856	302403	255082	452	Distal Intergenic	15	63414397	63479608	65212	2	NR_045279	520307	Gm20740	Gm20740
chr10	92388058	92388418	chd7_ko_peak_345	192	.	978556	238386	192329	176	Distal Intergenic	10	92171301	92375373	204073	2	NR_046027	-12686	Gm20757	Gm20757
chr10	111912151	111912473	chd7_ko_peak_367	70	.	479603	109962	701906	135	Distal Intergenic	10	111854521	111874376	19856	2	NR_046029	-37776	Gm20758	Gm20758
chr10	111913397	111913799	chd7_ko_peak_368	55	.	437164	939661	556691	209	Distal Intergenic	10	111854521	111874376	19856	2	NR_046029	-39022	Gm20758	Gm20758
chr10	103993954	103994286	chd7_ko_peak_360	33	.	447817	692534	337671	125	Distal Intergenic	10	104142987	104145456	2470	1	NM_001270644	-148701	Gm20765	Gm20765
chr4	60834143	60834438	chd7_ko_peak_2120	20	.	369268	535068	203725	129	Distal Intergenic	4	60817586	60821483	3898	2	NM_001134644_5	-12661	Gm2083	Gm2083
chrY	60510769	60511219	chd7_ko_peak_3300	113	.	757843	156923	113995	209	Distal Intergenic	21	59606710	59632758	26049	2	NR_038299_3	-878012	Gm20871	Gm20871
chr8	19751844	19752190	chd7_ko_peak_2851	103	.	527088	146187	103918	169	Exon (NM_001039553/4930467E23Rik, exon 10 of 10)	8	19729576	20063170	333595	1	NM_001270553	22269	Gm21119	Gm21119
chr8	19766941	19767467	chd7_ko_peak_2852	85	.	492672	126667	85634	299	Intron (NM_001270553/Gm21119, intron 6 of 9)	8	19729576	20063170	333595	1	NM_001270553	37366	Gm21119	Gm21119
chr8	19783914	19785068	chd7_ko_peak_2853	199	.	572171	245394	199168	902	Intron (NM_001270553/Gm21119, intron 6 of 9)	8	19729576	20063170	333595	1	NM_001270553	54339	Gm21119	Gm21119
chr8	19801795	19802638	chd7_ko_peak_2854	218	.	819321	265171	218482	387	Intron (NM_001270553/Gm21119, intron 6 of 9)	8	19729576	20063170	333595	1	NM_001270553	72220	Gm21119	Gm21119
chr8	19908512	19909181	chd7_ko_peak_2855	60	.	289481	990925	60276	472	Intron (NM_001270553/Gm21119, intron 6 of 9)	8	19729576	20063170	333595	1	NM_001270553	178937	Gm21119	Gm21119
chr8	19910077	19910715	chd7_ko_peak_2856	23	.	23256	573704	237073	631	Intron (NM_001270553/Gm21119, intron 6 of 9)	8	19729576	20063170	333595	1	NM_001270553	180502	Gm21119	Gm21119
chr8	19912312	19912705	chd7_ko_peak_2857	55	.	285717	936799	554124	190	Intron (NM_001270553/Gm21119, intron 6 of 9)	8	19729576	20063170	333595	1	NM_001270553	182737	Gm21119	Gm21119
chr8	19919212	19919892	chd7_ko_peak_2858	49	.	356236	868859	493675	103	Intron (NM_001270553/Gm21119, intron 6 of 9)	8	19729576	20063170	333595	1	NM_001270553	189637	Gm21119	Gm21119
chr8	19927518	19928381	chd7_ko_peak_2859	74	.	460183	115119	749572	153	Intron (NM_001270553/Gm21119, intron 6 of 9)	8	19729576	20063170	333595	1	NM_001270553	197943	Gm21119	Gm21119
chr8	19932945	19933304	chd7_ko_peak_2860	97	.	427883	139738	978445	264	Intron (NM_001270553/Gm21119, intron 6 of 9)	8	19729576	20063170	333595	1	NM_001270553	203370	Gm21119	Gm21119
chr8	19933867	19934646	chd7_ko_peak_2861	249	.	66404	296871	249624	473	Intron (NM_001270553/Gm21119, intron 6 of 9)	8	19729576	20063170	333595	1	NM_001270553	204292	Gm21119	Gm21119
chr8	19961538	19962340	chd7_ko_peak_2862	60	.	412316	997218	608516	321	Intron (NM_001270553/Gm21119, intron 6 of 9)	8	19729576	20063170	333595	1	NM_001270553	231963	Gm21119	Gm21119
chr8	20599683	20600247	chd7_ko_peak_2903	46	.	250984	837057	46512	481	Distal Intergenic	8	20614927	20640703	25777	1	NM_001270553_1	-14680	Gm21119	Gm21119
chr8	20631259	20631658	chd7_ko_peak_2904	48	.	302157	859943	485687	290	Intron (NM_001270553_1/Gm21119, intron 6 of 9)	8	20614927	20640703	25777	1	NM_001270553_1	16333	Gm21119	Gm21119
chr8	20642417	20642789	chd7_ko_peak_2905	76	.	35133	116395	76108	256	Distal Intergenic	8	20614927	20640703	25777	1	NM_001270553_1	27491	Gm21119	Gm21119
chr8	20658224	20658900	chd7_ko_peak_2906	22	.	290069	557769	223409	546	Distal Intergenic	8	20614927	20640703	25777	1	NM_001270553_1	43298	Gm21119	Gm21119
chr8	20694129	20694734	chd7_ko_peak_2907	47	.	366067	847283	474276	157	Distal Intergenic	8	20614927	20640703	25777	1	NM_001270553_1	79203	Gm21119	Gm21119
chr8	20711510	20711942	chd7_ko_peak_2908	157	.	685846	202846	157866	153	Distal Intergenic	8	20614927	20640703	25777	1	NM_001270553_1	96584	Gm21119	Gm21119
chr8	20570824	20571223	chd7_ko_peak_2899	29	.	263441	642088	294872	330	Distal Intergenic	8	20614927	20640703	25777	1	NM_001270553_1	-43704	Gm21119	Gm21119
chr8	20529665	20530445	chd7_ko_peak_2896	63	.	300266	10248	633731	531	Distal Intergenic	8	20614927	20640703	25777	1	NM_001270553_1	-84482	Gm21119	Gm21119
chr8	20548385	20548695	chd7_ko_peak_2897	59	.	287129	979249	592107	87	Distal Intergenic	8	20614927	20640703	25777	1	NM_001270553_1	-66232	Gm21119	Gm21119
chr8	20558727	20559062	chd7_ko_peak_2898	56	.	338178	951473	567492	186	Distal Intergenic	8	20614927	20640703	25777	1	NM_001270553_1	-55865	Gm21119	Gm21119
chr8	20575675	20576191	chd7_ko_peak_2900	38	.	255919	746693	385637	73	Distal Intergenic	8	20614927	20640703	25777	1	NM_001270553_1	-38736	Gm21119	Gm21119
chr8	20583258	20583799	chd7_ko_peak_2901	673	.	68991	722999	673137	281	Distal Intergenic	8	20614927	20640703	25777	1	NM_001270553_1	-31128	Gm21119	Gm21119
chr8	20588984	20589573	chd7_ko_peak_2902	111	.	286476	154309	111554	436	Distal Intergenic	8	20614927	20640703	25777	1	NM_001270553_1	-25354	Gm21119	Gm21119
chr13	120025445	120026067	chd7_ko_peak_866	72	.	348172	112756	727703	446	Distal Intergenic	13	120034605	120052204	17600	2	NM_001302966	26137	Gm21188	Gm21188
chr13	120026852	120027175	chd7_ko_peak_867	26	.	255754	613234	269619	116	Distal Intergenic	13	120034605	120052204	17600	2	NM_001302966	25029	Gm21188	Gm21188
chr13	120027900	120028647	chd7_ko_peak_868	243	.	557524	290596	243438	607	Distal Intergenic	13	120034605	120052204	17600	2	NM_001302966	23557	Gm21188	Gm21188
chr13	120030680	120031013	chd7_ko_peak_869	289	.	631144	336835	289085	201	Distal Intergenic	13	120034605	120052204	17600	2	NM_001302966	21191	Gm21188	Gm21188
chr13	120036146	120036485	chd7_ko_peak_870	261	.	109766	308911	26.15	87	Intron (NM_001302966/Gm21188, intron 5 of 5)	13	120034605	120052204	17600	2	NM_001302966	15719	Gm21188	Gm21188
chr7	73853427	73854102	chd7_ko_peak_2754	119	.	645289	162197	119001	296	Distal Intergenic	7	73825924	73836549	10626	1	NR_102375	27504	Gm21269	Gm21269
chr8	20812404	20813117	chd7_ko_peak_2909	82	.	381128	122949	822083	599	Distal Intergenic	8	20876499	20889113	12615	1	NR_002880	-63382	Gm21944	Gm21944
chr8	20813427	20813740	chd7_ko_peak_2910	46	.	306211	836277	464422	174	Distal Intergenic	8	20876499	20889113	12615	1	NR_002880	-62759	Gm21944	Gm21944
chr19	4810344	4810730	chd7_ko_peak_1605	78	.	520837	119181	78688	241	Promoter (<=1kb)	19	4784293	4811634	27342	2	NM_001290127	904	Gm21992	Gm21992
chr8	123541707	123542013	chd7_ko_peak_3022	184	.	611487	230452	184601	124	Promoter (1-2kb)	8	123543871	123543991	121	2	NR_046147	1978	Gm22109	Gm22109
chr8	51181422	51181998	chd7_ko_peak_2944	150	.	755426	194822	150137	325	Distal Intergenic	8	50368112	50416089	47978	1	NR_046067	813311	Gm2516	Gm2516
chr8	123567365	123567906	chd7_ko_peak_3023	56	.	385762	953033	568878	281	Promoter (1-2kb)	8	123565967	123566087	121	2	NR_046140_5	-1279	Gm26391	Gm26391
chr8	123593044	123593432	chd7_ko_peak_3024	28	.	325193	62661	281415	197	Distal Intergenic	8	123565967	123566087	121	2	NR_046140_5	-26958	Gm26391	Gm26391
chr8	123600712	123601900	chd7_ko_peak_3025	155	.	556942	200493	15561	925	Distal Intergenic	8	123565967	123566087	121	2	NR_046140_5	-34626	Gm26391	Gm26391
chr13	40649160	40649619	chd7_ko_peak_742	67	.	532051	107085	675329	160	Distal Intergenic	13	40727808	40735162	7355	1	NR_125899	-78189	Gm26688	Gm26688
chrX	32225009	32225354	chd7_ko_peak_3240	66	.	585606	105789	663414	113	Distal Intergenic	20	32278394	32280342	1949	1	NM_001168334	-53040	Gm2799	Gm2799
chr13	52562137	52562558	chd7_ko_peak_758	93	.	576151	134906	933456	244	Distal Intergenic	13	52569880	52573225	3346	2	NR_046069	10667	Gm2848	Gm2848
chr14	3002520	3002815	chd7_ko_peak_871	18	.	370783	514764	18885	165	Distal Intergenic	14	3049285	3076838	27554	1	NM_001177715	-46470	Gm2897	Gm2897
chr14	3044125	3044440	chd7_ko_peak_872	73	.	544312	11312	731093	177	Distal Intergenic	14	3049285	3076838	27554	1	NM_001177715	-4845	Gm2897	Gm2897
chr14	3085245	3085735	chd7_ko_peak_873	86	.	560414	127685	865847	341	Distal Intergenic	14	3049285	3076838	27554	1	NM_001177715	35961	Gm2897	Gm2897
chr14	3087040	3087430	chd7_ko_peak_874	35	.	385888	715356	357902	263	Distal Intergenic	14	3049285	3076838	27554	1	NM_001177715	37756	Gm2897	Gm2897
chrY	258401	259429	chd7_ko_peak_3293	783	.	72424	833727	783516	753	Distal Intergenic	21	206150	207789	1640	1	NR_126546	52252	Gm29089	Gm29089
chrY	259868	260323	chd7_ko_peak_3294	166	.	35126	211394	166137	98	Distal Intergenic	21	206150	207789	1640	1	NR_126546	53719	Gm29089	Gm29089
chrY	261139	261452	chd7_ko_peak_3295	314	.	45749	362909	314938	91	Distal Intergenic	21	206150	207789	1640	1	NR_126546	54990	Gm29089	Gm29089
chr7	70239222	70239942	chd7_ko_peak_2749	174	.	802381	219752	174238	144	Intron (NR_131145/Gm29683, intron 1 of 3)	7	70178868	70337822	158955	2	NR_131145	97880	Gm29683	Gm29683
chr10	95175449	95175797	chd7_ko_peak_350	90	.	542581	131368	900211	141	3' UTR	10	95120582	95145825	25244	2	NR_131146	-29625	Gm29684	Gm29684
chr12	25861869	25862162	chd7_ko_peak_603	13	.	344474	451087	135029	41	Distal Intergenic	12	26091962	26210505	118544	2	NR_131149	348343	Gm29687	Gm29687
chr5	110437739	110438138	chd7_ko_peak_2439	123	.	689712	167113	123674	185	Intron (NM_001142642/Fbrsl1, intron 1 of 18)	5	110429875	110431955	2081	2	NR_105032	-5785	Gm29766	Gm29766
chr14	3799994	3800424	chd7_ko_peak_890	13	.	344474	451087	135029	174	Intron (NM_001270806_2/Gm5795, intron 4 of 4)	14	3814913	3830681	15769	1	NR_033388	-14489	Gm3002	Gm3002
chr14	3811662	3812058	chd7_ko_peak_891	43	.	476095	799991	432001	33	Promoter (2-3kb)	14	3814913	3830681	15769	1	NR_033388	-2855	Gm3002	Gm3002
chr10	66920185	66920708	chd7_ko_peak_301	43	.	357347	799335	4315	321	Distal Intergenic	10	67005075	67041326	36252	1	NR_110511	-84367	Gm31763	Gm31763
chr10	67002950	67003671	chd7_ko_peak_302	97	.	531437	139908	979942	405	Promoter (1-2kb)	10	67005075	67041326	36252	1	NR_110511	-1404	Gm31763	Gm31763
chr9	8769372	8770281	chd7_ko_peak_3055	61	.	517127	100681	61731	825	Distal Intergenic	9	8644078	8740988	96911	2	NR_110513	-28385	Gm32014	Gm32014
chr2	19622125	19622525	chd7_ko_peak_1697	33	.	447817	692534	337671	103	Distal Intergenic	2	19655806	19657897	2092	2	NR_033642	35372	Gm3230	Gm3230
chr14	4485716	4486042	chd7_ko_peak_908	57	.	551159	962496	576767	130	Intron (NM_001242945_1/Gm3264, intron 2 of 3)	14	4430992	4519452	88461	1	NM_001242945_1	54725	Gm3264	Gm3264
chr14	4497702	4498044	chd7_ko_peak_909	70	.	497607	110589	707637	224	Intron (NM_001242945_1/Gm3264, intron 2 of 3)	14	4430992	4519452	88461	1	NM_001242945_1	66711	Gm3264	Gm3264
chr14	4659222	4659519	chd7_ko_peak_910	48	.	475511	861948	487447	222	Distal Intergenic	14	4871156	4875851	4696	1	NM_001242945	-211637	Gm3264	Gm3264
chr14	4687841	4688130	chd7_ko_peak_911	25	.	389855	594335	254864	239	Distal Intergenic	14	4871156	4875851	4696	1	NM_001242945	-183026	Gm3264	Gm3264
chr14	4725393	4725991	chd7_ko_peak_912	213	.	796793	259586	21303	176	Distal Intergenic	14	4871156	4875851	4696	1	NM_001242945	-145165	Gm3264	Gm3264
chr14	4735248	4735544	chd7_ko_peak_913	51	.	512437	895587	5169	106	Distal Intergenic	14	4871156	4875851	4696	1	NM_001242945	-135612	Gm3264	Gm3264
chr14	4750836	4751128	chd7_ko_peak_914	33	.	41303	687879	334821	156	Distal Intergenic	14	4871156	4875851	4696	1	NM_001242945	-120028	Gm3264	Gm3264
chr14	4765411	4765806	chd7_ko_peak_915	70	.	532593	11.08	70962	268	Distal Intergenic	14	4871156	4875851	4696	1	NM_001242945	-105350	Gm3264	Gm3264
chr14	4771503	4771820	chd7_ko_peak_916	32	.	391728	674749	323373	54	Distal Intergenic	14	4871156	4875851	4696	1	NM_001242945	-99336	Gm3264	Gm3264
chr14	4838291	4838986	chd7_ko_peak_917	26	.	40004	611867	268391	123	Distal Intergenic	14	4871156	4875851	4696	1	NM_001242945	-32170	Gm3264	Gm3264
chr14	5116732	5117126	chd7_ko_peak_919	27	.	403554	617887	273709	321	Distal Intergenic	14	5163642	5170292	6651	1	NM_001242941	-46516	Gm3317	Gm3317
chr14	5461721	5462003	chd7_ko_peak_922	43	.	413599	800522	432475	75	Distal Intergenic	14	5438070	5455448	17379	2	NM_001291094	-6274	Gm3383	Gm3383
chr14	5789315	5789666	chd7_ko_peak_926	50	.	48906	886876	509151	121	Distal Intergenic	14	5790561	5801530	10970	2	NM_001291093_1	11864	Gm3383	Gm3383
chr14	5802812	5803308	chd7_ko_peak_927	31	.	400546	665003	314913	279	Promoter (1-2kb)	14	5790561	5801530	10970	2	NM_001291093_1	-1283	Gm3383	Gm3383
chr14	5808317	5808680	chd7_ko_peak_928	80	.	546084	120901	802956	146	Promoter (<=1kb)	14	5790561	5807939	17379	2	NM_001291094_1	-379	Gm3383	Gm3383
chr14	5814174	5814465	chd7_ko_peak_929	42	.	42594	797157	429447	189	Distal Intergenic	14	5790561	5807939	17379	2	NM_001291094_1	-6236	Gm3383	Gm3383
chr14	5837414	5837881	chd7_ko_peak_930	80	.	499786	121472	808249	335	Distal Intergenic	14	5790561	5807939	17379	2	NM_001291094_1	-29476	Gm3383	Gm3383
chr14	5838466	5838927	chd7_ko_peak_931	28	.	338527	636131	289703	107	Distal Intergenic	14	5790561	5807939	17379	2	NM_001291094_1	-30528	Gm3383	Gm3383
chr14	5842719	5843012	chd7_ko_peak_932	100	.	573612	142219	100159	110	Distal Intergenic	14	5790561	5807939	17379	2	NM_001291094_1	-34781	Gm3383	Gm3383
chr14	5962572	5963023	chd7_ko_peak_933	91	.	476635	132631	912036	205	Distal Intergenic	14	5790561	5807939	17379	2	NM_001291094_1	-154634	Gm3383	Gm3383
chr14	5973298	5973636	chd7_ko_peak_934	57	.	378619	959038	574382	221	Distal Intergenic	14	5790561	5807939	17379	2	NM_001291094_1	-165360	Gm3383	Gm3383
chr14	5977577	5977893	chd7_ko_peak_935	28	.	291727	635429	289041	181	Distal Intergenic	14	5790561	5807939	17379	2	NM_001291094_1	-169639	Gm3383	Gm3383
chr14	5984953	5985312	chd7_ko_peak_936	31	.	341701	6661	315944	157	Distal Intergenic	14	5790561	5807939	17379	2	NM_001291094_1	-177015	Gm3383	Gm3383
chr14	6006615	6006925	chd7_ko_peak_937	18	.	369023	511895	186419	3	Distal Intergenic	14	5790561	5807939	17379	2	NM_001291094_1	-198677	Gm3383	Gm3383
chr9	71196326	71196658	chd7_ko_peak_3127	33	.	447817	692534	337671	101	Intron (NR_110517/Gm32511, intron 5 of 5)	9	71211913	71215241	3329	2	NR_110519	18583	Gm3458	Gm3458
chr14	5179091	5179372	chd7_ko_peak_920	33	.	447817	692534	337671	128	Distal Intergenic	14	5163642	5170292	6651	1	NM_001256885	15450	Gm3488	Gm3488
chr14	5566301	5566817	chd7_ko_peak_923	35	.	442368	711781	354823	90	Distal Intergenic	14	5516279	5522929	6651	1	NM_001256885_1	50023	Gm3488	Gm3488
chr14	5594752	5595197	chd7_ko_peak_924	26	.	413369	608573	265582	360	Distal Intergenic	14	5516279	5522929	6651	1	NM_001256885_1	78474	Gm3488	Gm3488
chr14	5401899	5402217	chd7_ko_peak_921	24	.	335919	585913	247623	144	Distal Intergenic	14	5365792	5389074	23283	2	NM_001256886_1	-12826	Gm3500	Gm3500
chr14	5718457	5718938	chd7_ko_peak_925	126	.	587969	169688	126087	192	3' UTR	14	5718334	5741602	23269	2	NM_001256886	22664	Gm3500	Gm3500
chr14	7509828	7510314	chd7_ko_peak_975	50	.	377808	878775	501899	123	Distal Intergenic	14	7545151	7568566	23416	2	NM_001270842	58252	Gm3558	Gm3558
chr14	7545966	7546252	chd7_ko_peak_976	43	.	377697	800861	43279	60	3' UTR	14	7545151	7568566	23416	2	NM_001270842	22314	Gm3558	Gm3558
chr14	7570192	7570636	chd7_ko_peak_977	35	.	411694	712866	355733	97	Promoter (1-2kb)	14	7545151	7568566	23416	2	NM_001270842	-1627	Gm3558	Gm3558
chr14	7609903	7610190	chd7_ko_peak_978	19	.	345833	516898	190699	255	Distal Intergenic	14	7545151	7568566	23416	2	NM_001270842	-41338	Gm3558	Gm3558
chr14	7659154	7659600	chd7_ko_peak_979	141	.	673761	186294	141959	226	Distal Intergenic	14	7545151	7568566	23416	2	NM_001270842	-90589	Gm3558	Gm3558
chr13	62393487	62393839	chd7_ko_peak_770	45	.	399329	825045	454386	191	Distal Intergenic	13	62367716	62383174	15459	2	NM_001162910	-10314	Gm3604	Gm3604
chr14	6546558	6546843	chd7_ko_peak_943	32	.	425257	682136	329784	224	Distal Intergenic	14	6735683	6757057	21375	2	NM_001309401	210214	Gm3636	Gm3636
chr14	6560978	6561328	chd7_ko_peak_944	33	.	447817	692534	337671	101	Distal Intergenic	14	6735683	6757057	21375	2	NM_001309401	195729	Gm3636	Gm3636
chr14	6571112	6571393	chd7_ko_peak_945	42	.	437425	79035	423416	59	Distal Intergenic	14	6735683	6757057	21375	2	NM_001309401	185664	Gm3636	Gm3636
chr14	6636958	6637785	chd7_ko_peak_946	193	.	800498	239868	193775	392	Distal Intergenic	14	6735683	6757057	21375	2	NM_001309401	119272	Gm3636	Gm3636
chr14	6659548	6659828	chd7_ko_peak_947	33	.	447817	692534	337671	85	Distal Intergenic	14	6735683	6757057	21375	2	NM_001309401	97229	Gm3636	Gm3636
chr14	6731895	6732405	chd7_ko_peak_948	33	.	44672	690708	337341	117	Distal Intergenic	14	6735683	6757057	21375	2	NM_001309401	24652	Gm3636	Gm3636
chr14	6737877	6738205	chd7_ko_peak_949	91	.	605027	132856	914152	117	Intron (NM_001309401/Gm3636, intron 4 of 4)	14	6735683	6757057	21375	2	NM_001309401	18852	Gm3636	Gm3636
chr14	6770597	6770966	chd7_ko_peak_950	49	.	516711	869691	493712	249	Distal Intergenic	14	6735683	6757057	21375	2	NM_001309401	-13541	Gm3636	Gm3636
chr14	6888840	6889123	chd7_ko_peak_951	47	.	332906	844155	47149	169	Distal Intergenic	14	6735683	6757057	21375	2	NM_001309401	-131784	Gm3636	Gm3636
chr7	71991890	71992186	chd7_ko_peak_2752	47	.	468101	848199	475042	197	Intron (NR_126462/1700011C11Rik, intron 2 of 2)	7	71947527	71962018	14492	2	NR_126483	-29873	Gm36633	Gm36633
chr14	7070755	7071104	chd7_ko_peak_959	27	.	365164	622838	278053	104	Distal Intergenic	14	7083025	7105457	22433	2	NM_001024712	34353	Gm3696	Gm3696
chr14	7081421	7081755	chd7_ko_peak_960	80	.	459891	121491	808432	73	Distal Intergenic	14	7083025	7105457	22433	2	NM_001024712	23702	Gm3696	Gm3696
chr14	7084230	7084682	chd7_ko_peak_961	72	.	436203	111987	720596	162	3' UTR	14	7083025	7105457	22433	2	NM_001024712	20775	Gm3696	Gm3696
chr14	7088305	7088583	chd7_ko_peak_962	56	.	417099	951715	567689	165	Intron (NM_001024712/Gm3696, intron 5 of 6)	14	7083025	7105457	22433	2	NM_001024712	16874	Gm3696	Gm3696
chr14	7099943	7100253	chd7_ko_peak_963	39	.	435476	757351	394915	158	Intron (NM_001024712/Gm3696, intron 2 of 6)	14	7083025	7105457	22433	2	NM_001024712	5204	Gm3696	Gm3696
chr14	7175735	7176029	chd7_ko_peak_964	41	.	461584	774657	410361	98	Distal Intergenic	14	7083025	7105457	22433	2	NM_001024712	-70279	Gm3696	Gm3696
chr5	64610378	64610834	chd7_ko_peak_2396	34	.	391782	701146	345409	345	Promoter (<=1kb)	5	64593863	64610699	16837	2	NR_045078	0	Gm3716	Gm3716
chr5	64647648	64647972	chd7_ko_peak_2397	29	.	401122	639678	292661	37	Distal Intergenic	5	64593863	64610699	16837	2	NR_045078	-36950	Gm3716	Gm3716
chrX	5081498	5081815	chd7_ko_peak_3226	19	.	378922	527998	19764	48	Distal Intergenic	20	4952135	4954077	1943	1	NM_001243024	129364	Gm3763	Gm3763
chr6	127336782	127337111	chd7_ko_peak_2634	41	.	482264	779643	413837	238	Distal Intergenic	6	127296186	127307967	11782	2	NR_073373	-28816	Gm38404	Gm38404
chr3	34745289	34745655	chd7_ko_peak_1940	76	.	526624	116819	764901	213	Distal Intergenic	3	34772075	34782346	10272	1	NR_110488	-26420	Gm38509	Gm38509
chr3	34757923	34758276	chd7_ko_peak_1941	105	.	425716	147953	105562	148	Distal Intergenic	3	34772075	34782346	10272	1	NR_110488	-13799	Gm38509	Gm38509
chr3	34761271	34761609	chd7_ko_peak_1942	27	.	277093	624854	279888	40	Distal Intergenic	3	34772075	34782346	10272	1	NR_110488	-10466	Gm38509	Gm38509
chr8	32667735	32668037	chd7_ko_peak_2927	54	.	531712	92908	547022	155	Distal Intergenic	8	32888505	32950026	61522	2	NM_001177589	281989	Gm3985	Gm3985
chrX	86897377	86897666	chd7_ko_peak_3259	41	.	482264	779643	413837	139	Intron (NM_001160403/Il1rapl1, intron 6 of 10)	20	86345475	86354994	9520	2	NR_036689	-542384	Gm41	Gm41
chr17	89934053	89934387	chd7_ko_peak_1496	139	.	750521	184114	139852	165	Distal Intergenic	17	89379241	89384993	5753	1	NR_045952	554813	Gm4719	Gm4719
chr1	139722803	139723120	chd7_ko_peak_157	30	.	427992	659352	309983	45	Intron (NM_001029977/Gm4788, intron 13 of 14)	1	139697919	139781239	83321	2	NM_001029977	58119	Gm4788	Gm4788
chr10	33797293	33797617	chd7_ko_peak_248	49	.	43403	872673	496367	135	Distal Intergenic	10	33766424	33782115	15692	2	NM_001101452	-15179	Gm4794	Gm4794
chr1	31678534	31678859	chd7_ko_peak_30	13	.	344474	451087	135029	74	Distal Intergenic	1	31264847	31268061	3215	1	NR_015347	413688	Gm4850	Gm4850
chr10	88708892	88709413	chd7_ko_peak_344	40	.	412141	769364	405639	122	Distal Intergenic	10	88729541	88731101	1561	2	NM_001037166	21688	Gm4925	Gm4925
chr10	58239055	58239687	chd7_ko_peak_283	154	.	777589	199408	154556	456	Promoter (2-3kb)	10	58234848	58236660	1813	2	NM_001034869	-2396	Gm4981	Gm4981
chr13	44018746	44019077	chd7_ko_peak_748	76	.	542384	116426	761368	221	Distal Intergenic	13	44121167	44125179	4013	1	NR_045285	-102090	Gm5083	Gm5083
chr13	97845218	97845608	chd7_ko_peak_834	37	.	422461	733123	373627	207	Distal Intergenic	13	97560000	97583994	23995	1	NR_046157	285219	Gm5086	Gm5086
chr14	122416054	122416742	chd7_ko_peak_1129	170	.	605789	216014	170594	480	Intron (NR_033326/Gm5089, intron 1 of 3)	14	122434854	122451115	16262	2	NR_033325	34373	Gm5089	Gm5089
chr7	39197537	39197912	chd7_ko_peak_2716	41	.	482264	779643	413837	152	Distal Intergenic	7	39407294	39413160	5867	2	NM_177890	215248	Gm5114	Gm5114
chr11	89067503	89068268	chd7_ko_peak_525	204	.	676366	250816	20445	298	Exon (NR_110336/Dgkeos, exon 4 of 4)	11	89073841	89093064	19224	1	NM_001033266	-5573	Gm525	Gm525
chr11	96250836	96251470	chd7_ko_peak_529	33	.	374527	691495	337671	238	Promoter (<=1kb)	11	96251660	96264484	12825	1	NR_037977	-190	Gm53	Gm53
chr14	19415819	19416295	chd7_ko_peak_999	560	.	225212	609562	560167	46	Distal Intergenic	14	19594138	19602587	8450	2	NM_001024706	186292	Gm5458	Gm5458
chr14	19416915	19417935	chd7_ko_peak_1000	33454	.	171996	3351.49	3345.45	371	Distal Intergenic	14	19594138	19602587	8450	2	NM_001024706	184652	Gm5458	Gm5458
chr14	19418604	19418941	chd7_ko_peak_1001	8167	.	719843	822349	816721	179	Distal Intergenic	14	19594138	19602587	8450	2	NM_001024706	183646	Gm5458	Gm5458
chr14	19482842	19483252	chd7_ko_peak_1002	72	.	601002	112259	723207	168	Distal Intergenic	14	19594138	19602587	8450	2	NM_001024706	119335	Gm5458	Gm5458
chr14	19567278	19567562	chd7_ko_peak_1003	37	.	394259	732745	373336	70	Distal Intergenic	14	19594138	19602587	8450	2	NM_001024706	35025	Gm5458	Gm5458
chr14	19584790	19585348	chd7_ko_peak_1004	216	.	832283	263034	21639	217	Distal Intergenic	14	19594138	19602587	8450	2	NM_001024706	17239	Gm5458	Gm5458
chr14	19600203	19600565	chd7_ko_peak_1005	48	.	392008	862148	487619	94	Promoter (2-3kb)	14	19594138	19602587	8450	2	NM_001024706	2022	Gm5458	Gm5458
chr14	19609542	19609826	chd7_ko_peak_1006	53	.	363994	916158	535435	108	Distal Intergenic	14	19594138	19602587	8450	2	NM_001024706	-6956	Gm5458	Gm5458
chr2	144155810	144156287	chd7_ko_peak_1824	78	.	535295	118647	78187	165	Distal Intergenic	2	144173150	144189290	16141	2	NM_001033778	33003	Gm5535	Gm5535
chr7	38538113	38538413	chd7_ko_peak_2715	26	.	413369	608573	265582	125	Distal Intergenic	7	38518139	38528193	10055	2	NM_001013810	-9921	Gm5591	Gm5591
chr7	41230364	41230712	chd7_ko_peak_2718	19	.	378922	527998	19764	328	Distal Intergenic	7	41284327	41290183	5857	1	NM_001033782	-53615	Gm5592	Gm5592
[truncated: 1,810 more rows]
