# Supplementary material for: Cooperative role of LSD1 and CHD7 in regulating differentiation of mouse embryonic stem cells
Source: Sci Rep. 2024 Nov 18;14:28495. doi: 10.1038/s41598-024-78920-3 (PMC11574112; doi:10.1038/s41598-024-78920-3)
Supplement: Supplementary file 5 — Supplementary Information 5. [file 41598_2024_78920_MOESM5_ESM.xlsx]

## Sheet: RNA-seq
genesymbols	geneID	WT	WT	WT	WT	WT	CHD7ko	CHD7ko	LSD1ko	LSD1ko	LSD1ko	LSD1ko	CHD7/LSD1ko	CHD7/LSD1ko	padj_locWTCH	fcWTCH	padj_locWTLS	fcWTLS	padj_locWTCL	fcWTCL
Trbd1	ENSMUST00000179512.2	0	0	0	0	0	0	1.36938	1.07459	4.21924	1.03467	0	0.476659	1.00155	0.207102	65535	0.0226318	65535	0.103544	65535
Trbd2	ENSMUST00000179580.2	4.24088	1.99481	0	1.99334	0	0	2.999	1.04657	0.867719	0	6.39909e-05	1.39808	0.844051	0.707464	-0.134313	0.390944	-1.78194	0.715415	-0.553924
Trdd2	ENSMUST00000103671.3	0.455354	0	0.32681	0	0.326884	2.20054	0	0.313435	1.14508	0.904946	0.346941	0	0.643843	0.267481	2.31046	0.449821	1.61111	0.531388	0.537387
Trdd1	ENSMUST00000103673.10	0	0	0	0	0	0	0	2.74246	1.86569	3.98865	6.73005	3.75566	1.86766	0.707452		0.00777021	65535	0.0389848	65535
Trdd1	ENSMUST00000103674.5	3.29054	2.137	6.04749	2.13668	6.04831	0	2.32517	11.5902	16.7154	7.18857	10.7261	13.0772	17.756	0.255272	-1.75793	0.131137	1.55519	0.0762887	1.97115
Ighd4-1	ENSMUST00000178768.3	0	1.03831	0.559013	1.03821	0.559079	0	0.324252	0.535779	0	0.775739	0	0.345236	0	0.55764	-1.97853	0.539843	-0.962475	0.765203	-1.88806
Ighd3-2	ENSMUST00000194248.1	3.26571	3.52312	5.30847	3.52311	5.30871	7.37424	6.39911	4.44334	3.30158	4.31395	2.9606	4.14611	3.7666	0.690619	0.718296	0.620718	-0.15675	0.574138	-0.0813398
Ighd5-6	ENSMUST00000179719.1	0.316181	0.0893567	0.271984	0.0893538	0.271991	1.97346	0.641469	0.391646	0.499798	0.391862	0.395949	0.855198	0.478403	0.121091	2.65369	0.470621	1.01474	0.297488	1.68224
Ighd5-6	ENSMUST00000106393.7	0.391284	0.244243	0	0.24425	0	2.8266	0	0.216031	0.52163	0	0	0.604925	0.28624	0.125159	3.00579	0.791022	0.0677482	0.421608	1.34048
Ighd2-8	ENSMUST00000132882.1	0.336787	0.115092	0.321336	0.1151	0.321366	1.54588	0.70197	0.162213	0.209836	0.80912	0.160264	0.200326	0	0.260884	2.21585	0.702375	0.471076	0.69846	-1.27228
Ighd5-5	ENSMUST00000174177.1	0	0.488238	0.0982284	0.488245	0.0982337	1.46241	0.412123	0.422163	0.234723	0.529057	0.435423	0.108637	0	0.427404	1.99832	0.744391	0.789002	0.605356	-2.11062
Ighd2-7	ENSMUST00000173567.1	0.464036	0.32487	0.453505	0.324857	0.453518	0.97744	0.539218	0.135151	0.1919	0.286448	0.44058	0	0.118544	0.60438	0.907907	0.574423	-0.617005	0.391602	-2.76949
Ighd5-8	ENSMUST00000195764.1	1.76924	0.214999	0.938253	0.21498	0.938246	2.8597	2.48972	1.59301	2.02719	0.666378	1.31861	2.57654	2.03613	0.181793	1.71426	0.176136	0.781637	0.105342	1.50048
Ighd5-4	ENSMUST00000173080.9	0.551913	0.497019	0.86827	0.496966	0.868287	0.494157	1.81377	1.87255	0.73977	0.975091	0.0643662	0.363137	1.1094e-06	0.669039	0.81375	0.678149	0.475752	0.353995	-1.85426
Ighd2-6	ENSMUST00000185167.7	0	0.146435	0	0.146437	0	0.76102	0	0	0	0	0.130048	0	0	0.292555	2.69959	0.669116	-0.849298	0.655854	65535
Ighd5-7	ENSMUST00000195838.5	0	0.633451	0.687593	0.633459	0.687624	1.14135	0	0.139472	0.7218	0	0.707568	0.987498	0	0.600199	0.11097	0.52848	-0.430073	0.679284	-0.097922
Ighd5-3	ENSMUST00000194244.5	2.36391	1.77162	0.907554	1.77167	0.907612	2.69785	1.09758	1.82871	1.93108	2.83904	1.86863	1.64435	0.164742	0.634363	0.297149	0.707389	0.454814	0.47449	-0.771849
Ighd2-5	ENSMUST00000184850.7	0.973962	0.403125	0.525042	0.403118	0.525061	1.63213	0.899308	1.2696	0.750501	1.02198	0.270443	0.714055	0.230966	0.510981	1.16093	0.622505	0.5489	0.726321	-0.260613
Gm37327	ENSMUST00000174625.7	0	0.0193275	0	0.0193261	0	0.0923251	0.0654159	0	0.0273763	0	0	0	0.0381413	0.241455	3.35081	0.791009	-0.175747	0.557086	1.30268
Ighd5-2	ENSMUST00000121432.3	0	0	0.0262267	0	0.0262269	0	0	0.200418	0.0213775	0.0656744	0.0775405	0	0	0.533781	65535	0.119313	3.12075	0.76519	65535
Ighd2-4	ENSMUST00000024112.7	0	0	0	0	0	0.0221348	0	0.0536857	0.0518822	0.0180381	0.0629517	0.0301242	0	0.426723	65535	0.108648	65535	0.425453	65535
Ighd2-3	ENSMUST00000183291.1	0.0103835	0.00637538	0	0.00637402	0	1.14662	0.00742185	0.0169791	0.597216	0.69823	1.12676	0.0154445	0.00632264	0.00465076	6.96253	9.74004e-06	7.04224	0.557091	1.23413
Ighd1-1	ENSMUST00000086377.8	0.304135	0.439159	0.614936	0.439136	0.614946	0	0.385543	0.444414	0	0	0	0.579273	0.390818	0.247047	-1.32352	0.0660579	-2.11851	0.692378	0.00770357
Ighd3-1	ENSMUST00000173185.1	0.0684932	0.101197	0.193608	0.101193	0.193612	0.157503	0.111172	0.449816	0.166393	0.508852	0.061184	0	0.417374	0.707441	0.0294763	0.504923	1.17194	0.582737	0.664955
Gm16968	ENSMUST00000174854.2	0	0.238723	0.365723	0.238718	0.365735	1.63705	0.105979	0.303269	0.143603	0.0500634	0.287201	0.160207	0.0660103	0.400717	1.84983	0.661735	-0.302589	0.65723	-1.09598
Trav6d-7	ENSMUST00000126664.7	6.31799	0.794321	5.05171	0.79425	5.05167	8.44021	8.04519	7.05475	6.19245	2.89869	4.29674	9.62172	6.66271	0.322809	1.19432	0.0751662	0.504715	0.0742275	1.17663
C920008G01Rik	ENSMUST00000156937.1	0.0508965	0	0	0	0	0.0654087	0	0	0.0529215	0.0738158	0	0.0465874	0	0.427527	1.68384	0.319847	1.63813	0.593313	1.1943
Trav13d-3	ENSMUST00000136350.7	0.913322	0	0	0	0	0	1.04264	0.453595	2.55628e-08	0	0.0431678	0.276768	1.63995	0.205003	1.51297	0.72524	-0.556638	0.00432941	2.39137
Trav8d-2	ENSMUST00000146393.7	0.955102	0	0.181355	0	0.181437	1.08324	1.09679	0.517069	0	2.14327	1.07943	1.44474	1.13214	0.113262	2.04804	0.00877054	1.82664	0.024573	2.28932
Trav8d-2	ENSMUST00000169617.2	0	0.258772	0	0.258877	0	0.931455	1.47484	0.188083	0.238404	0	0	0.331149	1.0526	0.139137	3.5387	0.751487	0.0424557	0.230729	2.74046
Trav16d-dv11	ENSMUST00000194208.5	0	0.209907	0.570381	0.209888	0.570377	0.659543	0	0.110635	0.107792	0.615219	0.705408	0	0	0.619115	0.0794094	0.790996	0.301915	0.194292	65535
Trav13d-4	ENSMUST00000192481.1	0	0	0.0214371	0	0.0214614	1.62379	1.11112	0.520294	0.779225	0	0.54005	0.78964	0.118314	0.00146734	7.31635	0.00380267	5.74422	0.0441365	5.72555
Trav13d-4	ENSMUST00000041920.4	0.971257	0.659105	0	0.659098	0	0	0	0	0	0.913389	0.0284934	1.31252	1.71891	0.0681108	65535	0.436014	-0.95946	0.284879	1.72692
Trav14d-3-dv8	ENSMUST00000103558.2	0	0.0925434	0	0.0925435	0	0	0.0992024	0.34509	0.977874	0.681971	0.156528	0.107211	0.263111	0.608244	0.422172	0.0440929	3.86766	0.390195	2.32251
Trav7n-4	ENSMUST00000103377.2	0	1.57156	0.513788	1.5718	0.513545	0	0	0.493793	1.34273	1.42358	0.543065	0.56129	0	0.558521	65535	0.756801	0.188843	0.699546	-1.57154
Trav6n-5	ENSMUST00000103334.3	7.34186	6.3716	9.79516	6.36951	9.78275	4.1298	2.37266	1.67279	2.01705	6.96778	3.65647	4.35372	1.02993	0.376301	-1.28673	0.295364	-1.14835	0.488986	-1.55913
Trav10n	ENSMUST00000199143.4	5.73124	34.8712	51.1462	34.8479	51.1917	0	4.63638	13.87	22.7561	19.4375	23.3623	4.16017	6.31779	0.00385347	-3.93909	0.156254	-0.84055	0.0245401	-2.7628
Trav6n-6	ENSMUST00000103751.2	0	0.278001	0.454893	0.278042	0.454853	0	0	1.7443	1.98275	0	0.959215	4.06292	0.419918	0.601401	65535	0.456481	1.99869	0.1819	2.93466
Trav6n-6	ENSMUST00000082421.1	2344.04	359.095	1059.79	359.087	1059.82	919.652	2371.38	1130.21	933.614	879.85	1624.19	3042.31	3763.78	0.681546	0.667006	0.485834	0.139986	0.0025276	1.71529
Trav7n-5	ENSMUST00000082419.1	625.984	73.4819	180.173	73.4906	180.186	985.14	824.639	371.047	351.442	301.441	462.327	1256.28	1302.29	0.00255166	1.99719	0.00250221	0.713062	2.08185e-11	2.49672
Trav12n-1	ENSMUST00000082418.1	438.767	51.2489	160.873	51.2463	160.875	651.441	602.401	285.457	246.097	154.845	333.174	814.707	609.253	0.0133701	1.86083	0.00325958	0.562444	9.24866e-06	2.04439
Trav12n-1	ENSMUST00000082414.1	1047.7	107.592	364.422	107.588	364.431	940.627	1409.39	560.77	479.025	368.041	693.485	1624.98	1703.05	0.0637851	1.56058	0.0252912	0.3992	1.42934e-05	2.06257
Trav13n-1	ENSMUST00000084013.1	2251.91	166.167	616.39	165.83	616.927	1821.54	3355.71	926.796	896.324	558.245	1285.36	3743.25	3058.08	0.00634335	1.76159	0.485654	0.263896	1.48213e-10	2.15522
Trav14n-1	ENSMUST00000082411.1	1102.85	418.938	755.56	418.519	754.762	496.854	977.024	1416.38	1236.81	952.751	1137.76	1056.68	1048.41	0.430639	0.0946858	0.0163168	0.781082	0.170971	0.608951
Trav14n-1	ENSMUST00000082409.1	3861.2	1604.42	2133.71	1604.46	2133.85	2775.88	3065.69	2219.89	2386.52	2022.21	3379.47	3324.21	3640.01	0.466161	0.365236	0.768018	0.141974	0.567926	0.618841
Trav15n-1	ENSMUST00000082408.1	4324.32	672.963	1545.34	672.999	1545.41	2910.2	4119.28	1693.68	1467.78	1521.18	2582.1	4072.81	5229.87	0.379723	1.00425	0.6738	0.0517384	0.00995743	1.40847
Trav15n-1	ENSMUST00000082407.1	585.318	35.0274	74.9759	34.8323	74.0659	322.568	635.947	68.8378	89.326	60.369	183.183	809.646	896.338	0.0910761	1.57514	0.474207	-0.679486	3.32314e-06	2.40687
Trav9n-2	ENSMUST00000082405.1	5960.64	1407.25	2660.77	1407.32	2660.88	3754.64	5378	2933.4	2480.96	2724.35	4148.13	5529.79	6649.31	0.654701	0.695658	0.674335	0.123668	0.101172	1.11096
Trav9n-2	ENSMUST00000082402.1	4926.78	1044.16	2079.38	1044.09	2079.34	5212.85	4516.94	2459.33	2131.46	1711.27	3090.75	4758.37	4939.4	0.210828	1.1223	0.639264	0.0714434	0.0628558	1.11754
Trav4n-3	ENSMUST00000082396.1	886.032	132.489	371.67	132.487	371.685	811.874	1257.88	583.756	492.824	372.021	705.355	1408.29	1152	0.122326	1.44967	0.0166461	0.507204	0.000242235	1.75652
Trbv31	ENSMUST00000082392.1	2815.84	292.932	804.206	292.931	804.242	1826.72	3707.75	1480.76	1271	985.093	1747.75	4309.87	4399.32	0.115341	1.46552	0.0163694	0.452461	3.08294e-05	2.11961
Trbv31	ENSMUST00000067853.5	0.124833	0.0911444	0.0231586	0.0911389	0.0231589	0.0263774	0.135122	0	0.021332	0.267636	0.127902	0.0366849	0.0599171	0.707429	0.192017	0.717594	0.560086	0.71934	-0.549387
Trav12n-2	ENSMUST00000114474.7	9.3892	8.91333	16.3641	8.91285	16.3644	11.1089	10.9237	36.9478	29.8104	25.422	22.1936	30.115	17.3004	0.173743	-0.122045	0.000541055	1.254	0.411058	0.983671
Trav12n-2	ENSMUST00000188047.1	0.813156	0.429304	0.374954	0.429489	0.37504	1.27704	2.0574	2.27931	2.86266	0	2.15191	1.86414	2.49349	0.363298	1.78321	0.141817	1.91245	0.155423	2.16931
Trav9n-3	ENSMUST00000036748.14	0.279565	0.0127207	0.0387488	0.0127199	0.0387491	0.442428	0.283719	0.319136	0.125011	0.336075	0.128481	0.400705	0.0683815	0.151829	2.24672	0.146406	1.57026	0.243043	1.61631
Trav12n-3	ENSMUST00000035220.11	30.9023	2.43662	13.0375	2.43643	13.0374	35.2356	41.1232	24.4835	21.4328	14.2281	15.0053	37.3569	31.7573	0.0418717	1.62594	0.0010345	0.602916	0.000587787	1.48213
Trav13n-2	ENSMUST00000192068.1	0	0	0.317023	0	0.318473	1.60706	0	0	4.98338	0	5.18338	0.756143	0	0.227134	2.6604	0.0008148	4.32176	0.399168	1.5727
Trav13n-2	ENSMUST00000093033.5	0	0.0290774	0.0664769	0.0290756	0.0664775	0.0757654	0.0647118	0.021468	0.0408298	0.021344	0	0.0351414	0	0.549437	0.87788	0.651669	-0.87016	0.688949	-1.12121
Trav14n-2	ENSMUST00000035725.6	113.459	144.396	132.435	144.393	132.44	130.069	106.713	170.454	172.66	171.115	167.681	131.973	154.138	0.0660669	-0.172465	0.703948	0.353557	0.244071	0.10055
Trav14n-2	ENSMUST00000156931.7	0.10954	0.39838	0.47518	0.398329	0.475172	3.46048	0.412064	0.320378	0.05648	0.0686738	0.347367	0.200674	0.099503	0.124195	2.38255	0.177041	-0.905527	0.176583	-1.30685
Trav15n-2	ENSMUST00000139787.7	0.667808	0	0.254175	0	0.254259	4.11235	0	0	0	0.605847	0	0	0	0.0754451	3.12771	0.790983	-0.635231	0.655635	65535
Trav1	ENSMUST00000141570.7	0.405155	0.203511	0.20166	0.203516	0.201672	1.53883	1.00164	0.594514	0.275372	0.209181	0.335797	0.196045	0.400604	0.231569	2.38546	0.707336	0.541025	0.632041	0.295316
Trav1	ENSMUST00000123580.7	2.4474	0.328288	1.24786	0.328268	1.24788	2.26594	2.72294	0.627625	0.455829	0.422375	0.795424	1.61653	1.09855	0.44648	1.1553	0.40301	-0.961001	0.68451	0.277574
Trav3n-3	ENSMUST00000034868.13	34.906	25.872	34.5537	25.8704	34.5542	106.548	26.9117	30.4845	23.6436	31.6119	34.1284	32.1103	27.6278	0.457717	1.09904	0.443947	-0.055911	0.18535	-0.0606392
Trav3n-3	ENSMUST00000148330.7	5.65047	15.4113	9.62534	15.4107	9.62555	27.1751	7.49131	4.35327	7.23425	8.01373	9.74091	1.26058	2.23472	0.519578	0.637184	0.00666859	-0.603379	5.80532e-10	-2.67287
Trav9n-4	ENSMUST00000151338.7	1.54101	0.643426	1.7414	0.643418	1.74146	0.190705	1.09314	3.6238	1.79946	2.24187	4.86973	1.1615	1.09243	0.259194	-0.975404	0.121798	1.312	0.653226	-0.163432
Trav4n-4	ENSMUST00000129303.1	1.27137	0.503979	0.780837	0.503979	0.780874	3.49246	2.03135	1.08769	0.521229	0.542344	0.618333	0.441684	1.00239	0.288511	1.8461	0.737921	-0.149893	0.730249	-0.0894238
Trav5n-4	ENSMUST00000186552.6	0.566235	1.60164	0	1.60195	0	4.23058	0.662742	0.606551	0	0	0.282087	0	0.281003	0.460712	1.69824	0.117186	-1.7629	0.340944	-2.42391
Trav6n-7	ENSMUST00000135380.1	0.612024	0.0908134	0	0.09082	0	0	0.255225	0	0.160573	0.297526	0	0	0.658528	0.560532	-0.314819	0.79097	-0.470929	0.399644	1.05266
Trav7n-6	ENSMUST00000129577.7	5.83965	3.91103	2.7862	3.91076	2.78622	22.7388	5.05035	1.98146	1.14746	1.5725	2.72593	4.30279	1.15644	0.0966473	1.8528	0.00374355	-1.0508	0.0887362	-0.494951
Trav13n-3	ENSMUST00000131051.1	0	0	0.758504	0	0.758713	5.7041	0	0.370745	0	0	0	2.05212	0	0.123973	3.2325	0.676389	-1.711	0.378727	1.75762
Trav2	ENSMUST00000074608.3	56.1864	25.6344	28.4866	25.6341	28.4877	26.5179	26.5534	38.16	31.2424	22.9462	19.02	18.0464	11.6301	0.132578	-0.309535	0.387148	-0.240196	0.00135444	-1.14815
Trav2	ENSMUST00000212601.1	0.258244	0.090711	0.0630731	0.090703	0.0630727	1.76039	0.8095	0.136815	0.144466	0.0623214	0.122043	0.438075	0.147629	0.00283844	3.50526	0.770177	0.040858	0.376396	1.3718
Trav8n-2	ENSMUST00000098362.10	9.44621	0.4739	3.7979	0.473861	3.79789	4.18606	8.90392	3.27483	2.71266	1.4677	3.03077	8.16853	3.80385	0.489781	0.863215	0.639305	-0.456789	0.324467	0.734462
Trav16n	ENSMUST00000212685.1	0.765655	0.0999512	0.368242	0.0999424	0.368239	4.51631	1.11494	0.367358	0.201157	0.192112	0.647631	1.88189	0.467411	0.00218813	3.04813	0.725155	0.0485836	0.085199	1.7869
Trav16n	ENSMUST00000081381.5	51.0801	13.0897	45.7294	13.0888	45.7294	52.1644	56.7458	49.206	39.3256	39.7178	38.9455	67.8958	65.5505	0.705699	0.690458	0.209738	0.30885	0.140701	0.983579
Trav13n-4	ENSMUST00000212082.1	4.32879	0	1.95893	0	1.95941	8.79343	2.24273	1.25031	0.569223	0	0	3.25992	0.703177	0.237419	1.7422	0.427496	-1.8584	0.527334	0.264664
Trav13n-4	ENSMUST00000212290.1	0	0.325922	0.129226	0.325943	0.129237	0.461303	0.577473	0	0.124201	0	0	0.449954	0.349005	0.517433	1.51235	0.319538	-2.55178	0.543587	1.13366
Trav14n-3	ENSMUST00000212244.1	0	0	0	0	0	3.95619	1.69765	1.09551	0.999962	0.692354	1.20433	0.895653	0.368938	0.0242407	65535	0.0701795	65535	0.166069	65535
Trav14n-3	ENSMUST00000212813.1	3.67808	2.06842	2.82448	2.06849	2.82467	5.9083	4.6603	2.35042	3.76202	1.08449	2.38683	2.7504	2.27983	0.586081	0.97259	0.693631	-0.16853	0.663696	-0.0984977
Trav7-2	ENSMUST00000213533.1	0.412989	0	0.498511	0	0.49851	1.02153	0.96062	0.140404	0.21931	0.362699	0.435652	0.378691	0	0.218662	1.81329	0.729962	0.0379389	0.541787	-0.574684
Trav4-2	ENSMUST00000035499.4	0.240895	0.162802	0.559863	0.162789	0.559862	2.844	0.511205	0.0842903	0.127026	0	5.5286e-10	0.212	0.637741	0.0929583	2.31454	0.00246449	-2.67438	0.730838	0.333238
Trav3-1	ENSMUST00000216542.1	0	0.270878	0.304087	0.270878	0.3041	0.555621	0	0	0	0.144348	0.333238	0	0.217352	0.682623	0.272539	0.435284	-0.945802	0.678343	-1.08153
Trav6-3	ENSMUST00000214978.1	0.129461	0.0239559	0.110119	0.0239537	0.110119	0.369136	0.111673	0.0622139	0.0206434	0.0159187	0.0629966	0.116851	0.0961523	0.373632	1.59604	0.585716	-0.975454	0.623581	0.421455
Trav6-3	ENSMUST00000035673.7	20.5009	13.407	13.621	13.4059	13.6211	23.3272	18.7552	25.7172	25.502	22.7762	21.6232	25.3559	22.4748	0.490064	0.496823	0.0914469	0.680897	0.65572	0.681542
Trav7-3	ENSMUST00000128770.7	0	1.92609	0	1.92799	0	0.381657	0	1.17748	1.18012	0	0	0	0.646332	0.261267	-2.01411	0.502511	-0.387139	0.599677	-1.25411
Trav6-4	ENSMUST00000034464.7	16.1759	3.05239	12.673	3.05217	12.6731	15.8492	18.5113	7.24437	6.48125	5.34538	5.41783	8.28766	8.64325	0.57619	0.850913	0.121281	-0.637714	0.368666	-0.170179
Trav6-4	ENSMUST00000227723.1	0.223692	0.0351881	0.11952	0.0351849	0.11952	0.366631	0.216916	0.114722	0.26819	0.135849	0.136507	0.408453	0.22864	0.366658	1.45236	0.474481	0.619593	0.236263	1.57901
Trav7-4	ENSMUST00000226801.1	0.254821	0.197711	0	0.19766	0	1.14351	1.00071	3.25358	3.97096	2.90385	1.97621	9.18042	5.72133	0.0626327	3.04344	3.8996e-11	4.54047	9.25674e-14	5.8404
Trav8-1	ENSMUST00000005406.11	0	0	0.150987	0	0.150985	1.49049	0.30728	2.51514	2.3283	3.30713	3.02098	3.48404	3.22158	0.0117949	3.89565	2.77216e-14	5.5312	4.87386e-10	5.79481
Trav9-1	ENSMUST00000226232.1	1.48588	0.512564	1.61083	0.512512	1.61079	1.63902	0.983216	6.6585	4.64453	4.73833	5.75144	12.5062	7.25558	0.562577	0.193542	5.82307e-06	2.24852	6.29807e-06	3.10739
Trav6-5	ENSMUST00000228375.1	0	0.189766	0.301132	0.189907	0.301345	0	0	0	0	0	0	0	0	0.652838	65535	0.241914	65535	0.765177	65535
Trav6-5	ENSMUST00000227990.1	0.336225	0.0810713	0.94355	0.081118	0.943588	1.34948	0.743142	1.53786	0.0176935	0.806283	1.19649	2.0472	0	0.533329	1.13292	0.399667	0.898804	0.50455	1.10126
Trav10	ENSMUST00000033257.14	6.83066	14.1275	10.999	14.1271	10.9993	10.1822	12.0256	12.2646	11.2823	12.0186	10.4384	11.408	10.4502	0.215744	-0.0400807	0.513752	0.010609	0.29729	-0.0629726
Trav5-1	ENSMUST00000120425.7	0.925246	0.998969	0.895258	0.999134	0.895488	0	1.25732	0.594266	0.22726	2.08875	1.571	1.37661	3.58957	0.51202	-0.584701	0.790958	0.248857	0.356458	1.39708
Trav6-6	ENSMUST00000135932.7	1.59275	0.951392	2.07659	0.951486	2.07705	0.533797	1.14248	1.0301	1.00664	1.56501	2.15325	0.91903	0.816398	0.447948	-0.868133	0.732787	-0.0885777	0.648638	-0.818102
Trav6-1	ENSMUST00000152410.7	2.28328	3.99111	3.45116	3.99163	3.45143	4.4546	3.69186	5.97141	4.67493	3.61938	3.84986	1.68272	2.27641	0.570759	0.2464	0.752871	0.399386	0.448533	-0.79459
Trav11	ENSMUST00000154914.1	3.28032	2.89989	1.88346	2.89995	1.88357	2.28464	1.505	3.67103	4.27447	3.2207	3.42655	1.56335	1.67429	0.397524	-0.439392	0.682418	0.505727	0.456209	-0.66651
Trav7-5	ENSMUST00000100874.5	0.206439	0.0756916	0.202233	0.0756876	0.202235	1.31137	0.116318	0.279805	0.106334	0.277954	0.095646	0.136401	0.185692	0.214249	2.2272	0.712098	0.317099	0.663817	0.0790726
Trav12-1	ENSMUST00000198891.1	0.281436	0	0.025621	0	0.0256213	0.059451	0	0.0406311	0	0.0322341	0.143588	0.454433	0	0.652638	-1.16243	0.731237	-0.298145	0.209473	1.77187
Trav12-1	ENSMUST00000106455.7	4.36654	1.10965	1.15749	1.1097	1.15758	0.988642	1.5773	1.12231	2.69522	0.911408	2.01094	0.838442	1.00728	0.433946	-0.472544	0.783254	-0.0793104	0.452546	-0.947848
Trav7-1	ENSMUST00000030451.9	35.2539	27.8172	34.0681	27.8155	34.0684	8.40299	27.2724	38.6512	35.8413	34.2381	38.5387	35.3694	39.9819	0.00274399	-0.834307	0.761203	0.211148	0.454469	0.244396
Trav13-1	ENSMUST00000154195.1	0.824692	0.175482	0.931552	0.175503	0.931642	1.30021	0.909537	0.147168	1.01924	0.151025	1.76183	0	0	0.573029	0.862274	0.696859	0.340978	0.305933	65535
Trav14-1	ENSMUST00000145468.1	1.62822	0.793827	0.793456	0.793839	0.793509	0.390573	2.01401	1.41393	0.977797	0.549971	0.679597	0.958868	0.873211	0.635633	0.323824	0.734534	-0.0854573	0.719084	-0.0684812
Trav15-1-dv6-1	ENSMUST00000134612.7	0.566287	8.37195e-10	0	8.8467e-10	0	0.373602	0.434241	0	0.000922068	0	0.155168	0	0	0.289117	1.83447	0.790945	-1.53723	0.638464	65535
Trav15-1-dv6-1	ENSMUST00000149895.1	5.16229	2.73416	3.57318	2.73449	3.57342	1.16791	1.97274	4.21794	5.34927	2.04203	3.52417	2.70565	2.58701	0.257447	-1.17899	0.790932	0.0896095	0.605768	-0.426063
Trav9-2	ENSMUST00000146246.1	0.266967	0.0987048	0.156543	0.0987053	0.156551	0.0999958	0	0.217252	0.137795	0.142923	0.248489	0.842658	0	0.707417	-1.63692	0.757679	0.263202	0.405943	1.43809
Trav4-3	ENSMUST00000225488.1	0	0	0	0	0	0	0	0.043216	0.015137	0.056368	0.0682585	0.0470903	0.0262671	0.707406		0.0179437	65535	0.0862648	65535
Trav12-2	ENSMUST00000224259.1	0.0249064	0	0.128762	0	0.128763	0.273066	0.111794	0.970077	0.491503	0.287055	0.570381	1.0757	0.405524	0.396873	1.76836	0.000823026	3.35947	0.0100082	3.71275
Trav12-3	ENSMUST00000079828.6	0	0	0.0119665	0	0.0119664	0.0375968	0.0167391	0.0346337	0	0.0137301	0.00792775	0.0153695	0.00928338	0.268371	2.50484	0.460087	1.55585	0.467823	1.36469
Trav13-2	ENSMUST00000109838.9	0.043782	0	0.0594867	0	0.0594863	0	0.026979	0.669633	0.609628	0.218575	0.129238	0.811058	0.457106	0.540148	-1.27086	1.18658e-05	3.64343	0.000122878	4.2839
Trav14-2	ENSMUST00000225950.1	0.0356458	0.0378872	0	0.0378848	0	0.0468214	0	0.0436805	0.030021	0.0846559	0	0	0.195707	0.578359	0.0711883	0.697455	0.829133	0.296953	2.13464
Trav14-2	ENSMUST00000117363.8	34.8632	36.4994	42.7559	36.4936	42.7543	23.5235	27.3	43.1244	40.5719	43.9695	41.911	33.4152	32.9119	0.00906269	-0.605841	0.659264	0.13253	0.0414697	-0.221739
Trav15-2-dv6-2	ENSMUST00000143170.8	27.4744	15.2828	16.4284	15.2851	16.4303	17.0683	27.4366	21.9762	17.042	22.428	20.5902	22.98	28.4142	0.333282	0.291596	0.759936	0.173896	0.764115	0.499237
Trav3-3	ENSMUST00000150499.8	8.13933	4.12353	7.07277	4.12364	7.07327	13.6852	10.0819	7.74512	7.4434	4.50602	6.7234	4.90623	5.09427	0.587658	0.960546	0.766662	0.113098	0.267168	-0.288347
Trav3-3	ENSMUST00000124858.1	1.2499	0	0	0	0	0	0	0	0.157759	0	0.0943898	0.139572	0.201611	0.647034	65535	0.581193	-1.98754	0.583335	-0.551267
Trav9-4	ENSMUST00000144666.7	1.87143	0.507417	0.701223	0.507379	0.701227	1.62398	1.68966	1.04022	1.16912	0.641981	1.34616	1.01085	0.945891	0.559379	0.949813	0.649005	0.29092	0.749906	0.189849
Trav4-4-dv10	ENSMUST00000123286.1	1.44014	0.749906	0.540603	0.75004	0.540682	0	0	0.792733	0.38865	0	0.413862	0	0	0.106227	65535	0.461571	-1.01198	0.263344	65535
Trav5-4	ENSMUST00000231238.1	0.310409	0.0596556	0.369793	0.0596572	0.369817	2.92688	0.504124	0.535574	0.0840551	0.0881805	0.10138	0.543812	0	0.115516	2.87487	0.790919	-0.209207	0.56882	0.217424
Trav6-7-dv9	ENSMUST00000128561.7	11.641	17.0842	5.96081	17.0903	5.96337	9.65143	19.9528	9.35621	8.1985	9.17848	7.19476	15.4701	16.3754	0.46778	0.358168	0.228187	-0.445161	0.71038	0.463455
Trav7-6	ENSMUST00000129004.1	1.41969	0	0	0	0	1.9228	2.55723	0	0	0	0	0	0	0.0642337	2.97986	0.422015	65535	0.765164	65535
Trav7-6	ENSMUST00000117624.8	0	0.270805	0.197843	0.27079	0.197845	0.552659	0	0.182355	0.586893	0.414004	0.299899	0	0	0.677349	0.559833	0.577696	0.984037	0.0736641	65535
Trav16	ENSMUST00000231984.1	3.71713	3.20313	3.88476	3.20293	3.8848	3.94566	4.30034	3.70214	2.50382	4.56377	2.73597	5.46632	7.45772	0.387344	0.204319	0.581276	-0.0838786	0.550921	0.85261
Trav13-4-dv7	ENSMUST00000214828.1	6.4443	3.60009	5.96868	3.59983	5.96869	6.19356	6.15415	6.59812	4.86933	3.87868	5.12432	7.09604	5.00903	0.410465	0.271066	0.708734	0.000364976	0.578543	0.242434
Trav13-4-dv7	ENSMUST00000041614.14	0	0	0.400027	0	0.400026	0.245441	0.830892	0.165417	0	0	0.807193	0	0	0.406958	1.74989	0.669464	0.603694	0.207327	65535
Trav14-3	ENSMUST00000118134.2	6.59284	3.98551	7.43891	3.98522	7.43894	7.72943	5.54093	9.75	9.29329	5.73275	7.6169	14.2473	9.95387	0.354626	0.172288	0.41323	0.45976	0.321232	1.03916
Trav3-4	ENSMUST00000126674.1	0.207981	0.327371	0	0.327393	0	0.275229	0.505416	0.37262	0.672293	0.121148	0.141599	0.182429	0.298996	0.532248	1.17766	0.682473	0.921909	0.569261	0.480305
B230359F08Rik	ENSMUST00000130344.1	0	0.12253	0.505916	0.122533	0.505953	0	0.247232	0.131939	0.156017	0.28048	0	0.234274	0	0.636292	-1.02404	0.620484	-0.822909	0.671837	-1.10171
Trav17	ENSMUST00000140350.1	0.261467	0.0866441	0.259397	0.0866376	0.259397	1.30428	0.566864	0.168876	0.10402	0.172075	0.331596	0.488143	0.612526	0.141573	2.29448	0.790906	0.025741	0.282285	1.52894
Trav17	ENSMUST00000131633.1	1.45643	0.197603	0.44595	0.197622	0.445995	5.99716	1.81146	1.16526	0.273606	0.965845	0.479845	2.54475	0	0.0801985	2.83093	0.686679	0.394207	0.401604	1.21338
Trav18	ENSMUST00000128390.1	1.96412	0.097865	0	0.0978746	0	2.288	2.37903	0.147047	0.274558	1.15102	0.33052	1.47582	0.345864	0.111072	2.4335	0.661457	0.139376	0.341284	1.07626
Trav18	ENSMUST00000127167.1	3.45053	3.2774	3.60313	3.2772	3.60316	6.71567	3.27855	2.87888	2.46305	3.2827	2.6539	3.80527	3.13057	0.591027	0.537728	0.403659	-0.287859	0.454176	0.0107045
Trav19	ENSMUST00000139560.7	42.1003	7.99898	28.5833	7.99828	28.5831	34.6443	41.4192	37.2496	30.3925	24.7528	25.3121	50.328	40.3717	0.652136	0.722263	0.0929014	0.352187	0.121006	0.976156
Trav21-dv12	ENSMUST00000030357.14	0	1.22045	3.03198	1.22057	3.03246	7.54454	0	1.10634	0	0	3.47714	0.413077	0	0.556384	1.14897	0.214392	-0.570018	0.00137826	-3.04198
Trdv1	ENSMUST00000125342.1	0.944433	0	0.31966	0	0.319727	0.340449	1.09846	0.28109	0	0	0.825996	0.370166	0.817757	0.366559	1.1835	0.790893	-0.194713	0.365863	0.906961
Trdv1	ENSMUST00000150800.7	0	0	0	0	0	0.740862	0	0.755914	0	0	0	1.54429	1.10659	0.265143	65535	0.431049	65535	0.050045	65535
Trdv2-1	ENSMUST00000132950.1	0	0	1.17044	0	1.1706	2.17808	2.68174	1.31654e-08	0	0	0	0.506347	1.12334	0.211803	2.37568	0.0249311	-27.0839	0.527942	0.799373
Trdv2-1	ENSMUST00000041627.13	0.202704	0.0105152	0.0637543	0.0105143	0.0637538	0.148442	0.246116	0.435258	0.315047	0.203447	0.310922	0.964965	0.609664	0.314801	1.4897	0.00111317	2.17016	4.88576e-05	3.4864
Trdv2-2	ENSMUST00000155651.1	0.0807736	0	0	0	0	0	0	0.102803	0.075869	0.167279	0.149294	0.0797017	0.105368	0.707394	65535	0.0136669	2.93811	0.121257	2.51804
Trav23	ENSMUST00000141943.1	0.524188	0.0847457	0.081288	0.0847403	0.0812894	0.203757	0.179234	1.93521	1.47305	0.918032	1.00109	2.14972	1.89317	0.674532	0.161204	7.34343e-05	2.95925	0.000355408	3.56121
Trav6d-4	ENSMUST00000125879.1	0	0	0	0	0	0	0	0.708477	0.915003	0.157894	0.838713	1.59562	0.893362	0.707383		0.00670574	65535	0.00460573	65535
Trav6d-4	ENSMUST00000156955.1	0.899278	0	0	0	0	0	0	0.587602	0.636389	0	0.453231	1.4239	1.93988	0.707371	65535	0.405119	1.22116	0.0367277	3.22517
Trbv26	ENSMUST00000159715.7	0.306965	0.250353	0.370241	0.250331	0.370242	1.04935	1.13672e-08	10.1609	4.22572	11.7296	9.27857	6.776	7.92269	0.655139	0.760896	5.57281e-22	4.83686	3.11198e-10	4.56902
Trbv26	ENSMUST00000052069.11	0.167687	0.118456	0.36427	0.118444	0.364271	3.7422e-09	1.29154	0.578718	5.85077	1.27328	2.96042	13.7521	9.52319	0.496113	1.51071	1.85781e-08	3.55618	2.18845e-17	5.68234
Trbv29	ENSMUST00000161514.1	0.189897	0.066297	0	0.0663014	0	0	0	1.91425	1.07995	1.19436	2.23145	4.6028	1.01186	0.370543	65535	1.28446e-08	4.63715	3.4706e-07	5.44378
Trbv30	ENSMUST00000033241.5	4.54827	5.23566	3.89951	5.23542	3.89958	3.01734	4.97453	2.03756	2.32685	1.83706	1.76475	6.02423	4.5417	0.242298	-0.191667	0.0113495	-1.1963	0.567951	0.211148
Trbv30	ENSMUST00000133969.7	0.922325	0	0	0	0	0	0.20797	0.419817	0	0.276538	0	0	0.175534	0.602354	-0.826972	0.701424	-0.0835241	0.655151	-1.0716
Trav7d-4	ENSMUST00000106525.8	6.06111	1.35373	4.9585	1.35365	4.95855	8.84576	6.44928	5.16356	4.24854	4.19347	4.4202	9.46757	5.47134	0.48711	1.03307	0.547714	0.270067	0.310501	0.999081
Trav8d-1	ENSMUST00000136593.7	0.320791	0.0197834	0	0.019782	0	0.427395	0.162147	0.10403	0.0695494	0.0247223	0.0532831	0.170711	0.0393782	0.169655	2.0321	0.715324	-0.196452	0.487007	0.543506
Trav9d-1	ENSMUST00000106522.8	0.645812	0	0.146822	0	0.146823	0.256652	0	0	0	0	0	0	0.130411	0.670833	-0.550086	0.00757066	65535	0.692618	-1.52683
Trav6d-5	ENSMUST00000132306.1	0.167189	0.0389139	0	0.0389118	0	0.511221	0.236059	0.0984406	0.0905631	0	0.236794	0.0860887	0.294405	0.105626	2.93071	0.507891	1.11923	0.231284	1.95693
Trav10d	ENSMUST00000074425.12	5.28186	1.02176	3.42694	1.02168	3.42694	7.1756	7.40628	3.96067	3.20638	3.05092	3.40013	6.3879	7.58428	0.27565	1.36233	0.498743	0.263679	0.0713031	1.30071
Trav6d-6	ENSMUST00000141927.1	4.20812	1.00869	4.28353	1.00849	4.2801	6.35829	3.96764	5.14454	3.35393	0.507911	6.96235	5.01604	1.58366	0.530459	0.803682	0.705553	0.43266	0.59442	0.157883
Trav11d	ENSMUST00000004051.7	0	0.0222349	0.0506566	0.0222331	0.0506565	0.032998	0	0.0149527	0.0263993	0	0	0.0232157	0.011102	0.5635	-0.821425	0.42983	-1.49585	0.765152	-0.764851
Trav7d-5	ENSMUST00000107881.7	0	0	0	0	0	0.0141819	0.0635009	0	0.105851	0.059768	0	0.13511	0	0.175854	65535	0.10996	65535	0.115987	65535
Trav12d-1	ENSMUST00000029508.10	0	0.0316502	0.0677613	0.0316474	0.0677608	0.0436137	0.0313868	0	0.0120091	0.0461623	0	0.0416538	0	0.676108	-0.0845605	0.453466	-1.45115	0.720822	-0.933013
Trav12d-1	ENSMUST00000183271.1	0	0.0357034	0.0863605	0.0357023	0.0863629	0.158028	0.235196	0.0995272	0	0.0774732	0	0.161211	0.0662737	0.368023	2.00964	0.755589	-0.141964	0.474149	1.22005
Trav13d-1	ENSMUST00000045542.12	7.97784	7.37357	14.1227	7.37305	14.1227	6.21463	7.99427	13.8558	12.6808	12.8144	13.3122	10.8633	10.1524	0.0359285	-0.520921	0.557324	0.369079	0.313992	0.0437512
Trav14d-1	ENSMUST00000106459.7	0.142977	0.306653	0.232046	0.306632	0.232046	0.416335	0.488612	0.592849	0.194973	0.228924	0.250546	0.751791	0.492504	0.669931	0.890534	0.769066	0.376377	0.471626	1.34996
Trav14d-1	ENSMUST00000106456.1	0.944711	0.358074	0.46099	0.358066	0.461004	1.12757	0.281488	0.188285	0.419714	1.03232	0.344204	0.401312	0.204567	0.707359	0.447698	0.759465	-0.0582407	0.503712	-0.769931
Trav15d-1-dv6d-1	ENSMUST00000139129.8	25.674	9.35785	23.1524	9.35689	23.152	10.15	23.0085	20.3158	18.8281	15.9811	18.5707	23.0578	19.5628	0.107808	-0.129687	0.783163	0.0225151	0.569067	0.232486
Trav15d-1-dv6d-1	ENSMUST00000079866.10	82.3078	29.5963	78.262	29.5928	78.2604	37.9546	77.2498	65.3744	54.5964	56.7297	54.1609	68.7496	72.0289	0.138099	-0.0492819	0.706044	-0.0464507	0.611057	0.239949
Trav9d-2	ENSMUST00000171976.1	57.1173	21.674	36.9542	21.6819	36.9641	100.034	55.577	34.5845	25.6202	12.1242	23.0261	73.5308	33.2564	0.374911	1.15754	0.207166	-0.549021	0.567528	0.614337
Trav9d-2	ENSMUST00000107920.9	55.7948	10.1104	38.6098	10.111	38.6126	10.334	66.4103	28.8289	26.1106	13.8006	25.8495	75.1282	51.5254	0.463026	0.32428	0.433128	-0.374098	0.0909875	1.04704
Trav4d-3	ENSMUST00000134824.8	0.351889	0.878905	0.485479	0.879028	0.485532	16.9656	0.593207	0.308869	0.789526	0.717501	0.419522	0	0.518604	0.00612971	3.83273	0.66022	-0.140848	0.566892	-1.24869
Trav12d-2	ENSMUST00000132983.2	3.00968	5.7369	4.11089	5.74122	4.11791	28.0609	7.56802	3.62937	4.67022	0.885657	2.00084	1.82423	0	0.226636	1.97123	0.245967	-0.700113	0.032709	-2.31646
Trav12d-2	ENSMUST00000106677.7	1.26713	0.658742	2.13183	0.65868	2.13179	0.862325	1.22848	3.8806	2.18086	1.35995	1.61116	2.09414	1.98147	0.276774	-0.389732	0.319122	0.721346	0.671839	0.573225
Trav9d-3	ENSMUST00000106676.7	4.84021	1.10571	2.36605	1.10578	2.36629	9.4793	1.5989	1.65077	0.673719	0.397463	2.65105	2.2716	1.46526	0.404721	1.23282	0.431422	-0.811106	0.639635	-0.335008
Trav12d-3	ENSMUST00000049527.6	76.2832	47.5511	65.997	47.5478	65.9973	87.3973	93.1882	76.8839	69.2257	59.3555	59.8941	90.3357	88.5339	0.515927	0.573501	0.778133	0.128766	0.729385	0.559727
Trav13d-2	ENSMUST00000155532.1	1.24278	0	0	0	0	1.30715	4.5087	0.908928	0	0.442871	0	2.10977	0	0.0995848	3.54835	0.655016	0.443238	0.296148	2.08544
Trav13d-2	ENSMUST00000131814.7	18.0173	27.1106	26.5213	27.1172	26.5277	10.1313	24.0509	15.6495	19.9602	20.3686	11.9729	10.4714	9.4882	0.133441	-0.552073	0.125509	-0.560819	0.0161141	-1.32824
Trav14d-2	ENSMUST00000056292.7	19.3706	17.4811	20.8811	17.4796	20.881	19.4747	21.0369	14.5244	15.4044	15.5041	11.9749	9.82157	8.23165	0.210918	0.0758258	0.0577865	-0.421262	0.000425188	-1.09025
Trav14d-2	ENSMUST00000143054.1	3.26512	5.92215	9.69551	5.92162	9.69544	2.88706	2.56794	5.30054	4.9054	4.77836	7.22122	2.72593	2.00141	0.00370108	-1.33901	0.211327	-0.313743	0.000127007	-1.54556
Trav15d-2-dv6d-2	ENSMUST00000036049.5	9.36862	3.64429	7.25916	3.64404	7.25919	14.0144	10.4267	12.8502	11.0628	9.41186	9.34599	16.4034	15.0517	0.548918	0.970834	0.0389542	0.774776	0.0708721	1.33482
Trav3d-3	ENSMUST00000212065.1	0	0.298098	2.69676	0.298078	2.69706	0.422419	0.830904	1.05066	0.996218	0.655272	1.02119	0.882903	1.29167	0.623208	-0.934869	0.731266	-0.36403	0.638782	-0.139895
Trav3d-3	ENSMUST00000033545.5	1.44829	1.20328	0.944264	1.2032	0.944267	0.732124	0.833867	0.90107	0.978396	1.41515	1.22122	1.99871	1.78349	0.226479	-0.552876	0.668507	-0.024959	0.66927	0.719274
Trav9d-4	ENSMUST00000032073.6	0.283831	0.176755	0	0.176751	0	0	0	0.420363	0.348236	0.156094	0.417897	0.166184	0.4076	0.513977	65535	0.468108	1.39682	0.436092	1.17038
Trav9d-4	ENSMUST00000042147.5	80.2858	19.0566	68.9034	19.055	68.9038	43.586	72.9375	54.9248	46.2441	48.8301	42.3982	68.7811	70.7133	0.336862	0.185253	0.733799	-0.0912805	0.64913	0.444839
Trav4d-4	ENSMUST00000123380.1	0	0	1.54205	0	1.54289	0.875704	0	2.28075	0.977382	0	1.35617	4.98039	3.08351	0.59161	-0.494799	0.54589	0.902798	0.0570047	2.70816
Trav5d-4	ENSMUST00000150100.7	0	2.13041	2.42661	2.13124	2.42704	1.49646	3.86538	2.22151	0	0	1.65609	1.28461	0	0.640616	0.556366	0.283051	-0.911198	0.345325	-1.50503
Tcrg-V6	ENSMUST00000145712.7	8.84242	5.56717	3.46489	5.56923	3.46594	6.90903	0.384599	3.68618	0	3.65846	1.0767	10.1033	9.60125	0.367483	-0.561487	0.0701963	-1.35407	0.528209	0.872333
Tcrg-V6	ENSMUST00000124612.1	1.4372	0	0.205792	0	0.205816	3.09049	0.686673	0.384427	0	0.177688	0.22541	1.7528	0	0.107791	2.35264	0.740229	-0.90927	0.311598	1.24499
Tcrg-V7	ENSMUST00000045008.7	0.0271941	0	0.0750491	0	0.0750494	0.0343733	0.203451	0.625508	0.42925	0.434271	0.431632	0.447582	0.313491	0.388228	1.74569	0.00028191	3.75933	0.0303779	3.42383
Tcrg-V4	ENSMUST00000195832.1	0.0669365	0.0245779	0.0190796	0.0245763	0.0190797	0.267318	0.0610368	0.0899475	0.0342836	0.0896808	0.0205021	0.0886292	0.0249042	0.222696	2.41191	0.581148	0.925716	0.497498	0.879774
Tcrg-V5	ENSMUST00000193647.5	0.108206	0	0	0	0	0	0.547251	0	0.173444	0.0232547	0	1.01684	0	0.176637	3.66035	0.619479	1.18414	0.0536422	4.55417
Tcrg-V5	ENSMUST00000099087.7	0.0931618	0.173412	0	0.173395	0	0.685242	0.737611	0.291138	0.396841	0.108153	0.558129	1.85824	0.424439	0.0863366	3.01524	0.127854	1.94396	0.00271783	3.69718
Tcrg-V3	ENSMUST00000191747.5	0.0894653	0.0126109	0	0.0126133	0	0	0	0.307363	0	0.0935596	0	0	0	0.707348	65535	0.115451	2.12752	0.765139	65535
Tcrg-V3	ENSMUST00000194069.5	0.39358	0	0	0	0	0.775381	0.661423	0.28961	0.379238	3.08129e-05	0.15691	0.943529	0.848201	0.00425447	3.19006	0.048133	1.39104	5.59978e-05	3.50855
Trgv2	ENSMUST00000192623.1	1.14246	0.0659196	0	0.0659223	0	0.166856	0.491906	0	0	0	0	0.886258	0.3947	0.531373	0.37005	0.311898	65535	0.317709	1.32944
Tcrg-V1	ENSMUST00000194201.5	0	0	0	0	0	0	0	0.00353107	0.137084	0.143214	0.0678961	0.214706	0	0.707336		0.00150331	65535	0.0150049	65535
Trbv1	ENSMUST00000193517.5	0.574001	0.0753939	0.667846	0.0753882	0.667845	0.43141	0.410067	0.208317	0.162902	0.744318	0.521467	0.103291	0.736821	0.555479	0.0299475	0.763791	-0.00999039	0.765126	0.0276053
Trbv2	ENSMUST00000192607.5	0.302183	0.0196285	0	0.0196276	0	0	0	0.173743	0	0	0	0	0	0.30299	65535	0.790881	-0.652745	0.480661	65535
Trbv3	ENSMUST00000192394.5	0.0680763	0	0.0375592	0	0.0375593	0.148842	0.106452	0.0309377	0.0125118	0.0115011	0.056378	0.112971	0.09242	0.245923	2.15611	0.736228	-0.0412267	0.237696	1.84232
Trbv4	ENSMUST00000193518.5	0	0	0.25367	0	0.253678	0.242254	0	0	0.107057	0	0	0	0	0.638981	0.255473	0.524859	-1.92267	0.765113	65535
Trbv5	ENSMUST00000193175.1	0.0919189	0.0168099	0	0.0168089	0	0.0874813	0.114141	0	0.212488	0.0258287	0.0566269	0.2102	0	0.322741	2.00546	0.409214	1.55425	0.333243	2.06557
Trbv12-1	ENSMUST00000090023.12	165.46	65.9026	133.794	65.8984	133.794	158.65	169.425	145.802	128.552	112.809	102.208	165.516	185.299	0.561118	0.538089	0.694348	0.114991	0.557995	0.634773
Trbv13-1	ENSMUST00000007216.8	15.8302	14.7665	31.3343	14.762	31.3307	21.21	17.2181	33.1333	27.5956	19.7795	19.5743	12.8505	15.4731	0.095798	-0.169186	0.683399	0.211773	0.00580219	-0.609343
Trbv13-1	ENSMUST00000232001.1	123.047	36.9199	79.2254	36.9303	79.2439	101.764	132.991	75.6162	65.5036	67.0362	63.1591	108.028	121.817	0.636787	0.723776	0.703208	-0.0674102	0.354587	0.693282
Trbv12-2	ENSMUST00000126788.8	65.6107	29.3459	72.6575	29.3548	72.6667	61.5164	78.6728	75.1877	66.4045	54.6543	60.7903	74.3243	91.6343	0.526712	0.378292	0.613035	0.252892	0.493448	0.62174
Trbv13-2	ENSMUST00000134981.7	1.39339	0.0830432	0.498778	0.0830461	0.498815	4.16311	1.09998	0.475228	0.114596	0.291483	0.678643	0.827842	0.418593	0.116418	2.36335	0.76614	-0.391065	0.584546	0.285243
Trbv13-3	ENSMUST00000135420.2	1.30578	0.192077	0.771183	0.192094	0.771256	0.859805	2.77672	0.579503	0.963373	0.437206	1.33729	1.38828	0.757256	0.398894	1.49189	0.684215	0.359368	0.493502	0.730665
Trbv14	ENSMUST00000131203.1	58.6833	34.9293	75.9406	34.9418	75.9618	56.4369	70.7164	84.8665	62.0616	59.9747	60.2256	76.4921	100.243	0.346875	0.180718	0.642341	0.251683	0.50139	0.655738
Trbv15	ENSMUST00000150986.1	2.19733	0.121054	0	0.121068	0	1.40319	1.50952	0.817229	0.587565	1.49168	1.64517	1.02406	0.424065	0.301323	1.57773	0.357223	1.21859	0.449712	0.569557
Trbv16	ENSMUST00000150537.1	3.95943	0.194709	1.75806	0.194739	1.75836	2.94888	1.3729	2.92011	1.3689	1.20282	2.1857	3.98334	0.362711	0.600837	0.458052	0.648821	0.287069	0.572463	0.466132
Trbv17	ENSMUST00000212929.1	2.34551	0.0257166	0.22399	0.0257124	0.223939	0.0692806	1.07131	0.526524	0	0	1.05864	0.573322	0.412384	0.707324	0.00334743	0.775282	-0.521802	0.695069	-0.207204
Trbv19	ENSMUST00000093099.12	14.3035	2.77124	10.5084	2.77099	10.5084	6.94147	10.2159	12.773	11.3361	9.43467	7.47872	18.9347	16.11	0.35484	0.069978	0.265137	0.327565	0.0978484	1.10035
Trbv20	ENSMUST00000147964.7	0	0.133609	1.16721	0.133599	1.16726	2.90308	2.40302	0.513171	0.224917	1.06655	2.00778	0.958472	0.612295	0.127122	2.35014	0.437794	0.873192	0.677976	0.593955
Trav6-2	ENSMUST00000208247.2	9.05363	3.42873	7.3358	3.42848	7.33581	16.6622	15.1156	17.8335	13.8558	11.1277	12.1085	19.5071	11.5565	0.278176	1.37724	0.000190396	1.1667	0.0507333	1.34445
Trav6-2	ENSMUST00000030452.12	0.211073	0.121245	0.0973828	0.121233	0.0973807	0	0.805963	0.424768	0	0.11574	0.112881	0.186335	0.127511	0.45815	1.63595	0.751606	0.333176	0.637755	0.275291
Trav7d-2	ENSMUST00000106462.8	1.32861	1.0834	1.30562e-07	1.08348	1.343e-07	0	0	5.0249e-08	8.98237e-08	3.84106	0	2.64582	0	0.0295657	65535	0.720314	0.457938	0.629545	0.920148
Trav6d-3	ENSMUST00000138305.7	0	3.09344	1.29702	3.09416	1.29704	0.9463	2.11811	2.9764	0.552224	2.99294	3.13272	2.43112	3.20341	0.637427	-0.196956	0.790868	0.458604	0.573023	0.68173
Trav6d-3	ENSMUST00000125671.7	2.6654	2.69683	4.89783	2.69695	4.89806	7.69678	3.1488	4.24546	2.1303	3.64384	4.06245	1.5576	2.13075	0.688801	0.602702	0.707951	-0.0205483	0.360414	-0.953358
Trav7d-3	ENSMUST00000126197.1	1.23063	0.428426	0.656953	0.428396	0.656953	4.0822	1.43022	0.583942	0.435165	0.683953	1.53896	1.13613	0.903208	0.208519	2.0185	0.727606	0.25271	0.626508	0.583918
Trbv21	ENSMUST00000106463.7	2.61117	0	6.47861e-06	0	6.60853e-06	0	0.991929	2.39939	2.11222	0.701397	1.73293	0	0	0.649526	-0.0744668	0.0122723	1.73339	0.369788	65535
Trbv21	ENSMUST00000135499.7	5.72337	0	1.05047	0	1.05088	7.60669	3.94261	2.05718	2.38453	1.13679	0.127163	0.582489	0.671068	0.158662	1.88362	0.6991	-0.133716	0.765101	-1.32008
Trbv23	ENSMUST00000155391.7	1.41548	1.22293	0.796902	1.2229	0.79692	4.12818	1.93815	1.41982	0.609315	1.91958	1.50787	2.0565	0.459999	0.441694	1.47514	0.754476	0.322312	0.707591	0.205732
Trbv23	ENSMUST00000134192.1	0	0.37048	0.430532	0.370515	0.430556	1.13576	0.421458	0	0.623591	1.44602	0.627672	0	0	0.543722	1.28095	0.605128	1.07349	0.490791	65535
Trdv4	ENSMUST00000156206.1	11.8113	0.868446	3.70869	0.8682	3.7102	20.916	3.2455	3.88712	2.61491	3.73948	6.64076	5.69065	3.61926	0.254429	1.52653	0.743345	0.00932783	0.599033	0.150658
Trdv5	ENSMUST00000106464.2	0.686773	1.71997	4.89058	1.71983	4.89069	4.72601	4.08218	3.0085	3.81399	2.15034	3.60004	0	2.56955	0.663285	0.662947	0.781765	0.176343	0.26335	-1.11438
Olfr197	ENSMUST00000031838.8	23.4561	5.74501	18.956	5.74455	18.956	25.3382	26.1638	10.795	8.06205	9.64491	11.3354	21.0984	14.8205	0.605751	0.821476	0.0615725	-0.549031	0.69325	0.301591
Olfr197	ENSMUST00000205057.1	0.299863	0	0	0	0	0	0	0.158759	0.289759	0	0.36907	0.522335	0	0.707313	65535	0.367169	1.769	0.43514	2.1226
Hyi	ENSMUST00000203544.2	0.282276	0.0996913	0.0589136	0.0996841	0.0589137	1.10837	0.330111	0.0564626	0.0585451	0.0282144	0.120197	0.17045	0	0.0892566	2.58469	0.5263	-0.86442	0.678751	-0.492432
Hyi	ENSMUST00000203680.1	2.88738	2.64637	1.53553	2.64673	1.53595	3.86126	0.739121	2.00013	3.72638	5.24609	4.73045	2.19865	3.53895	0.561019	0.031577	0.566375	0.802797	0.72059	0.350271
Hyi	ENSMUST00000223244.1	10.4755	3.83061	5.83242	3.83096	5.83294	5.32031	9.26463	4.43239	6.19655	6.6674	5.94159	9.3264	12.4383	0.600972	0.290978	0.749299	-0.0370203	0.454056	0.868488
Hyi	ENSMUST00000021522.4	18.5206	20.7019	24.653	20.7	24.6528	14.3425	18.8656	19.1574	20.3261	18.8012	17.4976	17.337	19.6912	0.0244817	-0.395812	0.118094	-0.205486	0.0421423	-0.238722
Hyi	ENSMUST00000220494.1	26.5595	27.7632	22.8632	27.767	22.8673	20.0407	18.5082	22.0145	21.5317	22.2392	24.1275	28.5657	23.1284	0.118801	-0.407426	0.346984	-0.185588	0.412084	0.0158838
Sprr2g	ENSMUST00000004968.10	25.4713	5.1042	19.0316	5.10371	19.0316	29.5234	27.515	19.1068	16.5669	14.8523	14.5706	27.9213	27.2869	0.48814	0.951367	0.51374	0.142016	0.191908	0.904316
Sprr2g	ENSMUST00000129896.7	0.221147	0	0.109048	0	0.109051	0.270128	0.373489	0.100143	0.084025	0	0	0.576657	0.130773	0.28873	1.8731	0.700998	-0.932079	0.193057	2.00949
Olfr537-ps1	ENSMUST00000144784.7	1.1547	0.067714	0.217272	0.0677097	0.217271	2.13811	0.806992	0.263826	0.0749855	0.161471	0.261077	0.618511	0.241916	0.0952378	2.09393	0.638836	-0.85774	0.599445	0.318735
Olfr537-ps1	ENSMUST00000151642.7	2.00845	0.149409	0.443231	0.149895	0.443357	3.08713	1.37694	0	0.489903	0.720441	0.617515	1.59696	2.28089	0.225555	1.80477	0.750604	-0.483436	0.181103	1.60167
Cdk3-ps	ENSMUST00000137419.1	0	0	0.561666	0	0.561719	0.650483	0	0	0	0	0	0.916498	0	0.621848	0.533659	0.171674	65535	0.466057	1.02828
Cdk3-ps	ENSMUST00000127100.1	9.91967	1.13016	5.58227	1.13051	5.58342	24.8352	13.4596	3.04418	3.05847	3.26178	3.80679	12.3882	2.33494	0.105426	2.0359	0.651879	-0.50386	0.528065	0.656836
Cdk3-ps	ENSMUST00000078752.9	1.74925	2.15991	4.32761	2.15977	4.32762	11.9465	7.33485	3.32337	2.58487	0.523044	3.41766	7.30762	3.0512	0.196751	1.71095	0.37305	-0.258216	0.617833	0.814602
Olfr192	ENSMUST00000127475.1	0.0945381	0.07288	0	0.0728765	0	0.0853609	0.225368	0.0661026	0.0323304	0	0	0.0595037	0.0499619	0.384168	1.69278	0.627722	-0.965662	0.569269	0.187601
Olfr192	ENSMUST00000135416.7	0	0.292839	0	0.292915	0	0	1.04032	2.12579	1.03114	0	0.7172	1.46222	0	0.4393	2.15059	0.0789458	3.04743	0.27562	2.64172
Olfr192	ENSMUST00000089912.11	0.490727	0	6.6679e-08	0	6.7981e-08	0	1.33054	0	0.196315	1.636	0.702609	0.167709	1.21228e-09	0.031163	2.76095	0.000119021	2.69088	0.584383	-0.227033
Pcdhgb8	ENSMUST00000089915.9	1.92802e-05	0.55125	1.00873	0.551299	1.00884	0	6.35509e-07	0.605991	0.675272	0.00291476	0.531121	0.726989	0.301421	0.000231137	-20.9053	0.411143	-0.459475	0.462053	-0.279266
Pcdhgb8	ENSMUST00000126256.1	2.14179	0.384502	1.70599	0.384508	1.70607	0	0.689106	9.18512e-05	0.396486	1.63715	0.586824	0	0	0.167436	-1.87585	0.43851	-0.948779	0.00693865	65535
Gbp11	ENSMUST00000136023.1	0.000363474	1.29489	1.56852	1.29513	1.56905	0.600468	1.1161	2.7151	3.29472	2.46782	4.17111	9.26523	1.95115	0.400636	-0.416565	0.270221	1.46483	0.131194	2.29144
Gbp11	ENSMUST00000110586.9	8.02856	0.533424	3.97731	0.533232	3.97713	1.38668	3.5135	3.11502	3.09192	5.97101	4.47173	4.48527	6.40304	0.241274	-0.476908	0.335314	0.28768	0.364376	0.674966
Olfr501-ps1	ENSMUST00000067630.12	0.447666	0.661537	0.846161	0.661436	0.846122	0.338725	0.791106	0.566866	0.245232	0.353813	0.31403	0.738368	0.0941306	0.32959	-0.293955	0.190954	-0.904522	0.310507	-0.734542
Art2a-ps	ENSMUST00000129053.7	1.1862	1.08199	1.11871	1.08202	1.11878	1.82402	1.1203	0.765499	0.718141	0.58669	0.523495	0.5681	0.871999	0.676833	0.397608	0.459493	-0.785245	0.619565	-0.634158
Olfr475-ps1	ENSMUST00000121034.7	5.9717	5.43353	3.37407	5.43327	3.37415	8.03964	3.92883	4.53689	4.80691	4.65156	4.39673	4.68211	4.40903	0.484111	0.343192	0.576108	-0.0369613	0.365609	-0.0535136
Olfr451-ps1	ENSMUST00000135740.7	4.6896	11.0675	5.06492	11.0691	5.0657	4.94096	8.08356	4.90939	6.17948	4.76274	5.61668	6.82008	7.58646	0.350552	-0.182682	0.299916	-0.461705	0.552378	-0.0371886
Olfr779	ENSMUST00000029507.12	0.35464	0.706042	0.346858	0.705957	0.346845	0.238624	0.295916	0.54193	0.501015	0.222521	0.349596	0	0.226229	0.293753	-0.880561	0.555698	-0.285341	0.199833	-2.12107
Olfr779	ENSMUST00000132923.7	0	3.20051	2.41542	3.20052	2.41554	6.04659	1.6291	1.3126	1.6373	1.24292	0.871346	0.771065	0.615553	0.678589	0.772683	0.226497	-0.827289	0.150242	-1.69604
Gm49385	ENSMUST00000151465.1	0	0	0	0	0	2.46045	0	0.473493	0.314335	0.656909	1.64159	0.000135285	0.074061	0.0126418	65535	0.00336125	65535	0.425158	65535
Olfr915	ENSMUST00000187612.1	0.213989	0	0.216709	0	0.216712	0	0	0	0.137241	0.0866904	0	0.120691	0.179989	0.304238	65535	0.636682	-1.20969	0.591058	0.215477
Olfr335-ps	ENSMUST00000168666.2	0.495161	0	0	0	0	0.14399	0.305057	0.123903	0.0194172	0.109548	0.281918	0.276049	0.153545	0.342346	1.1809	0.558372	0.432993	0.337636	1.117
Olfr1001-ps1	ENSMUST00000038949.5	3.56112	0.156163	0.797998	0.156153	0.798002	4.19389	7.50261	1.85922	1.47179	0.671126	0.675823	4.68594	2.80858	0.016147	2.41854	0.539808	0.0964152	0.0254075	1.77637
H2-Bl	ENSMUST00000124992.7	4.54791	1.97107	3.76746	1.97089	3.76745	3.76543	5.12242	2.05211	2.30613	2.77586	2.7008	2.90714	4.95146	0.565408	0.47153	0.400904	-0.382394	0.705289	0.293968
H2-Bl	ENSMUST00000135924.1	1.02319	0.26833	0.726754	0.26831	0.726756	1.42186	0.546826	0.389194	0.241743	0.1601	0.460812	0.452646	0.256441	0.633528	0.707798	0.360005	-0.945375	0.465885	-0.765401
H2-Bl	ENSMUST00000029944.12	1.18872	2.25184	1.98262	2.25229	1.9829	0.873206	3.67124	0.521055	0	0.234731	2.15024	2.53892	0.251095	0.568201	0.234253	0.128462	-1.4108	0.55599	-0.469579
H2-Bl	ENSMUST00000128616.5	17.3289	20.6841	15.3452	20.6824	15.3449	30.7785	17.7325	13.1717	15.5008	15.217	14.9309	14.9155	17.0067	0.375427	0.440199	0.0366832	-0.281796	0.057099	-0.163553
H2-Bl	ENSMUST00000114500.2	2.05667	2.98648	2.23165	2.98631	2.23169	2.81783	2.0015	0.937692	1.71733	1.69827	2.29309	1.13677	2.35559	0.302925	-0.0522643	0.14469	-0.588528	0.214413	-0.516895
H2-Bl	ENSMUST00000031839.11	41.576	43.01	20.5139	43.0165	20.5235	44.4078	22.579	18.7534	35.6889	27.1057	31.7582	27.5076	23.0677	0.38669	-0.0100691	0.32727	-0.251791	0.296138	-0.415513
H2-Bl	ENSMUST00000205243.1	0	0.135425	0.105382	0.135431	0.10539	1.48618	0.708072	0	0.0960969	0.100069	0.344638	0	0.249989	0.133909	3.50967	0.790855	0.489114	0.588506	0.375873
H2-Bl	ENSMUST00000139726.1	0	0.641059	0.818241	0.641165	0.818326	2.07787	3.11531	0.224076	0.412822	1.01386	1.33357	1.24082	1.42632	0.305332	2.15318	0.790842	0.353963	0.45623	1.19185
H2-Bl	ENSMUST00000038213.13	0.10781	0.0361469	0.165214	0.0361437	0.165213	0.5838	0.281342	0.147245	0.117121	0.107824	0.156944	0.511973	0.29373	0.201955	2.08288	0.671171	0.373572	0.137018	1.98019
H2-Bl	ENSMUST00000141722.7	0.913479	0.155085	0.565592	0.155072	0.565593	2.3905	0.810503	0.618367	0.75172	0.393296	0.435781	1.745	1.16123	0.204054	1.76483	0.637794	0.223266	0.129521	1.62546
H2-Bl	ENSMUST00000151435.7	0	0.00898877	0	0.0089936	0	0.115084	0	0.21171	0	0.170725	0	0	0	0.227124	3.99996	0.047259	4.73249	0.765088	65535
Olfr271-ps1	ENSMUST00000136259.7	0.0401151	0	0.0589624	0	0.0589626	0.352464	0.12529	0	0.0421802	0	0.0839454	0.130372	0.0769765	0.127761	2.91791	0.790829	-0.00350144	0.313336	1.7137
Olfr271-ps1	ENSMUST00000125200.7	0	0	0	0	0	0.0681957	0	0	0	0	0.0484754	0.130448	0	0.122985	65535	0.334719	65535	0.0883205	65535
H2-Ea-ps	ENSMUST00000093100.2	0.131409	0.0708534	0.127701	0.070849	0.127704	0.0843089	0.335005	0.713553	0.702522	0.3685	0.286774	0.498316	0.340813	0.592628	0.988011	0.0296996	2.29248	0.234422	1.98887
H2-Ea-ps	ENSMUST00000085558.10	0.698743	0.0706223	0.27813	0.0706161	0.278128	1.03248	0.744407	1.27922	1.30658	1.38338	1.55524	2.10927	2.12476	0.214514	1.66973	1.40284e-05	2.3062	8.35141e-05	2.92241
Olfr964-ps1	ENSMUST00000129092.1	0	0	0	0	0	0.151846	0	0	0.259727	0	0.557831	0	0.529236	0.428501	65535	0.131279	65535	0.129221	65535
H2-T10	ENSMUST00000149336.7	0.0398566	0	0.0199564	0	0.0199566	0.182219	0.0629687	0.0208895	0.0432725	0	0	0	0	0.18428	2.9419	0.732976	0.00780816	0.609659	65535
H2-T10	ENSMUST00000152105.7	3.81149	2.41858	1.29709	2.41884	1.2973	8.80322	5.23225	13.4318	15.1784	15.4422	16.666	10.5647	11.4346	0.354421	1.64194	0.000419712	2.755	0.0579653	2.29032
H2-T10	ENSMUST00000085554.4	4.88311	0.818655	1.4424	0.818643	1.44246	3.43799	4.839	13.0699	9.67917	12.0474	11.5619	11.1178	8.20072	0.455327	1.13757	8.54125e-06	2.62322	0.0108105	2.36037
Clec7a	ENSMUST00000164056.8	2.29179	0.974414	2.12753	0.974315	2.1275	10.701	2.31678	2.48323	1.44764	1.34263	2.43799	3.78587	1.05912	0.0621649	1.93763	0.715823	0.182231	0.742201	0.511715
Clec7a	ENSMUST00000166250.7	5.36923	1.96615	7.40785	1.96602	7.40791	10.1487	7.10469	4.44474	3.61746	1.94595	3.30046	11.2239	4.71274	0.623086	0.838748	0.242202	-0.535772	0.550629	0.724216
Clec7a	ENSMUST00000049680.9	22.1989	3.22098	18.9317	3.22072	18.9317	15.2977	23.5354	13.326	10.8331	11.8787	10.0993	29.9853	26.4099	0.637506	0.545774	0.687321	-0.205586	0.0513312	1.08406
Clec7a	ENSMUST00000206039.1	5.42188	2.14721	5.04023	2.14716	5.04044	21.7657	9.70975	4.87385	4.01242	2.59459	3.31624	7.53173	6.71624	0.0701123	1.99088	0.711987	-0.0980334	0.477885	0.847408
Olfr650-ps1	ENSMUST00000206104.1	7.73261	0.253503	4.15133	0.253445	4.14922	3.85506	4.01059	1.19246	0.723414	0	2.62537	6.59269	2.72285	0.621307	0.249597	0.399576	-1.54288	0.482935	0.493671
Olfr977-ps1	ENSMUST00000159879.1	4.30128	0.70743	1.7034	0.707367	1.70339	5.83743	4.85244	1.84753	2.03171	1.41014	1.88109	5.57045	2.96501	0.120654	1.55061	0.719678	-0.0254915	0.0811449	1.22591
Olfr936	ENSMUST00000018343.9	0	0.811262	0.564443	0.811211	0.564458	0.371026	0.350753	0	0.0895692	0.0781522	0.34372	0	0	0.201723	-0.608595	0.000663318	-2.10558	2.42388e-05	65535
Olfr936	ENSMUST00000098361.3	4.6959	2.49873	6.35617	2.4986	6.35626	8.59965	5.73787	4.71096	2.95042	1.75519	1.89121	2.35193	0.747059	0.687381	0.67786	0.240792	-0.664619	0.0183488	-1.53207
Serpinb10	ENSMUST00000156963.7	20.2273	19.0861	25.0126	19.0845	25.0119	3.57904	17.9544	15.0548	13.628	15.6865	15.3821	13.5867	20.9041	0.00440232	-1.01008	0.04846	-0.53769	0.121142	-0.330451
Serpinb10	ENSMUST00000085941.11	78.1458	73.1198	72.9802	73.1244	72.9878	40.1206	76.5203	93.033	101.89	90.8368	87.4548	63.9918	64.513	0.0527827	-0.344919	0.695721	0.333013	0.122902	-0.20517
Serpinb10	ENSMUST00000034953.13	3.07935	0.460574	2.47976	0.46052	2.47968	2.66686	4.36213	0.996685	0.752637	1.66398	1.22123	1.23518	0.271287	0.538526	0.971765	0.60446	-0.629128	0.511058	-1.25038
Olfr947-ps1	ENSMUST00000111090.8	6.72535	2.92347	8.08774	2.92404	8.0899	1.79456	5.34012	7.20956	8.65006	4.67544	8.80249	2.92271	2.41293	0.29273	-0.688738	0.665124	0.351089	0.328984	-1.10793
Olfr947-ps1	ENSMUST00000111091.7	0.609306	0.789623	0.81641	0.78967	0.81643	0.116944	2.25545	0.938207	2.43051	0.95872	0.649387	0	0.295265	0.669733	0.634156	0.616684	0.703037	0.31389	-2.37211
Olfr947-ps1	ENSMUST00000137272.1	4.87291	2.73249	10.1419	2.73022	10.1369	6.2998	2.94519	4.15661	6.75507	8.44022	8.99311	1.4583	4.05164	0.602739	-0.40554	0.759516	0.210812	0.661646	-1.15217
Olfr949-ps1	ENSMUST00000022507.12	24.4399	25.8623	29.9215	25.86	29.9213	17.3042	17.8074	29.4506	27.6042	33.6374	33.7395	29.557	34.8513	0.00832117	-0.631712	0.728114	0.193622	0.388653	0.243587
Olfr753-ps1	ENSMUST00000163924.1	9.23728	6.07785	10.6345	6.07788	10.6348	9.57196	12.3187	6.83878	8.92198	6.89909	11.8133	19.7665	12.3043	0.416351	0.359281	0.656885	0.0144391	0.436583	0.910226
Olfr753-ps1	ENSMUST00000168524.7	2.41587	1.74061	0.98349	1.74086	0.983594	3.47731	3.14555	1.13269	0.920153	0	0.442082	2.46195	0.254162	0.557003	1.07404	0.333572	-1.33442	0.741903	-0.21187
Olfr753-ps1	ENSMUST00000168575.1	6.52009	0	1.23811	0	1.23895	6.21748	2.98828	0	4.22567	1.20961	3.87643	3.24012	7.55471	0.277578	1.355	0.509368	0.371506	0.101167	1.58473
Olfr753-ps1	ENSMUST00000148702.7	0.366877	0	0	0	0	0.361863	0.167913	0	0.129021	0.21799	0.138534	0	0	0.170286	1.85201	0.356052	0.726237	0.765075	65535
Cxcl11	ENSMUST00000099496.3	3.67327	2.60168	4.16589	2.60172	4.16611	5.26329	4.73579	2.80976	3.00403	4.26902	2.99125	4.21342	4.87257	0.619179	0.53866	0.675815	-0.0745003	0.753185	0.400508
Cxcl11	ENSMUST00000133187.1	0.329831	0.542488	0.496851	0.542453	0.496855	0.891291	0.732092	0.472646	0.193913	0.477018	0.484722	0.303638	0.200461	0.688722	0.75281	0.57314	-0.242828	0.369594	-0.934415
Pla2g2a	ENSMUST00000128641.1	0.694452	0.299764	0.361179	0.299782	0.361173	0.392482	0.233175	0.419173	0.556944	0.496491	0.994019	0.27308	0	0.672866	-0.366374	0.686692	0.612722	0.765062	-1.56242
Pla2g2a	ENSMUST00000124561.1	0	0.189791	0	0.189774	0	0.926444	0.785165	0	0	0.279453	1.00757	0.387192	0	0.276425	3.49486	0.59466	2.08355	0.76505	1.35063
Pla2g2a	ENSMUST00000026997.11	7.88514	8.52503	8.92009	8.52437	8.92007	10.675	10.9395	12.8613	9.69823	9.79915	10.7059	9.47474	8.5994	0.343742	0.33717	0.705625	0.331672	0.301309	0.0790974
Pla2g2a	ENSMUST00000061828.9	0.116691	0.0154359	0.089972	0.0154345	0.0899722	0.108205	0.174812	0.224241	0.118619	0.198407	0.0518748	0.114191	0.20182	0.519515	1.1113	0.342601	1.17879	0.364046	1.27038
Mx2	ENSMUST00000164382.1	0	0.040621	0	0.0406195	0	0.0213063	0.114843	0	0	0	0.168494	0.0205435	0	0.450705	2.06685	0.701226	1.37435	0.643314	-0.661589
Mx2	ENSMUST00000001713.9	2.71757	6.28232	3.27155	6.28222	3.27168	9.09534	3.5732	0.761649	0.720485	1.04346	2.11709	0.276121	1.43005	0.577001	0.537174	0.000516883	-1.91105	0.00712216	-2.35524
Mx2	ENSMUST00000120177.7	0.298254	0.259952	0	0.259944	0	0	0	0	0	0	0.193568	0	0	0.367968	65535	0.324936	-1.7576	0.582325	65535
Mx2	ENSMUST00000109725.7	4.42039	1.569	3.75414	1.56887	3.75412	10.8996	6.78657	2.89067	3.10363	2.34348	2.66217	6.82971	5.32645	0.177988	1.5532	0.668899	-0.131921	0.272994	1.01227
Mx2	ENSMUST00000099178.9	0.897081	0.167706	0.36035	0.167695	0.360352	5.15159	2.31813	0.240535	0.216093	0.191836	0.513006	1.27482	0.240392	0.00312293	3.25715	0.679598	-0.427948	0.486508	0.95562
Olfr1452-ps1	ENSMUST00000045270.14	18.4206	4.5764	15.1944	4.57604	15.1944	33.8911	23.6718	10.95	7.87666	8.26582	9.62561	21.5542	12.7061	0.22611	1.31196	0.312245	-0.336684	0.597744	0.563362
Olfr562-ps1	ENSMUST00000109724.1	3.01978	0.177985	1.90305	0.178026	1.9034	2.79292	4.03963	1.05341	1.33668	1.39442	1.44397	0.766682	2.11369	0.423992	1.24992	0.767359	-0.136114	0.664745	0.00374918
Olfr1165-ps	ENSMUST00000155202.1	2.14702	0.12387	0.189127	0.123888	0.189167	1.45537	1.3862	1.0617	0.329125	0	0.616909	1.82674	0	0.310371	1.35713	0.74373	-0.143989	0.435697	0.719714
Oas1b	ENSMUST00000135647.1	0.870249	0	2.19757	0	2.19728	2.02266	4.14194	1.17424	0	1.30343	0.738782	3.55258	0.966052	0.341542	1.54947	0.755607	-0.389062	0.373057	1.10135
Oas1b	ENSMUST00000154487.1	2.00606	0.587437	0.245089	0.587506	0.245162	1.72161	0.844866	0	0.209527	0	0	0.373814	0.585611	0.564144	0.805444	0.0879509	-3.80914	0.699206	-0.614103
Oas1b	ENSMUST00000080210.9	0.0512611	0	0.0119905	0	0.0119905	0.0290772	0.0416362	0	0.0184727	0.00772366	0.0177132	0.0388375	0.026411	0.399073	1.23237	0.790817	-0.455077	0.347404	1.11633
Olfr908	ENSMUST00000086801.6	13.2441	1.44688	6.83569	1.44677	6.83566	23.3927	19.5291	12.2131	9.82886	7.5863	7.32913	24.5891	15.4759	0.0348534	1.84789	0.0330021	0.632038	0.000873609	1.74852
Vmn2r-ps5	ENSMUST00000002444.14	4.61334	0.299432	3.761	0.299414	3.76105	3.69855	3.88178	0.955216	0.863164	0.784359	1.65409	2.145	2.84451	0.678685	0.573548	0.0688814	-1.25893	0.678074	-0.0298143
Vmn2r-ps5	ENSMUST00000233000.1	2.98096	0.350747	3.18007	0.350798	3.1804	1.18529	0.794937	1.16423	1.78048	0.445767	1.19913	4.44011	3.20348	0.364705	-1.02052	0.522188	-0.807816	0.439129	0.928064
Olfr1300-ps1	ENSMUST00000233643.1	0.692671	0.193976	0.200002	0.193962	0.200002	0.529821	0.542056	0.270853	0.311317	0.312501	0.467765	0.520205	0.349618	0.588289	0.855873	0.707403	0.201922	0.633697	0.554527
Olfr421-ps1	ENSMUST00000068301.10	0	0.736001	0.177327	0.735884	0.177321	0.491178	0.960898	1.00444	0.852819	0.36008	0.280604	0.894927	0	0.673304	0.990937	0.70007	0.773561	0.597144	0.292662
Gm15922	ENSMUST00000121231.7	11.885	13.8959	14.2517	13.895	14.2519	21.3851	16.1474	12.511	11.9749	11.7982	10.9091	12.9592	11.2726	0.424473	0.46073	0.193006	-0.208831	0.107534	-0.170508
Slc22a13b-ps	ENSMUST00000039153.13	2.09307	0	0.326972	0	0.32696	1.83275	0	0	1.09945	0.46373	0.454078	0	0.982154	0.430295	0.73808	0.645428	-0.123534	0.625486	-0.161909
Olfr587-ps1	ENSMUST00000148269.1	7.39203	7.7077	8.92744	7.70883	8.92804	10.0068	8.88877	9.89285	8.99921	6.86529	9.03875	11.6784	7.20636	0.520216	0.216223	0.725853	0.0971002	0.679967	0.215397
Olfr587-ps1	ENSMUST00000141525.1	0	0.945069	1.10895	0.945128	1.10921	0.793577	1.9671	0.79506	1.17777	0.240633	1.52542	0.42281	0.535131	0.639091	0.748389	0.765441	0.185974	0.765037	-0.778625
Olfr1021-ps1	ENSMUST00000106406.8	22.7108	3.99403	24.0693	3.9937	24.0692	14.2873	24.6121	14.871	13.7616	7.96723	11.0098	29.201	23.3326	0.432682	0.302803	0.304884	-0.405692	0.332751	0.736295
Olfr663	ENSMUST00000097911.8	8.75237	3.01892	6.84984	3.01872	6.84988	33.6625	23.0452	12.5804	2.96138	11.0891	3.75321	12.1413	11.9195	0.00422621	2.31503	0.272542	0.414802	0.160551	1.07817
Olfr664	ENSMUST00000106403.7	6.4741	2.7127e-05	0.0059055	2.713e-05	0.00595961	0.135508	0.0531701	2.03169	7.27871	0.124879	6.21864	0.767346	0.492202	0.0176818	-3.78141	1.25688e-06	1.59305	0.517773	-1.0425
Olfr664	ENSMUST00000050288.8	0.848552	0.110971	0.178823	0.11097	0.17883	1.984	1.26886	0.150027	0	0.0832617	0.203264	1.16001	0.31479	0.0543054	2.50949	0.356147	-1.38799	0.286141	1.3683
Olfr387-ps1	ENSMUST00000152808.1	0.538497	0	0.172373	0	0.172412	2.5349	0.653872	0	0	0	0.186105	0.469653	0.578216	0.106863	3.17398	0.725486	-1.92483	0.335263	1.56844
Olfr1038-ps	ENSMUST00000164821.1	1.66012	0	0.497611	0	0.497666	6.47011	3.19064	1.60554	0.765744	0.522683	1.1293	1.58034	0.579696	0.017932	3.18514	0.358307	0.921368	0.350399	1.02406
Olfr1038-ps	ENSMUST00000033866.8	20.0854	17.9067	23.3808	17.9054	23.3809	26.0523	22.9349	23.1543	22.8758	20.3212	21.4749	22.1236	20.594	0.262201	0.254542	0.66865	0.0967885	0.218361	0.0569677
Olfr388-ps1	ENSMUST00000153949.1	3.64406	0	0	0	0	5.48396	9.85297	0	0.764227	0.0325181	2.12652	0	5.87098	0.0091579	3.39532	0.677308	0.00396205	0.0604545	2.00998
Olfr225	ENSMUST00000074976.7	2.93172	3.48674	0	3.48717	0	2.54947	3.55669	2.56692	2.72436	2.14233	2.05291	3.30737	3.34432	0.707301	0.623945	0.750469	0.259558	0.613572	0.7474
Olfr225	ENSMUST00000029456.4	0.449298	0.527692	0	0.527675	0	0.293024	0.445356	1.38693	0.754757	1.42576	2.09475	1.48212	2.11016	0.655498	0.294921	0.0851425	2.23385	0.115286	2.57739
Vmn1r-ps7	ENSMUST00000156103.1	0.239969	0.283339	1.40201	0.283344	1.40207	0	0	0.429564	0.2615	0.549999	0.121346	0.358451	0.402299	0.0607927	65535	0.406087	-1.0842	0.606593	-0.924869
Olfr300-ps1	ENSMUST00000118592.7	5.18849	1.37762	4.9618	1.37751	4.96176	8.47217	7.27352	3.17564	2.6765	2.31344	2.97879	5.55588	3.48811	0.412308	1.13957	0.435981	-0.359069	0.724262	0.339647
Olfr296-ps1	ENSMUST00000135666.7	0.709706	0	1.71283	0	1.71341	0.961024	0	0.876218	0.795829	0.165569	0.566457	0	0	0.561047	-0.783645	0.708714	-0.460809	0.295216	65535
Olfr396-ps1	ENSMUST00000140705.1	1.16706	0.293947	0.513114	0.293972	0.513168	0.875384	0.66797	0.559461	0.378223	0	0.443895	1.27767	0.297428	0.623841	0.472258	0.65758	-0.687493	0.583891	0.501631
Olfr396-ps1	ENSMUST00000156708.1	0	0	0	0	0	2.72232	1.68334	0	0	0	9.94817e-09	1.2511	0	0.000720891	65535	0.790804	65535	0.0322824	65535
Olfr682-ps1	ENSMUST00000140184.1	0	0	0.371009	0	0.371031	0.573381	0.135877	0.206892	0.176859	0	0.229317	0	0.215	0.470603	1.25674	0.790791	0.0464782	0.614256	-0.465232
Olfr682-ps1	ENSMUST00000076085.3	0.946836	0	0	0	0	0	0	0.896313	0.660207	0	0.233825	0.529967	0	0.181912	65535	0.0664695	1.24098	0.446051	0.484716
Mmp1a	ENSMUST00000039862.10	0	0	0	0	0	0.176044	0	0.0749861	0.0475147	0.0993584	0.113962	0	0	0.108704	65535	0.0491993	65535	0.765024
Mmp1a	ENSMUST00000001599.3	0.562715	0.511972	0.447533	0.511943	0.447537	1.60696	0.824496	0.583212	0.722997	0.428363	0.270596	0.371932	0.371275	0.521054	1.29242	0.736228	0.0143225	0.581709	-0.417565
Olfr1267-ps1	ENSMUST00000107395.2	0	0.0988015	0.275312	0.0988019	0.275329	0	0.42558	0	0.0643881	0	0.126562	0	0.0866894	0.631561	0.507849	0.514382	-1.64839	0.696279	-1.78765
Olfr1268-ps1	ENSMUST00000034463.3	7.07283	2.65407	4.81649	2.654	4.81663	10.0466	8.86931	6.64511	4.22786	5.84176	5.62201	10.2584	7.02427	0.509529	1.10311	0.637183	0.342924	0.429945	0.972832
Olfr22-ps1	ENSMUST00000212036.1	1.76967	0.555901	2.14768	0.555912	2.1478	1.1953	0.954633	1.66734	2.30062	2.01517	1.87616	0.950893	1.67562	0.498362	-0.417154	0.632393	0.452954	0.739245	-0.128297
Olfr29-ps1	ENSMUST00000212959.1	9.34994	1.7591	9.81953	1.75911	9.81999	9.81262	9.03113	6.91636	6.2803	4.95171	4.70803	8.75786	8.47744	0.70729	0.535234	0.731427	-0.186254	0.653159	0.406514
H2-Q5	ENSMUST00000028844.10	4.22995	2.02203	2.87601	2.02187	2.876	6.11878	5.55402	4.9514	4.58318	4.9665	6.24494	7.86819	4.43063	0.537164	1.05699	0.0452388	0.886673	0.255704	1.13236
H2-Q5	ENSMUST00000143700.1	4.07769	1.9792	3.47424	1.97931	3.47455	3.57387	5.88076	2.93152	4.16082	5.16969	5.56667	4.51283	4.84051	0.684967	0.657503	0.585041	0.572611	0.599461	0.641964
H2-Q5	ENSMUST00000125592.1	0.298324	0.0188394	0.071322	0.018838	0.0713222	0.731227	0.247347	0.0742973	0	0.0562427	0.0809007	0.159681	0.0649691	0.120401	2.35365	0.694554	-0.856777	0.578883	0.23065
Olfr1273-ps	ENSMUST00000195271.4	0	0	0.0404788	0	0.0404786	0.0449889	0	0	0.0288946	0	0.0160455	0.0693479	0	0.514042	0.474334	0.752103	-0.527232	0.505021	1.09862
Olfr404-ps1	ENSMUST00000004133.10	0.0635709	0.0150434	0.0818452	0.0150423	0.0818455	0	0.0860346	0.0134763	0.0194049	0.0224954	0.0840905	0	0.0610887	0.654233	-0.2588	0.696928	-0.561864	0.765011	-0.752811
Olfr1077-ps1	ENSMUST00000192709.1	0	0.0162368	0	0.0162356	0	0.0278831	0	0.0564219	0	0	0	0.0194335	0	0.530962	1.10211	0.705357	1.11897	0.764999	0.58126
Olfr1083-ps	ENSMUST00000152652.7	0	0	0	0	0	0.0409802	0.046501	0	0	0.0423572	0.0372248	0	0.0166502	0.13734	65535	0.197518	65535	0.434154	65535
Olfr409-ps1	ENSMUST00000133298.7	0.0534878	0	0	0	0	0.0269861	0	0.0394159	0	0.0160385	0	0.0472981	0.0281368	0.510967	0.334935	0.63721	0.37402	0.291698	1.81795
Olfr151	ENSMUST00000141214.7	0.0694458	0.0111671	0.0169978	0.0111663	0.0169979	0	0	0	0.0470249	0	0	0.16901	0	0.707278	65535	0.744005	-1.09742	0.352653	1.74819
Olfr151	ENSMUST00000052839.6	1.47303	0.600505	2.46684	0.600463	2.46685	1.65616	1.81663	0.841171	0.716392	0.675509	0.421032	1.46049	1.31158	0.510077	0.190565	0.079575	-1.19731	0.553585	-0.134566
Casp16-ps	ENSMUST00000065896.8	68.69	25.2184	61.1487	25.2167	61.1491	72.3033	68.8523	56.4659	42.7312	42.9518	41.6866	62.3842	57.4532	0.584795	0.547652	0.66357	-0.071219	0.661592	0.311444
Casp16-ps	ENSMUST00000106436.7	1.20682	0.436615	0	0.436594	0	2.60025	0.584642	0.598582	0.856546	0.733616	0	0.396827	0	0.200869	1.93657	0.619324	0.395428	0.4734	-1.06809
Atp10d	ENSMUST00000132868.1	1.09709	0	0.134331	0	0.134341	2.97509	0.354491	0.775137	0.362075	0.126407	0.146177	0.193076	0.158494	0.107807	2.60756	0.598194	0.367708	0.599409	-0.635894
Atp10d	ENSMUST00000142205.7	0.470849	0	0.129283	0	0.129297	2.14697	0.560436	0	0	0	0.599305	0	0.988742	0.0794807	3.214	0.746368	0.0384509	0.241007	1.76075
Atp10d	ENSMUST00000142138.7	0	0	0.107767	0	0.107775	3.55257	0	0.322039	0.199186	0	0	0.349055	0	0.00852957	5.36475	0.488526	1.59587	0.372879	2.01741
Atp10d	ENSMUST00000141675.7	1.70729	0	0.692877	0	0.692919	1.87244	1.02155	0.406663	0	0	0.33501	1.77097	0.516706	0.389255	1.22594	0.401306	-1.73826	0.437394	0.886764
Atp10d	ENSMUST00000055257.6	1.29216	0.591533	1.29483	0.591513	1.29486	1.26182	1.60369	1.12789	0.911033	1.07699	1.47316	1.67112	1.69349	0.679272	0.500187	0.75349	0.179598	0.589963	0.731835
Atp10d	ENSMUST00000021116.11	8.92479	1.66067	6.93611	1.66043	6.93596	6.80774	9.21741	6.83997	5.94727	4.89495	6.05643	7.81795	7.02552	0.68589	0.617224	0.548077	0.184122	0.610138	0.506714
Olfr863-ps1	ENSMUST00000106452.1	1.7778	0.510801	2.7079	0.510802	2.70797	9.6121	3.84724	1.34818	0.854907	1.65711	0.615671	3.46918	0.815298	0.0859482	2.03416	0.45233	-0.554213	0.757102	0.382739
Olfr634-ps1	ENSMUST00000176788.1	8.00661	6.83809	5.99465	6.83841	5.99607	15.1583	2.66406	3.8317	4.27932	2.3186	5.33367	3.30053	1.86798	0.675871	0.403989	0.318681	-0.773131	0.321907	-1.38188
Olfr1117-ps1	ENSMUST00000150759.7	1.73973	0.081777	0.570311	0.0817676	0.570307	1.81272	1.07354	0.215685	0	0	0.31366	0.685226	0	0.329178	1.24521	0.0352175	-2.20171	0.495391	-0.829338
Olfr892-ps1	ENSMUST00000176212.1	0	0.0101488	1.41786	0.0104324	1.41858	0	1.78907	0.0260723	0.591061	0.635478	0	3.71663	0.926851	0.672107	0.646626	0.602272	-0.867645	0.204918	2.02262
Olfr897-ps1	ENSMUST00000175702.1	1.42236	0.162455	0.912722	0.1628	0.912918	5.57698	3.43745	1.31844	1.41771	0.296885	0.502847	3.63077	1.6683	0.0831352	2.65693	0.676829	0.306759	0.192938	1.89043
Olfr379-ps1	ENSMUST00000140683.1	0.740471	0	0.438834	0	0.438879	0.15565	0.575125	0.429548	0	0	0.316926	1.42277	0.340301	0.572599	0.175052	0.723826	-0.794284	0.322897	1.44564
Olfr1010	ENSMUST00000063977.8	0	0.0723952	0.369178	0.0723922	0.369186	0.287611	0	0.205269	0.237437	0.886731	0.488257	0.460614	0.282262	0.643493	-0.296614	0.376824	1.3633	0.520148	1.07239
Vmn2r-ps119	ENSMUST00000218732.1	0	0	0	0	0	0.170845	0.0811917	0.0940512	0	0	0	0	0	0.0477376	65535	0.246198	65535	0.764986
Olfr377-ps1	ENSMUST00000219251.1	0	0	0	0	0	0.34691	0	0	0.258402	0	0.331685	0	0	0.170818	65535	0.200964	65535	0.764973
Olfr1464-ps1	ENSMUST00000152310.7	0.31012	0.106343	0.322542	0.106344	0.322559	0	0.42288	0	0.440818	0.456287	0	0.132396	0.220804	0.707266	-0.143678	0.761761	-0.0586498	0.643114	-0.403441
Olfr1468-ps1	ENSMUST00000033075.13	10.5042	7.80996	13.1181	7.80953	13.1183	14.641	13.7614	11.8092	10.5359	13.6595	11.5841	13.3262	16.7461	0.510713	0.439473	0.762796	0.18408	0.719857	0.521896
Cd1d2	ENSMUST00000121705.7	7.98249	2.07773	3.10674	2.0777	3.10687	3.27302	5.3536	4.39575	1.62846	1.41436	1.61073	2.01353	1.96091	0.587185	0.232895	0.411331	-0.698094	0.313849	-0.885149
Cd1d2	ENSMUST00000138399.7	0	0	0	0	0	0.993684	1.21299	0	0	0	0.232906	0	0	0.0124605	65535	0.435031	65535	0.76496
Cd1d2	ENSMUST00000156537.7	0.435966	0.956332	0.600696	0.956509	0.600785	1.78429	2.04699	1.42697	0.235811	0.444245	0	0.292098	0	0.528159	1.43182	0.586238	-0.4308	0.377506	-2.28148
Trbc1	ENSMUST00000138294.1	0	0.414253	0	0.414324	0	1.00697	0.346646	0	0	0	0	0	0	0.385771	2.03004	0.490893	65535	0.764948	65535
Trbc1	ENSMUST00000142849.7	1.88979	0.204124	2.25016	0.204166	2.25032	2.50019	4.67605	1.90229	1.6298	1.18393	2.13568	4.18598	2.53247	0.405223	1.39993	0.671673	0.333161	0.323482	1.30483
Trbc2	ENSMUST00000123180.1	0	0.327025	0	0.327034	0	0.407347	0	0	0.111272	0	0	0.687361	0	0.580324	0.638766	0.411117	-2.2334	0.491131	1.39358
Tcrg-C1	ENSMUST00000125861.1	0.673601	0.472768	1.45611	0.472849	1.45645	0.570595	1.97966	0.937344	0	1.70745	1.31185	0	0.844024	0.667063	0.492492	0.790778	0.126128	0.705537	-1.10279
Tcrg-C3	ENSMUST00000097633.9	3.65101	1.80875	4.49298	1.80862	4.49301	4.89868	3.1193	3.78801	3.0833	2.8648	3.64305	3.74677	2.39782	0.515676	0.302411	0.759973	0.041088	0.443834	-0.0815109
Tcrg-C3	ENSMUST00000112881.7	1.82817	0.976824	1.52865	0.976747	1.52865	0.735801	3.03222	1.59487	1.03445	0.852369	0.596999	2.8716	1.99186	0.567118	0.461941	0.498038	-0.423761	0.567946	0.830117
Tcrg-C2	ENSMUST00000149397.7	0.187682	0.383381	0.472918	0.3834	0.472964	0.237776	0.632121	0.482666	0.394442	1.09845	0.26713	0.174203	0	0.681144	0.194583	0.721898	0.560896	0.57892	-2.12549
Tcrg-C4	ENSMUST00000035323.5	0.125559	0.106955	0.144924	0.106948	0.144925	0.289366	0.237969	0.157798	0.0166824	0.0219942	0.100012	0.0288287	0.0941533	0.58769	1.06687	0.522099	-0.763878	0.661876	-1.0334
Trac	ENSMUST00000032461.11	33.3017	14.7761	39.2655	14.7758	39.2667	33.9909	40.8461	27.537	21.0438	19.1087	19.7992	25.5121	33.1955	0.50206	0.404114	0.273216	-0.370541	0.509707	0.05391
Trac	ENSMUST00000144969.1	0.23833	0.0104728	0.145417	0.010472	0.145418	0.430539	0.362577	0.214093	0.0881925	0.130864	0.0527591	0.27211	0.208678	0.278695	1.84974	0.707356	0.142893	0.406552	1.12761
Trdc	ENSMUST00000172495.7	0.826048	0	0.97782	0	0.977945	0.395495	0.544763	1.00664	0	0.134476	0	0.140303	0	0.669008	-0.242969	0.679683	-0.963652	0.702731	-2.98748
Ighj4	ENSMUST00000174848.7	1.63818	0	0	0	0	0	0	1.49691	1.33332	3.10015	1.82997	2.55457	0	0.646942	65535	0.00694722	2.56596	0.151931	1.96291
Ighj3	ENSMUST00000154621.2	3.31263	1.33973	1.74595	1.33981	1.74614	4.03371	1.84635	2.58965	4.058	2.50364	3.75096	2.23803	2.80941	0.644351	0.632224	0.483414	0.765944	0.655877	0.411945
Ighj2	ENSMUST00000112975.1	0.482491	0.0559352	0	0.0559336	0	1.51516	0.256714	0.251974	0.271953	0.161124	0.330978	0	0.106488	0.0763883	2.8978	0.411428	1.09546	0.62079	-1.15872
Ighj2	ENSMUST00000144445.1	4.34837	5.57513	8.27838	5.57579	8.27961	17.4326	6.33417	13.212	10.0873	10.5777	11.547	10.2963	8.6619	0.61736	0.890222	0.49234	0.824731	0.643762	0.564098
Ighj1	ENSMUST00000051526.5	0.643882	0.443572	1.36582	0.443567	1.36588	2.68999	1.56691	2.69716	1.7601	2.43493	2.10396	1.56322	2.61818	0.485916	1.31996	0.195385	1.39946	0.38055	1.29414
Igkj3	ENSMUST00000211971.1	4.37496	1.77614	4.60845	1.77604	4.60851	5.38365	5.38412	4.3542	4.29906	3.39142	2.03774	4.30474	3.48262	0.682691	0.650935	0.772951	0.0381112	0.673602	0.183422
Igkj3	ENSMUST00000034465.8	48.513	53.4523	62.8968	53.449	62.8974	32.1619	45.669	49.3189	45.4731	51.6556	50.5836	41.3054	42.95	0.0117227	-0.531297	0.080858	-0.191288	0.00998169	-0.416871
Igkj4	ENSMUST00000212808.1	0.616727	0.0544924	0.376366	0.0544882	0.376366	0.262527	0.340889	0.329342	0.342711	0.212883	0.363274	0.45395	0.400028	0.618048	0.0290776	0.708486	0.0777135	0.589574	0.530124
Igkj1	ENSMUST00000038463.14	2.98649	0.854651	3.61845	0.854587	3.61845	7.27577	4.51962	2.46491	2.10339	2.57557	3.02696	5.98285	2.89439	0.358051	1.30524	0.733582	0.0914537	0.433569	0.895199
Igkj5	ENSMUST00000106955.1	0.916726	0.194377	0.665615	0.194365	0.665621	2.35722	1.21044	0.440251	0.266562	0.706509	0.531808	0.557951	0.526889	0.250585	1.75817	0.766097	-0.116941	0.744705	0.0406748
Igkj5	ENSMUST00000159755.7	0	0	0	0	0	0.169286	0	0.568565	0	0	0.328603	0	0	0.15078	65535	0.0274907	65535	0.764935
Igkj2	ENSMUST00000095757.3	1.70761	0.565847	1.37462	0.565809	1.37462	1.08341	1.69747	1.73497	1.51212	1.86826	1.71146	2.309	2.115	0.592796	0.315007	0.432614	0.610677	0.443293	0.984817
Igkj2	ENSMUST00000161986.1	1.54599	1.16786	2.07606	1.16788	2.07618	1.3622	2.70195	1.32419	1.15447	0.750456	0.824818	0.977115	0.479459	0.553242	0.338769	0.356091	-0.664862	0.203812	-1.14161
Iglj3	ENSMUST00000162455.7	4.51726	1.07303	2.99132	1.07352	2.99168	23.1393	2.2248	2.56994	0.326109	1.45725	3.2956	2.83545	0	0.0878065	2.32594	0.650851	-0.403521	0.554187	-0.835196
Iglj3p	ENSMUST00000161628.1	0.385034	0.294731	0.291153	0.294751	0.291178	0.287761	0.483146	0	0	0	0	0	0.202497	0.707255	0.30793	0.0365546	65535	0.665595	-1.62073
Iglj1	ENSMUST00000162192.1	1.99021	0	0.121918	0	0.121923	4.88535	1.60212	0	0	0	0.416501	0.357383	0.453266	0.0403275	2.85992	0.498521	-2.10134	0.527303	-0.140585
Iglj4	ENSMUST00000159864.1	13.7158	3.99971	5.36475	4.00083	5.36665	37.0643	5.51036	3.04967	2.95067	5.82988	5.63485	6.12525	0	0.208168	1.71381	0.535732	-0.571717	0.386676	-1.08335
Iglj2	ENSMUST00000034466.9	67.6049	28.8549	59.1016	28.8528	59.1017	64.2644	76.5402	41.4592	37.9629	33.4663	35.2643	53.2737	48.3932	0.534905	0.531607	0.0625179	-0.395003	0.365874	0.0617622
Igha	ENSMUST00000225956.1	2.04675	0.70823	2.95954	0.708436	2.95988	0	2.0267	1.6539	0	1.30335	0.566174	3.55981	1.19368	0.384794	-0.888963	0.38873	-1.09112	0.673877	0.340891
Igha	ENSMUST00000225687.1	3.59007	0.151703	1.45352	0.151681	1.45349	5.14614	2.94008	1.87629	1.26446	1.38043	2.29713	3.30994	0.83549	0.142503	1.57176	0.386877	0.325709	0.511462	0.607817
Ighe	ENSMUST00000224903.1	0.559985	0.574343	0.956302	0.574301	0.956297	1.74315	1.11374	1.03874	0.868691	1.001	0.635309	0	0.443309	0.632109	0.979895	0.73971	0.290722	0.129031	-1.70817
Ighe	ENSMUST00000224497.1	11.3032	2.99628	11.8089	2.99605	11.8089	8.75275	13.7105	8.41728	5.68585	6.40757	7.0868	10.8739	8.30392	0.536329	0.456924	0.539071	-0.246105	0.641862	0.228796
Ighg2c	ENSMUST00000223805.1	3.18465	0	0.974901	0	0.974944	5.47963	2.25722	0.705044	0.220393	0.230775	1.19249	1.56154	0	0.17752	1.91345	0.679533	-0.806431	0.696024	-0.395325
Ighg2c	ENSMUST00000223801.1	1.34608	0	0.175897	0	0.175908	1.53826	1.08186	0.0855488	0.160081	0	0.192283	0	0	0.182637	1.94782	0.633578	-1.6331	0.764922	65535
Ighg2b	ENSMUST00000226095.1	1.91499	0.22216	0.695403	0.222224	0.695548	8.77089	3.95983	0	1.14199	0.759665	0.970551	3.44525	0	0.0345249	3.08515	0.767344	-0.0629283	0.39944	1.19952
Ighg2b	ENSMUST00000163605.2	0.497628	0	0	0	0	0	2.5962	0.440382	0.368036	0	0	0	0	0.000498774	3.70519	0.126672	1.02196	0.457239	65535
Ighg1	ENSMUST00000106267.4	0.876025	0.217099	0.387656	0.217082	0.387656	1.86798	1.02384	0.619409	0.286242	0.805477	0.636604	1.2278	1.09567	0.217311	1.7935	0.530921	0.49279	0.212473	1.4778
Ighg1	ENSMUST00000156135.2	0.332346	0	0	0	0	0.871767	0.852504	0.127774	0.224968	0	0	0.560186	0	0.12548	3.69716	0.655381	0.407855	0.376279	2.07515
Ighg3	ENSMUST00000108666.7	2.50227	2.25761	3.51406	2.25752	3.51415	4.67806	1.37477	4.83854	4.30852	3.34945	4.55496	5.86364	5.01189	0.472539	0.107491	0.526925	0.601705	0.52397	0.952895
Ighg3	ENSMUST00000021277.5	69.8222	32.2604	65.2088	32.2586	65.2096	111.747	83.298	62.6712	47.7177	47.2981	39.959	62.555	62.2807	0.60933	0.881052	0.552895	-0.0998361	0.560151	0.237276
Ighd	ENSMUST00000139457.1	2.97472	1.93435	2.75779	1.93467	2.75814	12.1561	5.48091	4.66038	3.04563	1.31504	1.07457	1.82007	0.832384	0.277676	1.83489	0.760779	0.0300174	0.543575	-0.898312
Ighd	ENSMUST00000126576.1	0.257416	0	0.148295	0	0.148309	1.42342	0	0	0	0.39586	0.175742	1.51789	0	0.14951	2.68328	0.678271	0.367001	0.132812	2.77599
Ighm	ENSMUST00000139594.1	2.63623	0.816147	1.76602	0.816158	1.76612	5.45669	3.53288	1.85955	1.31976	1.20601	0.519064	2.20115	0.789437	0.359378	1.52658	0.687178	-0.347599	0.730516	-0.0612422
Ighm	ENSMUST00000149018.1	2.73773	0.197083	1.9901	0.197101	1.9902	6.69754	3.73542	1.63207	1.40269	0.154788	1.97735	3.43622	1.84927	0.223718	1.87471	0.790765	-0.139072	0.442887	0.893667
Igkc	ENSMUST00000140531.1	3.10242	1.0593	1.32386	1.05905	1.32314	9.38423	10.0468	4.15943	1.50796	1.1779	2.86338	4.12676	3.9003	0.0985397	2.62626	0.662241	0.625247	0.306646	1.35084
Iglc1	ENSMUST00000064571.10	3.84224	0.223898	1.30256	0.223878	1.30256	9.58223	6.61931	5.88208	4.89476	3.16504	5.02594	12.2473	8.44393	0.000731905	2.55441	1.42042e-07	1.78183	1.80436e-09	2.9073
Iglc3	ENSMUST00000141824.1	0	0.0890947	0.000206526	0.0890973	0.000210639	0	0	0	0	0	0.158459	0	0	0.647018	65535	0.692751	0.149232	0.764909	65535
Iglc4	ENSMUST00000201482.1	0	0.0385057	0	0.0385028	0	0.0528974	0.119442	0.0381418	0.021241	0	0.012742	0.0369273	0.0302319	0.363927	2.48409	0.727219	0.227406	0.536106	1.1245
Iglc2	ENSMUST00000165563.7	8.72241	6.1537	8.8009	6.15313	8.80079	9.30266	9.78888	14.5782	10.4463	12.084	10.0471	13.5574	13.272	0.390436	0.305105	0.267558	0.609601	0.550692	0.795986
Iglc2	ENSMUST00000167872.7	0.125524	0	0.0341172	0	0.0341172	0.18951	0.119304	0.0446006	0.0106062	0.0995891	0.0254585	0.0947334	0.0602121	0.199136	1.99441	0.617558	0.217704	0.376517	0.99943
Igkv8-27	ENSMUST00000020311.12	0	0.457774	0.0049973	0.457756	0.00503193	0.124403	7.017e-06	0.779953	0.000425824	0	0	0.645062	0	0.25684	-1.57329	0.63324	0.0757774	0.746485	0.801041
Igkv8-27	ENSMUST00000092508.11	0	4.11474e-07	1.19711	4.1143e-07	1.19711	0	0.03504	5.25648e-05	0.64844	0.000681248	0	0.858731	0	0.0352496	-4.77248	0.210641	-1.56095	0.654631	-0.15735
Igkv8-26	ENSMUST00000165405.1	1.88783	1.26696	1.02326	1.2669	1.02328	1.41795	1.84844	1.3706	1.08205	1.42567	1.412	1.96931	0.944479	0.587326	0.336254	0.734698	0.0319121	0.687711	0.171454
Igkv6-25	ENSMUST00000167612.1	1.42052	1.90605	1.00002	1.90625	1.00023	1.04319	1.72165	2.56791	1.19633	1.6638	1.0805	0.233136	0.74547	0.570868	-0.065484	0.752142	0.169654	0.512267	-1.56388
Igkv8-24	ENSMUST00000179709.7	3.15368	2.53074	0.675002	2.53087	0.675241	0.000395696	0	0.276885	3.61501	0.081912	1.03044	0.213498	1.28624	3.20814e-05	-13.2392	0.297396	-0.612764	0.110801	-1.35121
Gm43218	ENSMUST00000102781.9	19.2563	3.64634	14.9476	3.64606	14.9476	31.2049	24.9048	14.0913	12.5185	9.91256	10.9556	24.0693	18.7786	0.214277	1.31336	0.592755	0.0723684	0.170347	0.924335
Igkv6-23	ENSMUST00000125968.1	0	0	0	0	0	1.75071	0	1.3867	0.418664	0	0	1.10956	0	0.123927	65535	0.28486	65535	0.242054	65535
Igkv8-21	ENSMUST00000132292.1	0	0.0639583	0.0989317	0.0639606	0.0989384	1.04156	1.26451	0.0969789	0.180805	0	0	0.318728	0	0.069649	4.14535	0.790752	0.0919532	0.557491	1.29032
Igkv6-20	ENSMUST00000151235.1	0.661305	0	0	0	0	0.878506	0	0	0.565415	0.395286	0	0.300472	0	0.330287	1.73166	0.534042	0.8607	0.764897	0.183843
Igkv8-19	ENSMUST00000079996.12	2.49762	1.16365	3.14022	1.16361	3.14006	4.12583	4.02167	4.16445	2.69415	4.22149	2.66504	2.46231	2.31214	0.642214	0.875127	0.337361	0.629618	0.626271	0.104104
Igkv8-19	ENSMUST00000110851.7	4.42256	2.95749	4.38558	2.95725	4.38574	1.75359	2.52693	4.52708	4.32572	2.83452	6.72905	4.03382	4.20425	0.0585918	-0.836438	0.719693	0.268693	0.514609	0.108083
Igkv8-18	ENSMUST00000132454.1	0	0	2.22098	0	2.22029	2.26577	0.579485	0.533281	0.824278	0.436548	3.63834	0.524517	0.922696	0.508536	0.679514	0.683172	0.612558	0.575002	-0.295767
Igkv6-17	ENSMUST00000143889.1	2.22608	1.23343	3.35708	1.23306	3.35877	3.70006	0	0.443537	0.334398	0	0	2.11902	0	0.631057	-0.30255	0.0547041	-3.55238	0.682115	-1.1067
Igkv8-16	ENSMUST00000080898.3	15.8512	11.7531	17.1956	11.7523	17.1957	7.16239	12.3948	13.1734	12.7592	11.6663	13.0185	16.6311	10.4136	0.0180302	-0.592975	0.238499	-0.22104	0.133536	-0.125328
Igkv8-16	ENSMUST00000000087.12	3.1793	0.536501	2.4151	0.536452	2.41501	5.7549	5.01508	2.11229	1.47878	1.68858	2.17509	4.96623	3.62393	0.232451	1.5678	0.730725	0.0370184	0.204159	1.24155
Igkv6-15	ENSMUST00000136801.7	1.2979	0	0.00770245	0	0.00781106	1.60798	0	2.07004	1.52969	4.38026	2.63655	1.62347	2.76687	0.178363	1.61386	1.34844e-06	3.33685	0.00137839	3.06294
Igkv8-28	ENSMUST00000134375.7	0	0	0.171927	0	0.171933	0.552054	0.448964	0.0532628	0.137833	0.0683706	0.13949	0.608964	0.486812	0.177287	2.8635	0.693737	0.536338	0.107393	2.99399
Igkv8-28	ENSMUST00000144862.1	0.516156	0	0	0	0	1.97084	0	0.373941	0.00580297	0	0.191725	0.679667	0	0.105783	3.25486	0.596756	0.468796	0.379235	1.71895
Igkv6-29	ENSMUST00000144555.7	0.396929	0.050799	0.153759	0.0507956	0.153759	0.317317	0.0843452	0.190493	0.248657	0.139106	0.240487	0.266832	0.278437	0.659311	0.317056	0.62207	0.344484	0.504978	0.758042
Igkv6-29	ENSMUST00000153099.1	0.404866	0.180139	0.441436	0.18013	0.441443	1.171	0.524158	2.53043	2.41499	2.18037	2.79962	2.36663	0.987227	0.47356	1.36262	0.000169707	2.91233	0.0904171	2.34702
Igkv8-30	ENSMUST00000132116.7	0	0	0.408441	0	0.408477	1.53491	0.367723	0	0.149817	0.13283	0.147732	0.220133	0.484212	0.226048	2.54166	0.745142	-0.602655	0.457372	1.10802
Igkv6-32	ENSMUST00000106298.9	0.632861	0.52347	1.79876	0.52346	1.79888	1.9486	0.885431	0.582279	0	1.5941	0.398475	1.1259	0	0.631871	0.424948	0.403381	-0.713417	0.337309	-0.906829
Igkv7-33	ENSMUST00000059286.13	1.26198	0.251618	1.85254	0.251596	1.85252	2.0964	0.304109	6.01831	4.3296	3.20994	5.65908	4.78436	3.24679	0.578785	0.133661	1.96137e-05	2.13463	0.0445033	1.87593
Igkv7-33	ENSMUST00000089022.8	0.774472	3.99545	2.17692	3.99512	2.17689	0	0.938226	2.18679	1.96786	3.80788	2.28096	1.50303	1.63114	0.000416985	-2.48363	0.402225	-0.0350061	0.0399112	-0.743558
Igkv8-34	ENSMUST00000155554.3	0	0.23301	0	0.233038	0	0	0	0.196017	0.345093	0.181342	0.198269	0	0	0.707243	65535	0.702391	1.30421	0.638779	65535
Igkv5-37	ENSMUST00000113024.2	0.392468	0.136548	0.154609	0.13654	0.15461	0.188328	0.114838	0.509399	0.586386	0.129995	0.376943	1.14079	0.309689	0.616823	-0.363033	0.423449	1.03931	0.237507	1.89532
Igkv18-36	ENSMUST00000203381.1	0.3114	5.29601	5.65363	5.29708	5.65551	0.6705	0.749234	6.22916	7.32129	8.10168	8.88204	2.45695	3.45919	0.0583602	-2.64582	0.616092	0.780908	0.470675	-0.586789
Igkv18-36	ENSMUST00000143948.1	0.204497	0.335828	0	0.335847	0	0.165225	0	0.416102	0	0	0.168709	0	0	0.707232	-1.08485	0.693516	-0.261316	0.764884	65535
Igkv1-35	ENSMUST00000060835.11	3.96652	1.02388	2.26293	1.0238	2.26293	4.04117	3.46558	1.3906	1.0634	1.46529	1.63917	1.89156	1.94917	0.602749	0.832305	0.314127	-0.601198	0.498737	-0.134503
Igkv1-35	ENSMUST00000156483.1	0.319652	0.788749	0	0.788605	0	0	0.371151	0.0939926	0	0.61881	1.0737	2.04628	0	0.70722	-1.03172	0.727153	0.235342	0.453236	1.43121
Ighv3-8	ENSMUST00000154745.7	0	0.959912	0	0.958432	0	0	0	1.63482	0	6.15979	4.18493	0	0	0.707208	65535	0.210297	2.96457	0.65569	65535
Igkv4-71	ENSMUST00000033992.8	71.8957	23.861	74.1515	23.8589	74.1508	59.8775	82.5419	59.4547	47.3739	60.2143	57.5667	92.4118	91.0756	0.473145	0.410283	0.720733	0.0675567	0.36356	0.775818
Igkv4-71	ENSMUST00000149528.1	21.4834	5.21161	39.665	5.21508	39.6749	24.1441	25.5385	21.278	11.389	16.4911	24.9986	16.5583	30.1743	0.507385	0.158935	0.608432	-0.263228	0.708818	0.0706241
Igkv4-70	ENSMUST00000044228.10	0	0.378899	0.574248	0.378865	0.574244	0.664015	0	0	0	0	0	0.311444	0	0.545027	-0.199526	0.000495297	65535	0.478191	-1.29177
Igkv4-69	ENSMUST00000167143.1	2.53588	2.8455	1.52538	2.84545	1.52545	2.52613	2.90894	0.580423	0.458207	0.431292	0.714754	0.687446	0.753726	0.527814	0.268831	0.00369054	-2.04605	0.123113	-1.64623
Igkv4-68	ENSMUST00000023747.13	6.24047	0.469278	4.20708	0.469242	4.20708	3.76581	8.15771	4.46365	3.9301	3.556	3.57978	9.28884	9.19593	0.512029	0.934826	0.303016	0.31603	0.00574242	1.56735
Ighv13-2	ENSMUST00000161948.1	0	0	0.456024	0	0.456113	0	0.547774	6.98109e-05	0	0	0.57532	0	1.50547	0.531458	0.586258	0.79074	-0.342783	0.246856	2.04482
Ighv13-2	ENSMUST00000078756.6	0	0	1.99376	0	1.99403	0	0	0	0	0	0	1.26851	0	0.237256	65535	0.0277002	65535	0.732769	-0.330526
Ighv12-3	ENSMUST00000176059.1	0.442667	0.146957	0	0.146944	0	0.86995	0.911165	0.178346	0.286845	0.37067	0.549716	0.526558	0.417717	0.134747	2.59582	0.366058	1.23352	0.28973	1.68032
Ighv6-3	ENSMUST00000033578.6	1.78534	0.17318	0.845636	0.173168	0.845639	1.22316	1.73551	1.26297	0.703528	0.82908	0.598086	2.2861	1.83004	0.516699	0.952186	0.627588	0.150081	0.151166	1.42853
Ighv6-4	ENSMUST00000119010.7	1.7988	0.411207	1.54957	0.411358	1.54968	1.3121	2.56622	2.62826e-06	1.54274	4.04312	1.21848	2.29256	1.77564	0.655859	0.76119	0.417612	0.572214	0.50138	0.830148
Ighv6-4	ENSMUST00000113193.8	3.57019	3.63699	9.31941	3.63667	9.31936	7.11452	7.54441	1.79966	3.12632	3.20489	2.79339	6.53658	5.14552	0.378996	0.313843	0.000523761	-1.1104	0.324303	-0.013637
Ighv6-5	ENSMUST00000035559.10	3.62226	4.03362	3.40611	4.03326	3.40613	4.5504	1.71964	3.81223	0.395562	1.41396e-07	3.64386	3.35722	2.44354	0.164783	-0.239158	0.00410904	-0.914637	0.122271	-0.351391
Ighv6-5	ENSMUST00000168264.1	0.245822	0.683701	0.236526	0.68364	0.236525	0.42216	0.595343	0	0	0.322092	0.281396	1.02202	0.13664	0.489881	0.286074	0.0337751	-1.46756	0.673883	0.473498
Igkv4-63	ENSMUST00000021063.12	148.958	130.046	171.912	130.039	171.914	85.5355	154.519	159.977	144.666	153.965	152.115	135.799	141.879	0.0292442	-0.327109	0.511734	0.0200474	0.128905	-0.117058
Igkv4-63	ENSMUST00000106752.9	0.434535	0.334952	0.170392	0.334933	0.170394	0.731509	0.252539	0.516548	0.584831	0.156652	0.209829	0.415616	0	0.646712	0.767454	0.736536	0.344367	0.638595	-0.476024
Igkv4-62	ENSMUST00000106750.4	0	0	0.476566	0	0.476636	0	0	0	0	0	0	0	0.493204	0.273824	65535	0.0503125	65535	0.582017	0.371331
Igkv4-62	ENSMUST00000167588.8	0.0246624	0.0459466	0.151625	0.0459428	0.151624	0.0185902	0.0318121	0.0146602	0.0148334	0.021343	0.0296623	0.0623485	0.0141261	0.219449	-1.73622	0.0822729	-2.06074	0.467046	-1.13472
Igkv4-61	ENSMUST00000049027.9	0.0369872	0	0.0203138	0	0.0203138	0.093334	0.0600703	0.0886118	0.0656481	0.108304	0.101183	0.0979887	0.0266608	0.233418	2.30486	0.0690062	2.55046	0.279356	2.0054
Igkv4-61	ENSMUST00000093800.8	3.14535	1.89765	3.30933	1.89751	3.30934	2.89834	3.72624	4.05426	2.96839	3.16701	3.47086	6.95077	5.52304	0.462718	0.288559	0.637987	0.332671	0.261908	1.20156
Igkv4-59	ENSMUST00000165777.7	0.183344	0.0695206	0.630653	0.0695228	0.630694	0.235035	0	0.506498	0	0.101662	0	0.475252	0	0.548639	-1.43045	0.583173	-1.05888	0.689649	-0.414638
Igkv4-58	ENSMUST00000100399.10	0.601556	0.463591	0.514914	0.46355	0.514907	0.965766	1.13497	0.4855	0.362255	0.368293	0.599438	0.273145	0.0721761	0.614673	1.03751	0.650855	-0.173024	0.184302	-1.56737
Igkv4-58	ENSMUST00000069530.12	52.8425	56.0885	71.9987	56.0847	71.999	61.1826	65.3986	59.552	52.2909	53.7049	52.2533	45.8679	39.9434	0.133747	0.0343218	0.112689	-0.18273	0.00411225	-0.526502
Igkv4-57-1	ENSMUST00000168581.7	0.670414	1.28507	0.368924	1.28516	0.369046	0	4.57517	0	1.05102	1.07534	0.768844	0	0	0.4929	1.52349	0.696072	-0.136673	0.486118	65535
Igkv4-57	ENSMUST00000170630.1	0	3.38235	11.4183	3.38506	11.4216	1.45211	1.90936	1.11024	0	0	2.9763	0	0	0.0751228	-1.81686	0.000546238	-2.53507	9.60538e-05	65535
Igkv4-55	ENSMUST00000170907.1	0.91551	1.28468	0.57642	1.28478	0.576475	4.8281	0.925116	0.748129	0.991593	0.535087	1.35465	1.59858	0.33766	0.421756	1.63284	0.686478	-0.0317782	0.719925	0.0617251
Igkv4-54	ENSMUST00000166311.1	2.29195	0	0	0	0	1.92047	0.930788	0	0.281161	0	0.359043	0	0	0.206909	1.63695	0.702472	-1.51804	0.764871	65535
Igkv4-54	ENSMUST00000164920.7	3.49088	2.74755	2.95578	2.74789	2.95433	11.9922	3.24059	2.85566	0	2.98029	3.70272	1.54145	2.68189	0.418669	1.35414	0.639326	-0.321179	0.764859	-0.496582
Igkv4-53	ENSMUST00000164775.1	0.816004	0.148354	0	0.148378	0	3.74297	1.02306	0	0	0	0.52974	0	0	0.0657071	3.4206	0.790727	-0.748827	0.764846	65535
Igkv4-53	ENSMUST00000087557.11	3.5647	8.08806	6.74405	8.08765	6.74416	3.40519	4.34833	6.29363	6.85205	8.19653	9.70621	10.8332	9.164	0.040171	-0.777575	0.693814	0.224022	0.694873	0.5893
Igkv4-51	ENSMUST00000049393.14	1.21546	0.581493	1.29585	0.58144	1.29583	0.98927	1.20425	1.00852	0.776827	0.993393	0.969718	1.13568	0.575477	0.453328	0.141909	0.701337	-0.0850417	0.430689	-0.216367
Igkv4-50	ENSMUST00000144786.1	0	0	0.972613	0	0.97291	0	0	0	1.23191	0	0.753205	0.161786	0.554458	0.707197	65535	0.709521	0.350993	0.576441	-0.119707
Igkv5-48	ENSMUST00000132318.1	1.19165	0.570387	0.457279	0.570457	0.457375	1.67059	0.765598	0.658753	0.484551	0.256645	0.743342	0.444534	2.43135	0.515905	0.90738	0.742331	-0.277417	0.353229	1.14676
Igkv12-46	ENSMUST00000165640.7	1.72123	0.421457	1.15098	0.421476	1.15105	0.0965857	2.55845	1.28665	0.552996	0.692294	1.27832	1.14789	0	0.670559	0.447866	0.790714	-0.030976	0.53477	-0.761881
Igkv5-45	ENSMUST00000113052.7	0.0533482	0	0.0759224	0	0.0759222	0.101176	0.0866976	0.135207	0.0947655	0.185767	0.329212	0.255103	0.28021	0.492733	1.19471	0.0240278	2.18209	0.0428816	2.70533
Igkv12-44	ENSMUST00000131829.1	0	0	0.0376447	0	0.0376447	0	0	0	0.0257138	0	0	0.119793	0	0.658375	65535	0.58054	-1.22798	0.312223	1.99195
Igkv5-43	ENSMUST00000064937.13	0	0.0235658	0	0.0235639	0	0	0	0	0	0	0	0.211368	0.0337121	0.707185	65535	0.274669	65535	0.0884516	3.70047
Igkv12-41	ENSMUST00000004646.12	86.1465	17.2335	76.2156	17.2319	76.2154	51.0404	97.3957	68.6843	57.7965	49.308	50.3294	102.533	97.7772	0.520286	0.442642	0.609284	0.0498776	0.209803	0.875036
Igkv5-39	ENSMUST00000163995.7	2.83552	1.72323	3.57595	1.72519	3.57924	0	2.09971	4.91694	1.08646	0	1.33022	1.74121	0.494895	0.186556	-1.35625	0.508265	-0.551914	0.315991	-1.26545
Igkv5-39	ENSMUST00000168634.1	2.25092	0	0.448626	0	0.448668	0.681745	0.303406	0.204493	0.432024	0.190989	0.241799	1.0345	0.437018	0.681917	-0.354189	0.619079	-1.23593	0.551224	0.2247
Igkv12-38	ENSMUST00000111283.2	0	0	0.123612	0	0.123617	1.44287	1.09872	0.480647	0	0	0.351665	0.18191	0	0.0513126	4.68374	0.437312	2.0732	0.764833	0.879305
Igkv12-38	ENSMUST00000171630.1	0.119827	0.0246259	0.0280359	0.024624	0.0280359	0.131301	0.144748	0	0.0172842	0.0180586	0.0413843	0.0615857	0.0246337	0.351284	1.61597	0.541207	-1.23114	0.67139	-0.0628656
Igkv4-72	ENSMUST00000126715.1	0.254531	0.148819	0.957339	0.148818	0.957381	1.53875	0.138799	0.0773559	0.151177	0.549229	0.938171	0.124024	0	0.626018	0.765591	0.717869	-0.201771	0.336432	-2.99207
Ighv9-4	ENSMUST00000033495.14	7.9577	4.60829	12.8337	4.60803	12.8339	8.51915	7.23835	8.69607	8.07103	9.14359	8.26491	8.59389	8.55804	0.232668	-0.121046	0.722493	-0.00411827	0.452364	0.00128598
Ighv9-4	ENSMUST00000223553.1	0	0	0	0	0	4.63023	1.32649	0.375773	1.11121	0	2.06203	2.36211	2.02355	1.92195e-06	65535	2.44841e-05	65535	1.09629e-06	65535
Igkv4-74	ENSMUST00000098312.3	5.93776	1.08373	4.23773	1.08365	4.23773	1.89434	5.28874	4.56617	4.13343	3.12835	4.09448	7.98634	6.79408	0.394145	0.115106	0.472529	0.263492	0.117327	1.15612
Ighv3-6	ENSMUST00000072699.12	4.22487	14.5356	14.8683	14.5352	14.8686	6.02401	6.62435	12.4298	13.1367	11.9823	11.6371	9.82339	12.4701	0.005849	-0.995219	0.405172	-0.0359246	0.129375	-0.177547
Ighv3-6	ENSMUST00000015361.10	0	0	0	0	0	0.89762	0.681545	0	0	0	0.847774	0	0	0.00115873	65535	0.00868337	65535	0.76482
Ighv3-5	ENSMUST00000114582.8	6.40437	7.44175	7.97829	7.4412	7.97833	3.65479	5.60912	4.74792	5.62502	5.17457	4.95716	7.86459	4.3526	0.0549544	-0.685384	0.0985227	-0.539125	0.173043	-0.286165
Ighv3-5	ENSMUST00000088874.9	0.380211	0.504469	0.239223	0.504432	0.239224	1.00127	0.851857	2.02972	0	0.255875	0.300154	0.802646	0.875697	0.549612	1.31074	0.620323	0.791357	0.524772	1.16781
Ighv3-4	ENSMUST00000123100.1	3.6954	0.549744	1.87821	0.549856	1.87848	0.682856	1.43267	1.10224	0.444713	1.44901	1.02217	2.55935	0.528867	0.515933	-0.693265	0.601633	-0.767756	0.731956	-0.147507
Ighv5-2	ENSMUST00000132145.1	0	0	0.617276	0	0.617362	3.24396	0	0.271767	0.284948	0.374107	1.10837	0.344046	0.594312	0.150758	2.7156	0.540051	1.04584	0.486132	0.92605
Ighv5-2	ENSMUST00000106252.8	1.72231	0.684029	0.715817	0.683982	0.715822	1.88458	2.14748	2.75517	2.48897	3.20756	1.97516	5.34455	3.92231	0.514405	1.1565	0.0160927	1.52721	0.00736252	2.35706
Ighv2-2	ENSMUST00000030407.7	1.29743	0.155933	0.949142	0.155921	0.949143	0.655262	1.46284	0.915321	0.306168	0.657423	1.49603	2.25036	0.318835	0.681896	0.594229	0.636526	0.266319	0.503924	0.872773
Ighv5-4	ENSMUST00000056665.3	10.6388	1.36821	4.94378	1.36812	4.94383	14.9012	10.9298	5.41452	4.99096	2.8575	5.50973	14.7372	6.71359	0.176795	1.47301	0.692349	0.012544	0.122988	1.20494
Ighv2-3	ENSMUST00000034467.6	10.2596	3.38599	8.65102	3.38573	8.65102	8.51077	9.31389	8.4505	6.21045	5.60046	7.20759	13.3681	10.9029	0.490218	0.376192	0.770123	0.000121433	0.379913	0.821551
Ighv5-6	ENSMUST00000212724.1	1.12721	0.177136	0.303477	0.177149	0.303515	0.477861	0.996152	0.507084	0.146248	0	0.298209	0.710896	0	0.534461	0.819219	0.677131	-0.812192	0.684724	-0.23282
Ighv2-4	ENSMUST00000087143.6	39.0181	62.9125	47.3175	62.9078	47.3174	34.0296	39.188	34.231	39.385	41.5391	41.7507	26.8953	25.6524	0.00896381	-0.503396	0.000402705	-0.403759	1.60483e-05	-0.981958
Ighv5-9	ENSMUST00000133252.1	113.041	129.174	95.1252	129.15	95.1338	115.934	139.618	65.404	86.4182	104.177	112.91	95.8735	98.7585	0.373444	0.18594	0.138288	-0.284411	0.343708	-0.206928
Ighv2-5	ENSMUST00000151768.1	0.13562	0.0123364	0.075145	0.0123356	0.0751455	0.474064	0.0306349	0.11161	0	0.184292	0.221627	0.43714	0.870112	0.259128	2.02237	0.462713	1.05859	0.0114837	3.39542
Ighv2-5	ENSMUST00000033468.10	0	0	0	0	0	0.216328	0	0.645993	0.786757	0.214037	0.234388	2.49026	1.1968	0.0183331	65535	1.94997e-10	65535	2.02615e-14	65535
Ighv5-12	ENSMUST00000114735.8	0	0	0	0	0	0.333357	0.240735	0.312852	0.101614	0	0.16015	0.331651	0.192058	0.0295768	65535	0.0231562	65535	0.0187467	65535
Ighv2-6	ENSMUST00000175900.1	0.495202	0	0	0	0	0.154554	0	0.415107	0	0	0.00235212	0.778415	0.463899	0.598179	-0.357978	0.686194	0.0755459	0.135036	2.64887
Ighv5-9-1	ENSMUST00000176986.7	0.0611378	0	0.0688294	0	0.0688307	0	0	0.298456	0.0600968	0.0933544	0	0	0.116722	0.707174	65535	0.428479	1.50665	0.498562	0.553702
Ighv5-9-1	ENSMUST00000135098.1	0.236491	0.0291889	0	0.0291879	0	0.302608	0.064436	0	0.0481634	0	0.14779	0.0733699	0	0.32454	1.63781	0.790701	-0.26763	0.663207	-0.68488
Ighv5-12-4	ENSMUST00000034469.6	10.5465	1.48397	6.4014	1.48386	6.40142	8.44909	12.0293	7.70231	6.76509	5.84517	4.93293	19.9985	17.9709	0.489606	0.960027	0.383849	0.261951	0.000337616	1.85076
Ighv2-9-1	ENSMUST00000043062.4	1.34649	0.358321	0.370337	0.358298	0.37034	0.86788	0.827653	0.887878	1.07797	1.77774	1.20638	0.775191	0.430389	0.658567	0.596291	0.15292	1.14197	0.764808	0.104279
Ighv2-6-8	ENSMUST00000205088.2	0.595896	0.121113	0.272442	0.121103	0.272441	0.0842016	0.131257	0.584586	0.518926	0.383691	0.650421	0.616262	0.454014	0.160324	-1.36039	0.15068	0.95014	0.425191	0.952115
Ighv2-6-8	ENSMUST00000228231.1	0.0331437	0.0467089	0	0.0467047	0	0.495211	0.186878	0.0362362	0.122384	0.0371645	0.0618758	0.0890934	0.0477716	0.0123443	3.7521	0.430068	1.34761	0.49029	1.43489
Ighv2-7	ENSMUST00000093993.4	1.21036	0.485276	1.53764	0.485237	1.53764	0.896483	1.14185	2.73957	2.61106	1.80095	1.93355	3.29821	3.52494	0.462793	-0.0446894	0.118475	1.11143	0.103641	1.69836
Ighv5-15	ENSMUST00000172136.8	2.43154	1.27458	3.40821	1.2745	3.40824	2.67577	3.68548	5.7258	5.03072	2.89059	2.85385	5.33687	7.01789	0.57359	0.430882	0.215048	0.806049	0.180647	1.38857
Ighv5-15	ENSMUST00000209721.1	0.0711491	0.058516	0.0294466	0.0585116	0.0294466	0.0430261	0.085349	0.0215514	0.0340254	0.00713678	0.0489498	0.155639	0.170045	0.707162	0.377374	0.561187	-0.823835	0.338177	1.72048
Ighv5-16	ENSMUST00000028859.7	0.0959982	0.166086	0.354218	0.166074	0.35422	0.164652	0.0532011	0.0343239	0.0329315	0.0344212	0.469923	0.112923	0.0472582	0.351715	-1.06136	0.4499	-0.669715	0.426383	-1.50501
Ighv5-16	ENSMUST00000126410.1	0	1.03477	0.188145	1.03489	0.188173	0.581086	0.703797	0.180987	0.168121	0.35259	0	0.251129	0	0.70715	0.393154	0.388637	-1.47956	0.647694	-1.96198
Ighv5-17	ENSMUST00000110344.1	0	0	0	0	0	0.273526	0.0991336	1.16862e-06	0.0642521	0.270444	1.08067e-06	0	0.132727	0.0678832	65535	0.0851339	65535	0.16907	65535
Ighv2-9	ENSMUST00000023589.14	0	0.069642	0.0230053	0.0696357	0.0230055	0	0.0335623	0.249556	0.139021	0.253672	0.197943	0	0.0892957	0.657136	-1.14293	0.18678	2.50287	0.599307	0.268817
Ighv7-1	ENSMUST00000089902.7	0.0525228	0.0074195	0	0.00742175	0	0	0	0	0.176401	0.0721806	0.171492	0.0462685	0	0.533392	65535	0.167832	2.96252	0.764795	0.77998
Ighv7-2	ENSMUST00000075896.6	26.2464	17.4244	27.648	17.4234	27.6483	36.6106	34.1441	32.6312	28.6724	25.4688	25.6276	42.8918	38.9496	0.559485	0.603853	0.619042	0.271597	0.478757	0.813858
Ighv7-2	ENSMUST00000212603.1	0.711433	0.07658	0.267088	0.0765756	0.267091	2.32738	1.19046	0.411072	0.393269	0.608839	0.95734	0.680097	0.442297	0.0551447	2.65246	0.252865	1.08298	0.425645	1.00435
Ighv14-1	ENSMUST00000153462.7	0.994971	0	0	0	0	3.97003	4.65573	1.2807	0	0.680513	1.4821	1.29019	0.742533	0.00133738	4.43785	0.0889469	2.113	0.103307	2.35262
Ighv4-1	ENSMUST00000233197.1	5.98563	2.37717	4.11303	2.37658	4.11297	7.28366	4.81226	5.79774	2.57086	5.40992	2.57693	3.27867	6.62479	0.690627	0.67308	0.736502	0.108331	0.758698	0.384564
Ighv3-1	ENSMUST00000118762.8	24.5409	10.1085	28.755	10.1079	28.7548	35.2222	34.1405	30.396	23.3771	24.012	23.1657	42.4418	36.3328	0.696189	0.761818	0.355906	0.303238	0.232923	0.945388
Ighv11-1	ENSMUST00000232729.1	1.96239	4.76702	0.452379	4.76681	0.452539	0.6012	0	0	0.913387	0.443855	0	0	1.59623	0.132081	-3.04456	0.0235122	-2.86979	0.47017	-1.6358
Ighv14-2	ENSMUST00000233847.1	0	0	0	0	0	0.29263	1.31731	0	0	0.237894	0.14751	0.221073	0	0.00196325	65535	0.100512	65535	0.176348	65535
Ighv11-2	ENSMUST00000122163.8	4.5544	1.2726	1.1668	1.27237	1.16683	1.49638	2.84811	1.34806	3.71977	0.885022	1.90246	3.53513	2.85255	0.559988	0.203398	0.737412	0.05788	0.522647	0.759503
Ighv14-3	ENSMUST00000232874.1	2.23089	0.166134	0.916888	0.166135	0.916908	0.554909	1.14777	0.965546	0	0	0.687156	2.04939	0.429135	0.565933	-0.0467702	0.317812	-1.08975	0.61309	0.494905
Ighv16-1	ENSMUST00000232772.1	3.09898	0.154567	0.139835	0.154562	0.139838	3.67257	1.64981	0.342228	0.246674	0	0.33012	2.27826	2.25268	0.0677263	1.85125	0.244713	-1.68265	0.0367271	1.61899
Ighv16-1	ENSMUST00000150858.1	1.16697	0	0.651019	0	0.651226	0	2.8974	1.37674	0	0.610561	2.80126	0	0.718673	0.33824	1.55263	0.246816	1.27747	0.688714	-0.458717
Ighv9-1	ENSMUST00000233064.1	2.74559	1.16064	1.68209	1.16066	1.68273	0.583548	1.05374	0.64969	0.516874	0	0.734859	0.975712	1.15853	0.514056	-1.04259	0.255958	-1.82682	0.764782	-0.660173
Ighv9-1	ENSMUST00000117672.8	11.4282	10.7189	12.5968	10.7186	12.5974	3.64467	8.17571	16.1314	16.0362	8.9461	10.9274	7.38425	1.26257	0.00578855	-0.974338	0.756204	0.164037	1.81816e-05	-1.42537
Igkv4-86	ENSMUST00000232980.1	0.475666	0.0531755	0.153578	0.0531716	0.153578	0.60639	0.409725	0.200833	0.070282	0.0879196	0.123222	0.562241	0.0393165	0.336803	1.51446	0.703342	-0.560729	0.532582	0.758173
Igkv4-86	ENSMUST00000153831.8	0.670209	0.0947515	0.0715487	0.0947493	0.0715508	0	0.105568	0.273365	0	0	0	0.232588	0	0.49941	-1.92587	0.516547	-1.55322	0.764769	-0.786271
Igkv13-85	ENSMUST00000168507.1	0	0	1.20537	0	1.20537	0	5.64761e-07	2.89142e-07	0.882004	0	4.18124	3.07338	0	0.0134511	-20.7034	0.176373	1.39251	0.288379	1.67228
Igkv13-84	ENSMUST00000001185.13	17.0379	9.77118	14.7925	9.77051	14.7926	21.847	17.0718	14.7752	13.6999	11.9791	12.4633	20.0786	16.1838	0.557776	0.556334	0.667082	-0.000388501	0.704971	0.454341
Igkv4-81	ENSMUST00000203741.1	0.304409	0.0965335	0.0450073	0.0965272	0.0450072	0.474187	0.162199	0.0713404	0.0508223	0.0886157	0.223505	0.280909	0.0478114	0.401808	1.43728	0.769377	-0.113985	0.598717	0.484239
Igkv4-81	ENSMUST00000135880.1	0.622478	0.179139	0	0.179144	0	0.97124	0	0.0894445	0	0.178065	0.206128	0.136466	0	0.399565	1.30785	0.692854	-0.72819	0.684677	-1.52343
Ighv9-2	ENSMUST00000113679.1	0.769276	0	0.117688	0	0.117697	0.528025	0.174127	0	0	0	0.13688	0.258564	0	0.425201	0.805075	0.509915	-2.5538	0.586749	-0.636187
Igkv4-80	ENSMUST00000167191.7	0	0.0420175	0.0640272	0.0420149	0.0640277	0	0	0	0	0.0882435	0	0	0.242306	0.5611	65535	0.572888	-0.943168	0.390316	1.5141
Ighv9-3	ENSMUST00000058738.10	0	0	0	0	0	0	0	0.155591	0.239224	0	0.0429915	0.0630909	0	0.707139		0.0030529	65535	0.27215	65535
Igkv4-79	ENSMUST00000172357.7	0.20711	0	0	0	0	0	0	0.0835326	0	0.179817	0.110743	0.200263	0.259605	0.707127	65535	0.371191	1.17493	0.10108	2.47275
Ighv7-3	ENSMUST00000059699.8	0	0	0.0455385	0	0.0455382	0.171135	0.0821038	0	0.0315953	0.0111911	0	0.0370468	0	0.158486	2.79727	0.712919	-0.768002	0.624479	0.024195
Ighv14-4	ENSMUST00000178228.2	1.15603	0.336369	0.338589	0.336347	0.338592	0.790263	0.941605	0.336768	0.170775	0.165118	0.262866	0.429149	0.428228	0.614568	0.788913	0.331927	-1.09957	0.677964	-0.225415
Ighv14-4	ENSMUST00000038868.13	6.50432	2.94117	5.25513	2.94081	5.255	14.1328	10.2094	6.82395	8.03649	5.87169	5.31917	5.57072	5.73992	0.312033	1.41026	0.379927	0.508161	0.693395	0.304486
Igkv4-78	ENSMUST00000122820.7	0	0	0	0	0	0.0611461	0.229096	0.0542811	0.0962969	0	0.0553681	0.320107	0	0.049979	65535	0.0876523	65535	0.0318834	65535
Ighv3-3	ENSMUST00000153746.7	0	0.12048	0.228798	0.120475	0.228791	0.78971	0.174222	0.189978	0.113549	0.0561047	0.0690749	0.291595	0	0.407704	1.78651	0.672544	-0.382432	0.698445	0.0615431
Ighv3-3	ENSMUST00000084354.3	0.60213	0.397031	0.298979	0.397016	0.29901	1.83891	0.865394	2.00087	1.33912	0.879515	1.37511	2.42597	1.84737	0.333286	1.7614	0.0494315	1.81018	0.0566535	2.42151
Ighv7-4	ENSMUST00000143879.7	0	0	0	0	0	0	0	0	0	0.799612	0	1.2544	0.327012	0.707116		0.0022909	65535	7.24346e-05	65535
Ighv7-4	ENSMUST00000070513.12	5.10863	3.19501	4.8836	3.1957	4.88699	7.18936	11.6183	6.43071	0.141818	0	5.57663	8.3297	10.2198	0.512799	1.14443	0.528803	-0.486031	0.37575	1.12449
Ighv1-66	ENSMUST00000140366.7	0	0.685289	0	0.685456	0	1.63122	0.837399	0.986084	3.33982	1.35227	0	0.887352	0	0.388767	2.17067	0.245651	2.37239	0.567679	0.694546
Ighv1-67	ENSMUST00000156179.7	0.526775	0.37218	0	0.372157	0	2.51028	0.749801	1.53393	0.251607	0	0.630217	2.90751	1.70005	0.234283	2.68074	0.655198	1.24831	0.105386	3.17984
Ighv1-67	ENSMUST00000132802.1	0.242563	0.0970288	0.458004	0.0970381	0.458065	0.160509	0.392799	0	0.274558	0	0	0.843325	0	0.562029	0.032242	0.560297	-1.97873	0.521099	0.640248
Igkv19-93	ENSMUST00000134000.7	0	0	0	0	0	0.257482	0.241789	0	0.13041	0.13554	0.0853802	0	0	0.0801875	65535	0.16299	65535	0.764757
Igkv19-93	ENSMUST00000149834.7	4.87584e-08	1.04047	0	1.04094	0	2.81256	0.8822	0.0365199	0	0.609128	0	3.96938	1.71157	0.383015	2.14985	0.219974	-1.36681	0.151659	2.7705
Igkv4-92	ENSMUST00000211570.1	1.01077	0	0.262932	0	0.262935	1.29347	1.20063	0.165933	0.062935	0.102518	0.340027	0.650231	0.290192	0.0996351	2.02067	0.639303	-0.872576	0.478849	0.613533
Igkv4-91	ENSMUST00000211593.1	0.385858	0.151742	0.603798	0.151736	0.603815	0.754979	0.926774	0.796069	0.204956	0.154397	0	1.0451	0.300873	0.549219	1.14821	0.668774	-0.393333	0.594113	0.826897
Ighv1-69	ENSMUST00000084488.4	11.8995	1.39392	11.5129	1.39381	11.5129	15.7569	15.1718	6.7309	5.80829	3.79098	4.91242	13.1678	11.5394	0.401862	1.03581	0.273997	-0.506175	0.334256	0.711797
Ighv1-69	ENSMUST00000210464.1	0.0785772	0	0.0422661	0	0.0422668	0.0504489	0	0.0449661	0	0	0	0.280636	0.0494885	0.578284	-0.371023	0.650083	-1.53701	0.211193	2.33909
Igkv4-90	ENSMUST00000164107.2	8.73672	0.581839	5.40837	0.581786	5.40834	10.588	10.7969	7.0749	6.94481	4.56212	6.10635	16.8246	12.6411	0.16159	1.3677	0.019207	0.57493	6.04136e-05	1.83015
Igkv12-89	ENSMUST00000218591.1	0.901429	0	0	0	0	0.35603	1.94015	0.694576	2.62435	2.92003	2.32691	0.664231	2.61662	0.196059	2.67088	0.00936317	3.57024	0.0635688	3.18571
Igkv12-89	ENSMUST00000218465.1	2.06048	0.0243142	2.40046	0.0243421	2.40064	5.24556	1.8947	5.18559	2.1479	8.2249	8.42485	2.99635	2.45132	0.355572	1.36917	0.000515315	2.11715	0.401462	0.978832
Igkv1-88	ENSMUST00000218057.1	0.571678	0	0	0	0	0.17457	0	0.124738	0	0	0.488105	0.251164	0.23573	0.52858	-0.389469	0.617541	0.422243	0.385001	1.09033
Gm42543	ENSMUST00000122389.7	0	0	0	0	0	0.201927	0.284799	0.216856	0.106711	0.273157	0.220812	0.121711	0	0.0392187	65535	0.00395494	65535	0.269773	65535
Ighv8-12	ENSMUST00000126111.1	0.713601	0	0	0	0	0	0.120421	0.170202	0.481165	0.790969	0.52058	0.649791	0.638227	0.615853	-1.2451	0.160285	1.78174	0.149316	2.17389
Ighv8-12	ENSMUST00000051145.14	9.1617	3.53114	7.17271	3.53082	7.17264	4.94528	7.6286	5.08294	4.47787	3.39676	4.42053	5.53105	3.37905	0.271052	0.0402882	0.163564	-0.492871	0.0879524	-0.456628
Ighv1-75	ENSMUST00000139626.2	0.692563	0.085039	0	0.0850384	0	0.680742	0	0.606509	0.0913471	0.126078	0	0.869094	0.0961913	0.4352	0.980277	0.680824	0.255698	0.325102	1.48412
Igkv3-2	ENSMUST00000123568.1	0	0.589033	2.91053	0.589087	2.91072	0.498736	0.87512	2.3435	0.547371	0.208087	1.74934	1.47616	0.177182	0.366639	-1.02707	0.688325	-0.207819	0.62184	-0.759912
Igkv3-1	ENSMUST00000144325.1	0	0.361052	0.970968	0.361549	0.971794	0	0	1.16513	1.71722	1.1087	1.82538	1.21203	1.30629	0.228467	65535	0.372476	1.44773	0.455814	1.24006
Ighv1-76	ENSMUST00000168116.1	0.54479	0.0252211	0.409037	0.0252192	0.409038	0.27004	0.333223	0.032832	0.107108	0.070346	0.0997366	0.160899	0.357882	0.639791	0.093714	0.182617	-1.8667	0.764744	-0.123948
Ighv1-76	ENSMUST00000020564.6	2.28362	0.640411	2.84689	0.640366	2.8469	1.86435	2.19363	0.599656	0.413627	0.892437	0.951225	1.77752	1.60466	0.491951	0.13196	0.0321285	-1.37433	0.561137	-0.130848
Ighv1-77	ENSMUST00000166450.1	0.119365	0.234595	0.204458	0.234595	0.204467	0.283904	0.157902	0	0	0	0	0.181077	0	0.707104	0.147053	0.0802212	65535	0.764731	-1.13976
Ighv1-77	ENSMUST00000028499.10	2.97554	0.381193	2.01334	0.381162	2.01334	7.23544	5.22168	3.06217	2.64315	1.46857	2.65255	8.33373	4.48807	0.0312336	2.00392	0.0887538	0.66169	0.000376635	2.04555
Ighv1-78	ENSMUST00000148256.1	0	0	0	0	0	0.206279	0.272329	0.327725	0	0.141546	0.169006	0.979228	0.602426	0.16457	65535	0.292329	65535	0.0387659	65535
Ighv1-78	ENSMUST00000141725.2	3.35534	0.318837	0.979277	0.318862	0.979334	8.10918	4.39058	1.51661	1.49114	0	1.34614	10.3826	1.39434	0.089112	2.39247	0.763438	-0.129057	0.0539425	2.30653
Ighv1-80	ENSMUST00000155521.1	0.0763293	0	0	0	0	0.217633	0.157594	0.0195328	0.0949383	0.0885852	0.0702591	0.174027	0.192107	0.0602886	3.61938	0.144719	2.16219	0.0335229	3.58399
Ighv1-81	ENSMUST00000207750.1	2.88282	0.000361001	0.990442	0.000360959	0.990434	2.80575	3.66914	0.828123	0.984201	0.668299	1.247	4.38343	2.75489	0.0416482	1.73452	0.572019	-0.0620831	0.000185508	1.87525
Ighv15-2	ENSMUST00000207751.1	0.0941311	0.127816	0.162698	0.127812	0.162703	0.242405	0.685416	0.378941	0.0974523	0.270406	0.172739	0.0788889	0.134744	0.424669	1.78054	0.668971	0.767608	0.685498	-0.338168
Ighv15-2	ENSMUST00000207998.1	0.621452	0	0.853634	0	0.853668	0.852241	0.8613	0.608501	0	0	0.177876	1.34435	0	0.57501	0.879351	0.464279	-1.24434	0.618644	0.529279
Ighv1-9	ENSMUST00000207239.1	0	0	0.0967081	0	0.0967355	0.636302	0	0	0	0	0	0	0	0.147074	3.03973	0.445591	65535	0.671611	65535
Ighv1-9	ENSMUST00000208009.1	0.699125	0	0	0	0	1.4967	0.765205	0.310254	0	0	0.157963	0.209861	0	0.111829	3.01584	0.732743	-0.256445	0.764718	-0.414188
Ighv1-82	ENSMUST00000166315.6	1.2895e-10	0.117134	0.170295	0.117123	0.170293	3.47868e-05	0	0.418407	0.00111015	0.0943915	6.70199e-07	0.246552	0.0243317	0.0015554	-12.6904	0.741459	0.160269	0.633178	0.236429
Ighv1-82	ENSMUST00000211781.1	0	0.00340921	0.039908	0.00340891	0.0399077	0.0243734	0.0077277	0	0.00838232	0.00580088	0.00573021	0.0168195	0	0.678633	-0.11038	0.405233	-1.79926	0.692053	-1.04287
Ighv1-84	ENSMUST00000105257.3	0	0.209695	0	0.209683	0	0	0.0261207	0.0449629	0	0.128291	0.122433	0.166972	0.0300185	0.318792	-2.68306	0.613035	-0.182253	0.764706	0.231803
Ighv1-11	ENSMUST00000069949.12	195.802	71.3421	159.31	71.3384	159.312	80.1927	207.318	151.657	131.227	114.317	98.2822	167.844	170.475	0.230809	0.129421	0.647501	-0.0853586	0.731173	0.364189
Ighv1-12	ENSMUST00000203954.2	2.2284	2.65038	6.0863	2.65027	6.08643	0.598993	2.34165	8.34764	4.22198	4.78326	3.04937	4.03306	7.3473	0.0386309	-1.42219	0.657582	0.37233	0.705862	0.530148
Ighv1-12	ENSMUST00000204158.2	30.8265	6.37733	3.49158	6.37755	3.49184	1.33389e-08	0.476418	6.48883	0.818982	2.95604	6.12284	8.70461	14.4364	2.67863e-08	-5.40783	0.00523783	-1.30368	0.755318	0.194247
Ighv1-12	ENSMUST00000204885.1	42.4854	11.8348	23.6606	11.8343	23.6611	56.7199	32.697	28.2368	18.4401	28.5169	37.4268	28.4895	12.6854	0.465512	0.978158	0.450059	0.311009	0.298172	-0.140625
Ighv1-15	ENSMUST00000204188.2	76.4952	52.993	111.504	52.9919	111.508	6.30054	107.721	57.7446	54.3326	57.4329	47.5504	38.1714	70.3766	0.010971	-0.508439	0.00165374	-0.579648	0.00974388	-0.579413
Ighv1-16	ENSMUST00000203220.2	388.996	236.308	552.541	236.298	552.551	252.201	400.558	396.64	291.246	339.468	273.91	255.137	304.924	0.0593786	-0.269222	0.147625	-0.273931	0.0436227	-0.490189
Ighv1-18	ENSMUST00000114459.7	125.555	84.0501	182.998	84.0443	182.999	38.632	142.103	185.011	146.876	151.96	148.865	131.263	136.663	0.010849	-0.545889	0.564789	0.261784	0.315392	0.0220698
Ighv1-18	ENSMUST00000204090.1	48.2564	15.3481	35.0105	15.3493	35.0137	67.0894	41.2619	32.7423	19.1628	36.0114	38.4273	48.2449	13.0983	0.554124	0.862545	0.759362	0.0841837	0.548601	0.0418041
Ighv1-19	ENSMUST00000204902.1	3.98974	1.4725	1.96333	1.47256	1.96351	4.72826	3.80955	1.66453	1.18803	1.34867	3.0967	3.56172	1.16463	0.549942	0.974624	0.687909	-0.251755	0.751009	0.121485
Ighv1-19	ENSMUST00000203655.1	0	0.19154	0	0.191585	0	0	0	0.388484	0	0.292424	0	0.742329	0	0.707092	65535	0.704078	1.15157	0.396872	2.27617
Ighv1-20	ENSMUST00000205204.1	2.53169	0.66445	1.56144	0.6644	1.56144	5.09124	3.24783	1.0059	0.825371	0.912503	2.08791	3.1947	1.1709	0.252113	1.57788	0.683879	-0.20948	0.614782	0.644174
Ighv1-20	ENSMUST00000090002.9	54.6169	56.4204	162.064	56.4175	162.067	112.866	132.203	110.025	77.7705	104.257	103.026	102.24	87.0633	0.326504	0.317673	0.627654	0.00662419	0.205901	-0.0548156
Igkv2-137	ENSMUST00000146628.7	0	0.219261	0.191004	0.219248	0.191006	0.246967	0.153328	0.608321	0.085995	0.443581	0.356563	0.621925	0.283004	0.599555	0.286455	0.502745	1.18694	0.501413	1.4632
Ighv1-85	ENSMUST00000152227.7	22.0133	4.79842	19.8573	4.79806	19.8573	17.6361	21.6277	14.6762	12.8912	9.55267	8.55273	16.725	17.6858	0.57312	0.460733	0.493176	-0.321132	0.716984	0.270394
Ighv1-22	ENSMUST00000135988.7	8.18856	1.56003	7.63653	1.55998	7.63676	8.42152	14.7577	6.1752	4.41307	5.46344	5.64796	14.2131	9.82336	0.473305	1.12432	0.736664	0.0291591	0.181996	1.17671
Ighv1-23	ENSMUST00000129039.7	2.24207	0.785923	1.24602	0.785988	1.24617	9.80992	3.74598	2.11159	0.462144	1.3702	0.945222	1.39846	0.30207	0.0959757	2.42601	0.770178	-0.0452508	0.636855	-0.568852
Ighv1-24	ENSMUST00000023110.6	0	0.223173	0.239271	0.223184	0.239292	1.6208	0.185329	0.11292	0.113814	0.240703	0.403613	0	0	0.309121	2.28743	0.790688	0.235355	0.764693	65535
Ighv1-24	ENSMUST00000078856.7	0.0512558	0	0	0	0	0.0107706	0.0415628	0.0181521	0.0204216	0	0.0207222	0.0612607	0	0.365898	1.35194	0.58296	0.532145	0.352244	1.57917
Ighv1-26	ENSMUST00000202096.1	0.07235	0.0147754	0.0251973	0.0147743	0.025198	0.281395	0.0390763	0.0477205	0.0358756	0	0.115182	0.0278966	0	0.181994	2.39525	0.592117	0.706218	0.76468	-1.12678
Ighv1-31	ENSMUST00000149146.1	0.16942	0.0680493	0.0620434	0.0680441	0.0620434	0.285031	0.214007	0.230545	0.0954757	0.14971	0.194574	0.349088	0.0678433	0.412989	1.53808	0.460733	0.96375	0.438534	1.27874
Ighv1-31	ENSMUST00000023486.14	119.045	96.6776	117.795	96.6701	117.794	18.042	76.9054	107.151	96.9135	69.6738	97.1999	109.566	97.6283	9.57977e-05	-1.207	0.0685124	-0.241021	0.161301	-0.0812153
Ighv1-34	ENSMUST00000120680.1	7.88852	0.000186651	1.55142	0.00018489	1.55157	9.7715	6.17194	0.998251	1.74268	0	2.03237	3.77616	0	0.0561326	1.85845	0.597622	-0.881451	0.719624	-0.219518
Ighv1-36	ENSMUST00000124243.1	6.69324	2.13295	1.15355	2.13244	1.14591	1.30929	0	1.08483	0	1.15174	0	1.94218	6.50505	0.657453	-2.01809	0.468681	-2.24559	0.508887	0.671605
Ighv1-36	ENSMUST00000137901.1	2.9072	0.648945	0.840394	0.649043	0.840612	5.89451	4.14767	1.37673	1.6432	0.37524	1.54818	4.76772	0	0.200318	2.09259	0.752478	0.0700821	0.461875	1.01789
Ighv1-37	ENSMUST00000155929.1	0.655366	0	0	0	0	0.466728	0.180476	0	0	0.217989	0.42738	0	0	0.316264	1.30385	0.614585	0.299752	0.764668	65535
Ighv1-37	ENSMUST00000231912.1	0	1.13027	0	1.13035	0	1.95129	0	0	0	0.13322	0	0	1.27882	0.629596	1.10964	0.0235474	-3.76291	0.677754	0.500023
Ighv1-39	ENSMUST00000128285.1	4.13774	0.94732	0.581836	0.947331	0.581857	7.88193	3.77366	1.23201	0.501262	16.7109	0.478182	2.97476	5.73556	0.0619432	2.01767	0.000151597	1.71674	0.0525107	1.59744
Ighv1-42	ENSMUST00000046114.4	100.184	172.104	118.52	172.119	118.532	92.3668	90.2168	143.827	150.148	157.157	156.616	105.741	136.002	0.0154505	-0.578142	0.497737	0.156774	0.0938646	-0.173225
Ighv1-42	ENSMUST00000145452.1	0.432066	1.08415	0.239153	1.08429	0.239175	0.287232	1.87189	1.11745	1.07882	0.461203	1.86089	0	0	0.658655	0.809989	0.702318	0.875344	0.453428	65535
Ighv1-43	ENSMUST00000102649.3	12.1675	12.7458	11.2838	12.745	11.2839	35.5465	18.81	11.2137	9.39723	11.5431	10.8742	13.6743	10.0467	0.515363	1.17399	0.266966	-0.163175	0.221775	-0.0222935
Ighv1-43	ENSMUST00000147165.7	3.30174	1.56609	2.48862	1.56603	2.48867	1.49661	1.62655	2.77108	3.7721	1.93517	1.58368	2.15314	2.58701	0.267341	-0.547438	0.748166	0.140405	0.63736	0.0544885
Igkv1-135	ENSMUST00000141855.1	0.58245	1.06453	0.526792	1.06476	0.526827	1.02918	2.89458	1.61913	0.27636	1.21871	0.933486	2.67314	1.63951	0.536158	1.38138	0.790676	0.426238	0.416036	1.51772
Igkv1-133	ENSMUST00000111332.1	0.249506	0.344675	0.386512	0.34466	0.386519	0.158853	0	0.306188	0.129178	0.303922	0.232422	0.16473	0.0897235	0.242714	-2.10788	0.571693	-0.495049	0.485911	-1.42817
Ighv1-47	ENSMUST00000052281.5	763.665	74.6133	373.138	74.6088	373.142	96.5395	527.173	467.892	407.091	343.291	329.163	890.691	982.329	0.18854	-0.089578	0.12006	0.22135	0.00601355	1.49684
Ighv1-47	ENSMUST00000023630.15	129.307	172.95	145.545	172.948	145.55	94.7429	113.82	134.896	129.366	135.148	122.122	93.4303	92.4379	0.00977653	-0.555499	0.021057	-0.233225	0.000425505	-0.721701
Igkv1-132	ENSMUST00000233134.1	0.622675	0	0.763899	0	0.764014	4.1842	1.00977	0.182166	0.856945	0	0.205352	0	0.215799	0.131661	2.59403	0.790663	-0.46728	0.688828	-1.99504
Igkv1-131	ENSMUST00000028035.13	0.292943	0.184183	0.592493	0.184165	0.592493	0.331076	0.642226	0.561635	0.462837	0.247338	0.189438	0	0.670656	0.598461	0.398269	0.754505	-0.0154899	0.66564	-0.139046
Igkv14-130	ENSMUST00000111620.9	6.75151	6.91454	6.77209	6.91416	6.77217	11.5899	6.79103	7.90528	8.22633	5.47487	7.21054	7.95713	6.50636	0.48264	0.429331	0.6732	0.0780426	0.418277	0.0835372
Igkv14-130	ENSMUST00000192150.5	2.74885	1.45791	0.61678	1.45784	0.616788	0	3.09752	0.901403	0.672331	2.49324	1.95983	1.53102	3.23326	0.50721	0.166828	0.775852	0.127108	0.572185	0.787973
Igkv9-129	ENSMUST00000143486.6	1.64798	0.974678	1.55109	0.974617	1.5511	1.91764	1.18399	2.51307	2.04565	1.41002	1.05633	2.25957	1.54427	0.56035	0.210909	0.657073	0.390395	0.709931	0.505339
Igkv9-129	ENSMUST00000194855.5	0.933474	0.342134	1.65319	0.342152	1.65326	2.15305	0.158984	2.02374	1.65706	0.750846	1.25509	2.28965	0	0.636382	0.231198	0.583515	0.529637	0.736874	0.217163
Igkv17-127	ENSMUST00000195571.1	0.89715	0.0645595	0.116363	0.0645544	0.116358	0.563779	0.397666	0.0330076	1.29302e-08	0.396174	0.296345	0.854963	0	0.441793	0.932943	0.7491	-0.473232	0.476302	0.763601
Igkv17-127	ENSMUST00000155808.1	1.03224	0	0	0	0	0	3.09355	0.386935	0	0	0	0	0	0.0652837	2.90541	0.79065	-1.09369	0.764655	65535
Ighv8-4	ENSMUST00000212168.1	5.32808	0.491567	2.65621	0.491527	2.65621	10.7419	8.85581	6.05932	4.31718	3.09783	3.81616	14.825	9.36732	0.01167	2.07556	0.00425206	0.894851	5.77879e-07	2.37942
Ighv8-4	ENSMUST00000212987.1	0.432009	0	0.600542	0	0.60054	5.18794	2.61843	1.41772	1.92973	0.613802	0.905636	4.41705	3.54999	9.37827e-05	3.57897	0.000925591	1.89732	1.51349e-07	3.60837
Ighv1-49	ENSMUST00000194808.5	0.613543	0.109343	0.599097	0.109337	0.599102	1.23234	0.537977	0.319967	0.355793	0.992815	0	0.769831	1.76737	0.489103	1.12416	0.73064	0.038765	0.114527	1.64339
Ighv1-49	ENSMUST00000192001.5	1.25138	0.0562636	1.64057	0.0562605	1.64057	2.17565	2.69188	1.31457	1.22581	0.803059	1.02127	2.20018	1.58493	0.332378	1.38943	0.566851	0.232121	0.318378	1.02657
Ighv8-5	ENSMUST00000194730.1	0	0.0560387	0	0.0560387	0	0.156942	0	0.087515	0.264001	0.346609	0	0.546211	0.124567	0.435218	1.80766	0.162327	2.96092	0.097279	3.90327
Ighv1-50	ENSMUST00000048309.11	4.35469	0.231086	1.46252	0.231064	1.4625	3.51217	3.94748	1.42659	1.30958	0.386312	1.66579	5.37486	3.146	0.221609	1.26836	0.721295	-0.371247	0.0139063	1.46025
Igkv14-126	ENSMUST00000033805.14	11.7708	24.714	12.5016	24.7131	12.5018	11.8529	10.9961	13.9529	17.6553	15.9639	13.0689	8.47286	10.4954	0.0211455	-0.593651	0.111844	-0.185488	0.0014804	-0.862194
Igkv11-125	ENSMUST00000112978.1	1.96719	4.51992	3.18217	4.51977	3.18225	1.15243	1.339	2.87314	2.9409	3.7892	3.69005	3.20031	2.36149	0.041641	-1.47973	0.543979	-0.0640794	0.30678	-0.321154
Igkv11-125	ENSMUST00000103045.3	20.1378	13.0205	10.3757	13.0202	10.3761	12.0086	10.7408	0.517387	0.881818	1.58838	1.41093	0.900773	0.803369	0.193617	-0.234903	2.94979e-17	-3.60564	5.14722e-10	-3.97361
Igkv9-124	ENSMUST00000115807.8	4.33133	1.89777	1.68928	1.89788	1.68941	1.55589	2.57657	2.83518	4.18437	2.46127	3.73938	8.82758	7.42396	0.485986	-0.155344	0.59004	0.522327	0.112606	1.82016
Igkv9-124	ENSMUST00000023364.6	6.20009	12.7495	12.5905	12.749	12.5907	15.1569	10.0997	24.3554	22.1891	28.7398	27.5637	29.0903	19.6592	0.273497	0.150672	0.0211262	1.17645	0.427643	1.0994
Igkv9-123	ENSMUST00000127780.1	0.522176	1.01818	0.53303	1.01833	0.533113	1.12666	1.07098	2.31165	1.64398	2.41958	3.36885	1.13887	2.24836	0.658637	0.59997	0.331365	1.74854	0.418289	1.22412
Igkv1-122	ENSMUST00000117880.7	0.0595181	0.0437958	0.167356	0.0437938	0.167359	0	0.0483076	0	0.0307724	0	0.03691	0.262022	0	0.555139	-1.99625	0.320112	-2.50972	0.612056	0.443114
Ighv1-52	ENSMUST00000034052.13	0	0.18087	0.205153	0.180861	0.205155	0	0.0888582	0	0	0	0	0	0	0.336341	-1.79717	0.0120178	65535	0.338281	65535
Ighv1-52	ENSMUST00000210799.1	0	0	0.16048	0	0.160485	0	0	0	0	0	0.212913	0	0	0.707081	65535	0.749277	-0.270224	0.671291	65535
Igkv17-121	ENSMUST00000044730.11	14.8701	2.07561	12.1756	2.07544	12.1756	9.87377	17.1444	12.6706	11.828	8.61248	12.6967	23.8929	14.5108	0.690163	0.639082	0.0657754	0.400745	0.0382422	1.1464
Igkv17-121	ENSMUST00000107586.2	14.3773	0.737029	3.52259	0.736969	3.52259	8.49819	10.5088	5.35373	3.46168	4.10211	5.406	18.4951	6.98453	0.256901	1.05333	0.450958	0.000499075	0.00108825	1.47615
Ighv1-53	ENSMUST00000151729.7	0	0	0.701844	0	0.702256	0	3.79905	0	0.56408	0	0	3.12862	2.58136	0.176901	2.75792	0.718553	-0.993746	0.0355248	3.34577
Ighv8-6	ENSMUST00000143220.1	7.85497	0.794202	1.12763	0.794328	1.12759	7.92598	5.82539	4.44798	3.05478	1.65894	3.633	11.0263	3.82361	0.24661	1.55515	0.515666	0.451124	0.11757	1.66603
Ighv8-6	ENSMUST00000034097.7	159.375	46.3795	147.014	46.3754	147.016	152.543	184.668	134.163	107.193	88.5615	83.4788	182.916	163.069	0.647931	0.626256	0.72566	-0.0798698	0.48376	0.663314
Ighv1-54	ENSMUST00000211836.1	0.257235	0.395828	0.914615	0.395867	0.914729	3.88365	0.866804	0	0.425503	1.20258	0.481568	0.484731	0.610875	0.284652	2.04479	0.73305	-0.126271	0.690651	-0.0715468
Ighv1-55	ENSMUST00000147040.2	1.94793	10.2143	0	10.2223	0	21.5605	17.9557	0	0	0.927149	0	28.2166	0	0.271998	2.14187	3.3484e-07	-4.27163	0.413001	1.65597
Ighv1-56	ENSMUST00000212861.1	0.0459109	0	0.025594	0	0.0255943	0.14609	0.112154	0	0	0.0246432	0.0565565	0.121815	0	0.232138	2.73313	0.733249	0.0639431	0.430323	1.64909
Ighv1-56	ENSMUST00000031478.5	17.2717	9.62534	15.6339	9.62439	15.6336	6.38449	12.9508	13.6936	11.9823	11.7803	12.2238	13.5497	12.3545	0.0230157	-0.487885	0.424732	-0.126456	0.184041	-0.0659356
Igkv9-120	ENSMUST00000136629.1	7.34318	8.02596	7.23277	8.0273	7.23447	0.249251	8.20553	6.18142	4.85815	4.63638	6.04308	10.0609	10.5986	0.116989	-0.841047	0.316095	-0.479927	0.755943	0.447919
Ighv8-8	ENSMUST00000136442.1	1.87276	1.54477	1.78069	1.545	1.78094	4.70376	8.80081	1.45674	1.02467	1.17506	3.27366	2.57075	1.23689	0.279446	1.98575	0.736227	0.0232528	0.703686	0.159268
Ighv1-58	ENSMUST00000148773.1	0.904182	4.79177	2.51588	4.79382	2.52089	1.18258	2.01984	2.59844	2.01474	7.51083	3.15417	5.57832	5.9915	0.331683	-0.955574	0.746148	0.298664	0.570745	0.897558
Ighv1-59	ENSMUST00000208772.1	0.0811897	0	0.160873	0	0.160877	0.199765	0	0.0426124	0	0	0	0.0712776	0	0.510316	0.309668	0.514322	-2.91929	0.67468	-1.17712
Ighv1-59	ENSMUST00000054310.3	6.47602	11.5761	5.36409	11.5752	5.36404	5.63406	5.0983	9.07466	9.65944	10.5779	9.44888	4.30359	3.881	0.0743969	-0.588868	0.704082	0.263766	0.0130715	-0.979853
Ighv1-61	ENSMUST00000120454.2	10.6366	25.3105	12.7729	25.3128	12.7743	5.1323	10.0642	15.6535	15.3696	13.7947	11.0643	7.51907	6.63625	0.0236965	-1.19215	0.182723	-0.313499	0.00554393	-1.29454
Iglv1	ENSMUST00000106098.7	15.253	2.66421	10.585	2.66403	10.5851	27.2865	22.6676	13.0255	10.9061	9.65605	7.71739	22.8922	19.7059	0.112307	1.58071	0.308804	0.306423	0.0232849	1.35089
Igkv1-117	ENSMUST00000026550.13	3.67916	0.465336	0.805806	0.465306	0.805812	0.598228	1.11817	0.719321	0.48502	0.319183	0.990486	3.24166	2.81804	0.41511	-0.535932	0.367982	-0.985325	0.171064	1.28393
Ighv1-62-1	ENSMUST00000210320.1	0.212959	0.0155554	0.0237179	0.0155545	0.0237182	0.0540094	0.0379319	0.0229766	0.152914	0.0685183	0.0261984	0.0375469	0.0613263	0.610434	-0.342808	0.653135	0.214608	0.569204	-0.237941
Ighv1-62-1	ENSMUST00000152475.1	0	0	0	0	0	1.04856	1.35668	0	0.465109	0	0	0	0	0.00915064	65535	0.24572	65535	0.764642
Iglv3	ENSMUST00000131779.7	6.21688	3.04404	6.9631	3.0441	6.96363	4.62838	8.53883	5.27406	4.13907	6.10587	6.29163	10.91	11.3801	0.536591	0.327564	0.762774	0.0556455	0.352104	1.08702
Igkv2-112	ENSMUST00000150843.7	14.4526	4.51246	11.3249	4.51197	11.3247	17.13	16.9532	8.70772	9.18676	5.8116	6.43281	12.1989	10.3001	0.591002	0.885389	0.435535	-0.292046	0.663243	0.286189
Igkv2-112	ENSMUST00000184105.7	9.87711	5.60501	8.26625	5.60495	8.26674	12.4578	15.3329	7.56022	6.81598	6.46945	13.9296	14.7755	15.3864	0.652717	0.885028	0.755438	0.208487	0.384392	1.00315
Ighv1-62-2	ENSMUST00000184932.7	1.44801	0.0929101	0.928599	0.0929167	0.928658	1.90959	1.83874	0.36097	0.464468	0.739649	0.231014	1.7297	0.805785	0.321705	1.4245	0.606031	-0.636883	0.452924	0.860511
Ighv1-62-2	ENSMUST00000145904.1	1.82138	1.83605	1.46911	1.83644	1.46955	0.286798	3.72146	2.25565	1.77888	0.742932	1.05832	1.08078	3.44953	0.629566	0.248938	0.668532	-0.209111	0.642361	0.425572
Ighv1-62-3	ENSMUST00000138509.7	1.58938	0.564542	0	0.564618	0	0.354551	0.70119	0.4906	0	4.93003	1.10096	0.682841	0	0.57963	-0.042648	0.0742679	1.58432	0.569142	-0.671282
Ighv8-9	ENSMUST00000183388.1	0	2.07501	0	2.07469	0	0.524313	2.93113	1.06811	0	0.938822	0	0.621342	2.04622	0.583017	1.05779	0.550667	-0.726087	0.567496	0.684443
Ighv8-9	ENSMUST00000183349.1	1.68615	2.3223	0.433392	2.32247	0.43342	7.42208	3.19454	0.273189	1.09967	1.02963	1.09614	1.36577	0.166651	0.342903	1.88264	0.407691	-0.718825	0.533166	-0.909802
Iglv2	ENSMUST00000160211.1	0	0	0	0	0	0	0	0.324633	0.306813	0.20277	0.368299	0	0	0.707069		0.0178207	65535	0.764629
Iglv2	ENSMUST00000230102.1	1.41668	0.433993	1.07675	0.433991	1.07679	0.912044	1.23866	0.520061	0.738973	0.448397	0.222158	0.846515	1.1281	0.674623	0.276761	0.524862	-0.879754	0.689609	0.153524
Igkv14-111	ENSMUST00000023363.7	132.483	49.97	112.335	49.9664	112.335	105.935	129.839	74.4955	61.245	60.2265	69.6002	99.3309	103.875	0.437579	0.366856	0.030529	-0.461471	0.516726	0.152394
Igkv1-110	ENSMUST00000219375.1	0.111843	0.0815072	0	0.0815021	0	0	0.151335	0.060159	0.0381464	0	0	0	0	0.671305	0.461017	0.567047	-1.16139	0.764617	65535
Igkv2-109	ENSMUST00000171473.2	0.839868	0.706443	0.944896	0.70641	0.944913	1.10708	1.02251	0.849577	1.8304	0.713679	0.855868	0.581004	0.345208	0.61868	0.361992	0.715886	0.358717	0.453335	-0.83917
Ighv1-63	ENSMUST00000198995.4	0.175202	0.15428	0.172529	0.154275	0.172537	0.060979	0.160758	0.0578373	0.0831026	0.0723812	0.208506	0.34499	0.102255	0.550093	-0.580286	0.563955	-0.652484	0.677803	0.431929
Ighv1-64	ENSMUST00000043983.10	5.6031	0.365798	2.43375	0.365766	2.43373	8.16397	9.77753	2.27288	1.61421	1.72494	1.84378	6.77082	4.10551	0.0157624	2.00145	0.758371	-0.26541	0.0327635	1.27935
Igkv16-104	ENSMUST00000195164.1	1.6529	0.12285	0.777542	0.122845	0.777552	1.79443	2.57108	0.543925	1.06009	0.196824	0.595696	2.36861	0.664988	0.215054	1.65994	0.7685	-0.20526	0.306712	1.13482
Igkv15-103	ENSMUST00000053078.4	3.62975	1.44366	2.36249	1.44356	2.3625	1.65609	3.00869	4.29659	4.24436	3.27084	3.73569	4.71677	2.34304	0.406581	0.0529155	0.163616	0.789715	0.642736	0.650736
Igkv20-101-2	ENSMUST00000218363.1	1.21421	0.182951	0.959459	0.182942	0.959474	0.300008	0.231583	0.839965	0.149012	0.123006	0.44883	0.533131	0.768374	0.347079	-1.39664	0.550901	-0.842732	0.748092	-0.104849
Igkv14-100	ENSMUST00000217813.1	0	0.111508	0.249456	0.111511	0.249517	1.00392	0	0	0.213201	0.383937	0.530878	0	0	0.407058	1.79752	0.614575	0.965661	0.41858	65535
Igkv14-100	ENSMUST00000220332.1	0	0.0534969	0	0.0534937	0	0.413637	0.23803	0	0	0	0.106941	0.376637	0	0.0932516	3.92858	0.750933	0.321259	0.211727	3.13762
Igkv1-99	ENSMUST00000074807.7	4.72098	1.2882	7.28822	1.2881	7.28822	6.23886	6.06465	3.29216	2.56994	3.03112	2.85165	6.49044	4.73548	0.596864	0.491799	0.235453	-0.57524	0.762969	0.359563
Igkv1-99	ENSMUST00000218580.1	0.324576	0.103372	0.0319024	0.103364	0.0319025	0.0557123	0.0480562	0.0476616	0	0.046385	0.08443	0.147412	0.0224325	0.474779	-1.19788	0.365621	-1.41551	0.719707	-0.48703
Igkv12-98	ENSMUST00000076354.12	1.78475	3.64325	6.53547	3.64307	6.53558	8.42833	3.09441	3.03033	2.61572	5.56012	4.57195	6.68828	4.36949	0.51829	0.379619	0.497883	-0.16694	0.639127	0.320195
Igkv12-98	ENSMUST00000115526.1	0	0.0104545	0	0.0104536	0	0	0	0.0396703	0	0	0	0	0	0.707058	65535	0.714434	1.24593	0.654549	65535
Igkv10-96	ENSMUST00000149982.1	0.0639579	0	0.0169121	0	0.016912	0.108785	0.100304	0	0.00795966	0.0167237	0.105703	0	0.0113023	0.149666	2.4184	0.557468	0.73708	0.687346	-1.79102
Igkv10-95	ENSMUST00000034313.12	10.4119	10.3743	8.0761	10.3741	8.07637	13.1282	14.0018	16.7627	15.7396	13.5737	11.971	13.8945	13.4518	0.544291	0.519588	0.481772	0.61692	0.740332	0.531044
Igkv10-95	ENSMUST00000065135.11	4.64136	1.9998	2.40133	1.99971	2.40138	2.12822	5.38208	10.7128	10.8722	8.23061	8.96593	8.66097	8.72293	0.625813	0.481953	0.00072729	1.85038	0.0911605	1.69276
Igkv10-94	ENSMUST00000138656.1	0	0.151948	0.129402	0.15195	0.129409	0.80624	0	0.156755	1.45674	0.448311	0.223526	0.413568	0.384098	0.401498	1.84075	0.213511	2.34387	0.401989	1.82532
Ighv8-11	ENSMUST00000123554.1	0	0	0.652416	0	0.652263	1.76138	0.983776	0.558547	0	0.513378	2.0807	0.951507	0	0.295583	2.39512	0.543945	1.59479	0.528515	0.866519
Ighv1-74	ENSMUST00000143504.7	0	0.166558	0.242374	0.166585	0.242394	1.91062	0	0.528493	0.463816	0	0	0.418221	0.319262	0.275907	2.54595	0.746765	0.600774	0.492289	1.17259
Ighv1-74	ENSMUST00000228680.1	0.144807	0.0204561	0.022856	0.0204542	0.0228529	0.00917815	0.126726	0.0858362	0.0541186	0.146573	0.150716	0.0360561	0.0179672	0.631547	0.553965	0.258425	1.23981	0.764604	-0.77697
Ighv1-7	ENSMUST00000106739.7	0.0679086	0	0	0	0	0.528506	0.257286	0.336835	0.284285	0.0990183	0.150826	1.00322	0.31284	9.60359e-05	4.85441	1.41861e-06	4.00288	6.80353e-09	5.59842
Igkv3-9	ENSMUST00000033339.7	0.0385179	0	0	0	0	0.230511	0.191776	0.055044	0	0.0286952	0	0	0	0.012096	4.77655	0.382997	1.4423	0.764591	65535
Igkv3-7	ENSMUST00000210055.1	0.0653429	0	0.0321897	0	0.0321899	0.154452	0.690199	0.408151	0.469522	0.057314	0.0938592	0.38672	0.431098	0.0219871	4.02485	0.00368674	3.30945	0.00671363	3.97828
Igkv3-7	ENSMUST00000171394.2	0.341833	0.0531467	0.160947	0.0531434	0.160948	0.0684876	0.854208	0.547188	0.66922	0	0.301701	0.631758	0.902082	0.399273	1.58289	0.240758	1.30124	0.0826591	2.31611
Igkv3-5	ENSMUST00000210826.1	0.0516877	0.029004	0.0429281	0.0290022	0.0429285	0	0	0.08664	0.0474688	0	0	0.182955	0.137237	0.707046	65535	0.790637	-0.222209	0.288656	2.03332
Igkv3-4	ENSMUST00000098596.10	3.24392	1.1357	1.93005	1.13563	1.93008	3.94164	5.16922	2.68465	2.82548	2.20536	2.37726	4.92986	4.07705	0.447406	1.28064	0.563744	0.428298	0.27565	1.26408
Igkv3-3	ENSMUST00000189936.6	26.2525	17.2815	33.0232	17.2807	33.0238	29.464	37.8159	24.8689	19.8082	23.7426	18.7418	20.4739	26.1587	0.426603	0.406919	0.339345	-0.219566	0.215422	-0.121918
Igkv3-10	ENSMUST00000018333.12	13.2258	10.6767	18.0029	10.676	18.0031	17.9543	17.8794	13.8091	13.734	11.9422	11.6506	14.4821	12.227	0.407706	0.343894	0.456368	-0.143087	0.271413	-0.080092
Igkv3-10	ENSMUST00000189433.1	1.86199	0	0	0	0	4.98462	2.64643	0.925487	0	0	0	2.40963	5.04141	0.0470548	3.35696	0.790624	-0.686633	0.0174058	3.32252
Ighv6-6	ENSMUST00000185493.6	0.934421	0	0.416073	0	0.41613	0.518244	0	0	0.36455	0.606007	0	0.643404	0.373308	0.671607	-0.447364	0.790611	-0.542182	0.456507	0.524844
Ighv6-7	ENSMUST00000190258.1	0.974663	0.345118	0.406783	0.345151	0.406831	0	0	0.377897	0	0	0	0	0	0.217063	65535	0.192066	-2.3915	0.412568	65535
Ighv8-2	ENSMUST00000191512.1	1.52256	0.967082	2.08619	0.967088	2.08681	4.76923	2.03834	1.61488	1.26868	2.61019	0.313653	4.25405	1.37423	0.495682	1.15744	0.758354	-0.0718108	0.496904	0.88299
Igkv6-14	ENSMUST00000185539.1	4.6776	1.69579	3.5837	1.69584	3.58394	5.17304	6.69585	3.43471	2.97472	4.49785	2.80191	2.74958	4.09697	0.577042	0.961547	0.733412	0.169505	0.74273	0.167811
Ighv10-1	ENSMUST00000020289.9	47.1992	23.7276	48.9296	23.7258	48.9297	79.5306	52.2235	26.4815	20.218	25.1576	25.4665	37.5204	36.8317	0.685765	0.774828	0.00036133	-0.662158	0.230614	-0.0505741
Ighv1-71	ENSMUST00000219240.1	1.2293	0.191848	0.752894	0.191866	0.752972	3.66203	3.75587	0.71618	0.9482	0.421304	0.482596	1.98653	1.76654	0.121504	2.57191	0.752795	0.0417025	0.277866	1.58897
Ighv1-71	ENSMUST00000219132.1	0	0	0.969844	0	0.970183	0	0	0.521116	0	0	0.49788	0	0	0.707035	65535	0.725831	-0.607	0.764578	65535
Igkv6-13	ENSMUST00000187985.6	0.722421	0.0907783	0.175084	0.0907757	0.17509	0.0036037	0.512711	0.955862	0.780429	0.227259	0	0.819776	0.30746	0.672846	0.0415419	0.308412	0.968684	0.372218	1.16801
Igkv6-13	ENSMUST00000049449.10	0	0	0.183262	0	0.18326	0.198373	0.229731	1.59849	0.431371	0.347593	0.628956	2.00771	0.631299	0.455414	1.54599	0.00020113	3.358	0.000432762	4.16995
Ighv1-72	ENSMUST00000188478.1	0.0243188	0	0.0135606	0	0.0135606	0.127849	0.0897553	0.0934689	0.0380913	0.0561481	0.0300544	0.0223762	0.0928526	0.127165	3.40267	0.188117	2.40372	0.238254	2.48547
Ighv1-4	ENSMUST00000167080.2	0.324099	0.232781	0.0130373	0.232764	0.0130379	0.417346	0.274954	0.192281	1.01951	1.14309	1.37715	0.540399	0.520633	0.58472	1.08525	0.0106087	2.51574	0.328506	1.70125
Ighv8-13	ENSMUST00000150042.7	0.970282	1.41729	0.970088	1.41716	0.970081	0.549867	0.575301	1.15353	1.71838	1.38761	1.12652	0.634132	0.438827	0.0846773	-1.03021	0.750651	0.228871	0.0603374	-1.09876
Ighv8-13	ENSMUST00000146003.8	9.73206	9.3953	8.56671	9.39448	8.56664	11.8204	8.51936	8.80736	10.8571	9.86278	9.56435	8.36552	9.05251	0.323473	0.155452	0.68426	0.0980075	0.305283	-0.0682693
Ighv1-5	ENSMUST00000107053.10	0	4.61389	0.114961	4.61504	0.115584	0	0	3.39193	1.67105	0.000115227	1.45512	1.25147	0	0.00215632	65535	0.39799	-0.215355	0.10692	-1.59621
Ighv1-5	ENSMUST00000132888.8	0.404516	0	0.26347	0	0.263492	0.543114	0	0	0	0.412185	0.393223	0.215568	0.152711	0.470576	0.543661	0.750451	0.112126	0.590389	-0.0167945
Igkv3-12	ENSMUST00000138448.2	0.591626	0.145362	0.796674	0.145365	0.796722	0.376461	1.66373	0.767477	0.318728	0	1.43811	1.51284	1.68599	0.551469	1.04277	0.718582	0.349955	0.25582	1.69161
Ighv10-3	ENSMUST00000161198.2	1.7999	2.13144	1.11443	2.13142	1.11447	0.82551	1.12823	0.445685	1.56682	1.00687	0.679625	0.449911	0.166794	0.293779	-0.763494	0.276271	-0.842598	0.0912899	-2.42708
Gm17472	ENSMUST00000028200.8	37.0802	38.6062	34.6999	38.6044	34.7007	38.1275	38.9768	38.8267	34.5226	37.6958	38.1992	33.3768	42.0348	0.167737	0.0695272	0.462559	0.0223198	0.239926	0.0375024
Ighv1-13	ENSMUST00000137694.7	2.36356	0.774667	1.00718	0.774631	1.00719	0.561495	1.84234	1.40496	0.860544	1.6817	0.780371	3.82031	2.04858	0.546054	0.0199084	0.790599	-0.00432911	0.325229	1.30766
Ighv5-8	ENSMUST00000144152.1	0	0.706518	0.1794	0.7066	0.179439	0	0.565221	0	0.665407	0.360725	1.25467	1.38823	0	0.668922	-0.326529	0.746562	0.686126	0.575536	0.969831
Gm20730	ENSMUST00000123762.1	6.32467	4.60916	1.15072	4.60883	1.15132	6.69056	4.13662	6.78709	3.61077	1.03344	5.10768	4.07525	3.73424	0.671842	0.60109	0.763116	0.212303	0.726436	0.129733
Trbj1-1	ENSMUST00000143199.1	4.26226	2.6285	2.45939	2.62976	2.45961	4.85812	7.92259	2.90598	2.85149	3.05717	4.40409	6.44028	1.91007	0.545236	1.14587	0.78205	0.194489	0.677105	0.531814
Trbj1-2	ENSMUST00000059372.10	1.96916	0.262294	1.40609	0.262274	1.40608	1.78008	1.10239	1.61489	1.24735	0.60249	0.34452	3.01067	1.24077	0.678084	0.441637	0.782214	-0.156162	0.347588	1.00228
Trbj1-3	ENSMUST00000183902.1	0	0	0.401423	0	0.401472	0.349355	0.62702	0	0	0	0	1.30032	0	0.458646	1.60415	0.0579552	65535	0.282177	2.01751
Trbj1-3	ENSMUST00000165420.7	0.00238147	1.71204e-10	0	1.7128e-10	0	0	0.421591	0.0065319	0.00618884	0.66061	0.194732	0	1.32498	0.000597042	8.78978	1.47218e-07	8.83173	1.47704e-10	10.4418
Trbj1-4	ENSMUST00000202588.1	0.108826	0.19468	0.0540154	0.19467	0.0540161	0.093512	0.156129	0.130797	0	0.0259925	0.149067	0.0562319	0.03479	0.622269	0.0419713	0.528035	-0.665029	0.598357	-1.4136
Trbj1-5	ENSMUST00000113751.7	1.45697	0.995046	2.32728	0.995108	2.32754	1.55736	0.320566	1.12832	1.37098	0.271372	1.87674	1.48743	0	0.433818	-0.7872	0.597068	-0.479912	0.508807	-1.12352
Trbj1-6	ENSMUST00000202803.3	4.87041	4.22368	4.87244	4.22502	4.87369	3.60918	13.9096	6.14514	6.72277	3.28144	2.6154	5.51646	0.914835	0.65213	0.92511	0.73058	0.0242329	0.451768	-0.520611
Trbj1-7	ENSMUST00000113753.7	1.32615	1.35651	3.15255	1.35645	3.15263	0.551737	4.85195	4.61914	3.31593	2.26711	2.74056	0.73306	1.24233	0.498423	0.385109	0.48041	0.645237	0.153407	-1.0667
Trbj1-7	ENSMUST00000089570.6	1.42828	1.14366	2.12525	1.14361	2.12528	1.2454	1.80924	1.10991	0.986124	1.25408	1.38076	1.25952	0.783369	0.48577	-0.0609395	0.549013	-0.429835	0.455022	-0.641331
Trbj2-1	ENSMUST00000067137.13	17.5718	12.0703	11.673	12.0694	11.6729	21.7531	11.3052	13.386	11.2652	15.3576	12.9246	14.7985	16.083	0.429907	0.345227	0.615374	0.0243933	0.516384	0.246958
Trbj2-2	ENSMUST00000150249.7	0	0	0.70567	0	0.705546	3.07932	0	0	0	1.67229	0.710794	1.17089	0	0.267259	2.4476	0.636726	1.07782	0.531958	1.05259
Trbj2-3	ENSMUST00000201939.3	0.528076	0.758862	0.314873	0.758909	0.314991	0	0	0.5789	2.15857	1.33407	0.333839	0	0	0.47751	65535	0.605448	1.04127	0.704982	65535
Trbj2-4	ENSMUST00000149026.4	1.05152	0.933131	0.894303	0.933152	0.894353	1.87584	2.48641	1.30435	2.8914	0	0	0.516882	1.2891	0.553137	1.21236	0.777281	0.156215	0.745783	-0.0599304
Trbj2-5	ENSMUST00000066650.11	36.9347	27.4085	42.1844	27.4069	42.1848	20.0907	32.4155	35.2664	32.2732	36.3934	35.2474	35.7101	38.2283	0.0248694	-0.424065	0.527507	-0.0176689	0.289559	0.0697708
Trbj2-7	ENSMUST00000148987.7	3.56035	0	0.968365	0	0.968621	1.34054	6.56923	0.296801	0	0.537855	0	2.79683	0	0.189048	1.84683	0.231056	-2.39755	0.57419	0.346988
Traj44	ENSMUST00000138002.1	0	0.336546	0.791967	0.33659	0.792192	3.37814	3.2196	1.01712	0.482139	0.492563	0.876034	1.89216	0.695977	0.158437	2.86931	0.722301	0.667306	0.391723	1.51925
Traj43	ENSMUST00000139796.7	0	0.310058	0	0.310106	0	0	0.825082	1.05409	1.19685	0.527123	0	0	0.691295	0.534074	1.73382	0.234621	2.48529	0.455008	1.47858
Traj42	ENSMUST00000136884.1	0.394488	0	0.855108	0	0.855174	0.895624	0.334895	0	0	0	0.230204	1.4605	0	0.520451	0.547532	0.419326	-2.87075	0.460759	0.794728
Traj41	ENSMUST00000046777.10	3.50752	4.79716	6.16213	4.79673	6.16209	5.79259	4.96901	5.80427	4.06305	6.17271	4.91512	8.58352	4.76705	0.26818	0.0815372	0.633012	0.0429494	0.600641	0.392546
Traj40	ENSMUST00000142682.8	1.61963	3.27451	3.41812	3.27458	3.41835	4.92895	5.37683	3.10018	4.3816	5.58799	5.54217	5.10943	6.58538	0.654715	0.77992	0.608447	0.632695	0.566671	0.962335
Traj39	ENSMUST00000127784.1	1.40409	0.454251	1.02006	0.45418	1.02051	0	0.807872	1.26392	2.2937	1.25644	0	1.0062	0	0.634174	-1.10791	0.695315	0.467142	0.67527	-0.791195
Traj38	ENSMUST00000075249.5	2.63468	0.655377	1.17125	0.655323	1.17125	3.18052	3.44648	3.42492	2.79138	1.43218	1.69542	5.07839	3.42754	0.32277	1.39771	0.0739778	0.893379	0.026672	1.75782
Traj37	ENSMUST00000218461.1	0.0619038	0	0.0254808	0	0.0254812	0.415313	0.586441	0.150951	0	0.0472513	0.272391	0.542578	0	0.0065657	4.47178	0.107105	2.3818	0.0347351	3.58715
Traj35	ENSMUST00000219063.1	3.48732	0.381467	1.48172	0.381441	1.48172	5.31427	6.11908	4.39429	3.65169	2.89339	3.4444	10.0974	6.7734	0.0625102	1.98637	0.00151992	1.31757	1.56018e-05	2.54765
Traj34	ENSMUST00000218380.1	0	0	0	0	0	0	0	0	0.73939	0.503693	0.57567	0	0	0.707023		0.132473	65535	0.764566
Traj33	ENSMUST00000219751.1	0	0	0.305515	0	0.305553	0	0	0.470674	0.181829	0	0	0	0.994744	0.707011	65535	0.714639	0.41658	0.247447	2.02492
Traj32	ENSMUST00000218357.1	0	0	0.0396154	0	0.0396154	0.290942	0.12943	0	0	0	0	0.235805	0.0233205	0.0835281	3.72946	0.435973	65535	0.184736	3.03145
Traj31	ENSMUST00000219426.1	0.247316	0.0752429	0.0226023	0.0752368	0.0226022	0.772719	0.364853	0.148488	0.0750157	0.0480237	0.379758	0.812018	0	0.0682871	2.68251	0.476961	0.877911	0.130083	2.19613
Traj30	ENSMUST00000218427.1	0.23574	0.0208051	0.249309	0.0208035	0.249309	0.953803	0.864139	0.328346	0.794264	0.720598	0.480777	1.06369	0.891454	0.0765435	2.55017	0.0185235	1.90446	0.0162191	2.65514
Traj29	ENSMUST00000097974.8	3.733	2.86685	3.32932	2.86659	3.3293	1.36913	2.6775	1.29705	1.59778	1.20363	0.845643	0.87765	0.618163	0.157908	-0.672584	0.0138561	-1.3836	0.00479758	-2.10837
Traj28	ENSMUST00000106095.2	60.3479	33.0182	34.643	33.0173	34.6441	19.0755	28.0869	14.6694	17.4045	12.1306	13.9092	17.349	30.8175	0.0144946	-0.730789	1.0631e-09	-1.42955	0.00857131	-0.700396
Traj27	ENSMUST00000112471.8	2.55418	0.672818	1.71978	0.672767	1.71979	3.61536	3.11803	2.03403	1.5489	2.7978	2.2124	4.7709	4.16158	0.444278	1.19761	0.398057	0.549462	0.0795311	1.60534
Traj26	ENSMUST00000145142.7	2.33162	1.06499	3.42134	1.06499	3.42146	3.13709	3.03891	3.98226	1.62745	3.40752	3.56964	6.21164	3.17877	0.640528	0.449788	0.594724	0.476963	0.442893	1.0543
Traj25	ENSMUST00000043151.11	0.169333	0.526609	0.340545	0.526564	0.340537	1.20629	0.702385	0.674521	0.979625	0.184725	0.181622	1.51022	1.10856	0.567862	1.32578	0.754294	0.407914	0.293408	1.7821
Traj24	ENSMUST00000112470.2	0	0	0	0	0	0.229318	0.308954	0	0.10411	0	0.0942146	0	0.300487	0.054778	65535	0.246171	65535	0.0650468	65535
Traj23	ENSMUST00000047239.12	0	0	0.0101287	0	0.0101287	0	0	0.0589392	0	0	0.032428	0.126307	0	0.56736	65535	0.267597	2.49516	0.0859005	3.96234
Traj22	ENSMUST00000120589.7	0	0	0	0	0	0.0381005	0	0	0	0.127441	0.150231	0.239634	0	0.151288	65535	0.00604693	65535	0.0122189	65535
Traj21	ENSMUST00000119305.2	0.164168	0.023882	0.026234	0.0238804	0.0262343	0.0450006	0.186605	1.31524	1.02253	0.713747	0.279612	2.10113	1.89198	0.479377	1.13088	8.38345e-06	3.97715	4.88898e-07	5.23865
Traj20	ENSMUST00000184730.7	1.92127	0.143489	1.07035	0.143476	1.07034	2.24436	3.4914	3.57017	2.81987	0.984092	2.5486	7.01034	2.57574	0.165022	1.72125	0.000931617	1.51201	0.000366581	2.46221
Trgj1	ENSMUST00000184392.7	0	0	0	0	0	0	0	0	0.245105	0.0880491	0	1.38434	0.411198	0.707		0.00049399	65535	1.00286e-10	65535
Trgj3	ENSMUST00000131844.1	0	0.0375996	0.351096	0.0376278	0.351233	0.762549	0	0.538136	0	0.40366	0	0	0	0.435829	1.29381	0.722312	0.598395	0.662083	65535
Traj19	ENSMUST00000133852.1	2.76679	0.221935	1.35087	0.221917	1.35087	2.9521	3.77635	4.43481	3.70126	3.11378	4.22819	9.92806	6.60344	0.206686	1.50846	4.0035e-06	1.71034	1.05356e-07	2.80533
Traj18	ENSMUST00000001513.7	50.9083	17.533	51.3146	17.5321	51.3155	45.5895	80.905	68.3667	54.0283	62.773	49.9165	93.3992	83.6862	0.690711	0.745646	0.0177025	0.639751	0.0362182	1.23102
Traj17	ENSMUST00000034980.8	6.08376	1.45045	5.61835	1.45033	5.61833	8.49214	8.36095	5.38327	4.96254	3.67344	5.39702	11.3028	7.18488	0.45008	1.05907	0.418378	0.263324	0.0675839	1.19262
Traj16	ENSMUST00000185473.6	0.111535	0	0	0	0	0.764174	0.461822	0	0	0.0343327	0	0.108837	0	0.000476333	4.78031	0.743038	-1.37791	0.349719	1.2866
Traj15	ENSMUST00000189602.6	0.136186	0.0623802	0.161062	0.0623819	0.16107	0.97845	0.684361	0.0835425	0	0.207073	0.283756	0.720823	0.0903284	0.158727	2.83379	0.732906	0.300218	0.356037	1.79821
Traj13	ENSMUST00000186061.1	0.021553	0.0468026	0.0237461	0.0467991	0.0237462	0.0829451	0.0177819	0.0804948	0.0227121	0.0120446	0.0409666	0.0763706	0	0.650663	0.630634	0.790586	0.263746	0.684958	0.231273
Traj12	ENSMUST00000191269.1	0.114417	0.0998412	0.222773	0.0998347	0.222775	1.61647	0.100771	0.0917867	0.103283	0.0548545	0.0233543	0.275709	0.0481803	0.145646	2.49863	0.435509	-1.15302	0.764553	0.0921113
Traj11	ENSMUST00000215311.1	0.225076	0	0	0	0	0.255514	0	0.341552	0	0.129128	0.170172	0.21565	0.261522	0.182669	1.50492	0.012741	1.83151	0.0175331	2.40603
Traj9	ENSMUST00000190644.1	0.261787	0.0192033	0.163383	0.0192023	0.163381	1.78945	0.189987	0.0792275	0.0377916	0	0.0905722	0	0.22605	0.0537576	2.98058	0.579884	-1.27269	0.632516	-0.149796
Traj7	ENSMUST00000177113.1	7.15404	20.572	19.5604	20.5751	19.5587	3.35057	5.29791	6.97721	5.94825	4.19421	3.35725	2.03146	2.93943	0.0746854	-2.01552	0.0140606	-1.77204	0.0434028	-2.81446
Traj6	ENSMUST00000098843.2	7.6071	8.03415	12.8775	8.03501	12.8806	17.4955	17.7554	8.35792	6.89243	5.60629	3.83813	9.96131	6.67537	0.631579	0.834074	0.341888	-0.679381	0.612928	-0.249219
Traj5	ENSMUST00000033163.7	55.4772	21.2661	42.4808	21.265	42.4813	59.2687	62.7719	26.8173	24.6535	23.5781	22.5862	30.6056	30.594	0.706266	0.737679	0.0182201	-0.58421	0.127856	-0.258088
Traj4	ENSMUST00000207351.1	2.29187	0	0.974368	0	0.974894	1.2578	0	0	0	0	0	0	0	0.686013	-0.431619	0.0087547	65535	0.329885	65535
Trgj2	ENSMUST00000207835.1	0.141289	0	0	0	0	0.224355	0.0568499	0.0184849	0.0526139	0	0	0.0311031	0.0757663	0.165424	2.3149	0.746713	-0.668824	0.370614	0.919128
Traj3	ENSMUST00000032946.9	33.0017	12.8565	27.3693	12.8556	27.3694	47.1068	37.9867	20.3321	21.1	17.8561	20.1558	34.2362	22.7793	0.580438	0.906961	0.425846	-0.19215	0.643485	0.329266
Traj2	ENSMUST00000098252.4	17.2455	9.97055	15.5489	9.96988	15.549	22.9956	17.1393	15.5954	12.8065	14.8916	18.2689	25.0982	19.2359	0.558431	0.555241	0.751541	0.172434	0.607324	0.698801
Trgj4	ENSMUST00000123960.1	1.01176	0.114673	0.367607	0.114687	0.367691	2.65364	0.535412	0.18414	0.164664	1.03204	0.198778	1.20643	0	0.263207	2.01217	0.757682	-0.00138064	0.509065	0.609784
Traj48	ENSMUST00000105687.8	11.0456	1.46138	9.25158	1.46128	9.25161	26.4161	13.7603	8.08439	5.79522	5.38547	4.88791	20.2681	13.8066	0.0770864	1.6291	0.762233	-0.105042	0.0153149	1.39146
Traj48	ENSMUST00000054459.10	2.13382	0.399815	1.06634	0.399781	1.06633	5.09054	2.32693	0.951786	1.00924	0.943257	1.34664	1.87347	1.26386	0.113319	1.87198	0.716333	0.0688327	0.5784	0.630594
Traj47	ENSMUST00000139923.1	0	0.0755762	0.442267	0.0755696	0.442266	0.619635	0.721858	0.283917	0.228582	0.127236	0.161499	0.238152	0.437594	0.408085	1.69519	0.731475	-0.048353	0.627393	0.705904
Traj46	ENSMUST00000103208.1	13.2539	1.17185	6.13001	1.17176	6.13003	17.9534	17.2122	10.9205	9.73281	9.63246	8.55193	25.2816	22.7372	0.0687184	1.65802	0.00345342	0.801317	3.14854e-06	2.10746
Traj45	ENSMUST00000140889.7	0.104937	0.194907	0.058702	0.194903	0.0587039	0.545916	0.607947	0	0.1024	0	0.193153	0.206774	0.220478	0.348774	2.23644	0.552046	-0.728547	0.582555	0.803123
Traj49	ENSMUST00000111180.8	0	0.126711	0.0775761	0.126706	0.0775778	0.15451	0.111356	0.0375489	0.0712512	0	0.085473	0.0603667	0.0493266	0.642853	0.702041	0.605066	-0.750572	0.664712	-0.575183
Traj49	ENSMUST00000155126.7	0.0796307	0.013367	0	0.0133661	0	0.0738619	0	0.0793161	0	0.0817534	0.0234435	0	0	0.437167	0.795823	0.521059	1.11664	0.655775	65535
Traj50	ENSMUST00000028915.5	20.4972	27.0884	23.4677	27.0868	23.468	21.5811	18.3823	20.9183	20.8561	17.8982	21.936	17.7324	15.2274	0.0452731	-0.28356	0.0512538	-0.253518	0.00330642	-0.561532
Traj52	ENSMUST00000140340.1	0.200636	0.0809573	0.420606	0.0809623	0.420649	0.514358	0.33995	0	0.116553	0	0	0	0	0.5463	0.827148	0.341559	-3.04662	0.76454	65535
Traj53	ENSMUST00000217146.1	0.0469249	0.0659273	0.0405425	0.0659217	0.0405423	0.401922	0.0231905	0.114626	0.0327642	0.144103	0.178992	0.148384	0.050519	0.346134	2.03205	0.539999	1.17835	0.607588	0.936266
Trdj1	ENSMUST00000034570.6	10.2811	25.5399	16.3806	25.5396	16.3813	8.78196	8.83922	18.713	18.989	17.2979	18.7166	15.1715	12.6335	0.00508569	-1.0953	0.362031	-0.030624	0.0391267	-0.437267
Trdj2	ENSMUST00000213640.1	0.123044	0.143156	0.314102	0.143144	0.3141	1.1955	0.579536	0.302789	0.218344	0.144408	0.207313	0.290215	0.202836	0.264142	2.0966	0.756212	0.0725651	0.748149	0.248562
Traj59	ENSMUST00000215416.1	0	0.708225	0	0.70816	0	0.980228	0.737914	0	0	0	0	0	0	0.469599	1.60056	0.375652	65535	0.764528	65535
Traj59	ENSMUST00000214873.1	1.62931	1.23314	0.783589	1.23336	0.783635	0	0	0	0.312933	0.52389	0	0	0	0.153236	65535	0.138643	-2.43665	0.346941	65535
Traj58	ENSMUST00000213144.1	0	0.565138	0.462598	0.565143	0.462523	2.20831	0	2.66184	0.402591	0.436244	0.685021	0.191063	1.47853	0.428812	1.42545	0.655145	1.34798	0.455404	1.022
Traj57	ENSMUST00000216201.1	0.286842	0.389684	0.0848114	0.389692	0.0848163	1.28066	0	0.245756	0	0.0808145	0.0927584	0.266385	0.115697	0.481362	1.37332	0.481291	-1.23742	0.764515	-0.371616
Traj57	ENSMUST00000216197.1	0	2.81106	0	2.81064	0	0.378736	0	0.305372	0	0.881505	0	1.47392	1.32077	0.296314	-2.56981	0.174477	-1.92191	0.689574	0.31361
Traj56	ENSMUST00000187603.6	0.119914	0.0358338	0.133815	0.0358321	0.133819	0.208513	0.145211	0.203315	0.0957959	0.433792	0.248326	0.0732034	0.681105	0.567505	0.945386	0.297435	1.41735	0.172404	2.03792
mt-Cytb	ENSMUST00000044581.13	1.39875	0.148396	0.383347	0.148382	0.383344	1.69273	2.32125	1.55443	1.63549	1.15119	1.23502	3.75357	2.8367	0.0566438	2.027	0.000571126	1.50123	8.02338e-06	2.74231
mt-Nd6	ENSMUST00000128433.7	2.19968	0.0382763	1.09707	0.038295	1.09717	2.87315	2.65172	4.12216	3.70559	2.69374	2.90032	5.8839	5.69227	0.293031	1.62744	0.0244212	1.908	0.0117158	2.69458
mt-Nd5	ENSMUST00000121533.2	0	0.351203	0	0.351215	0	0	0	0.183601	0.25885	0	0.220181	0	0	0.514576	65535	0.736603	0.237806	0.764502	65535
mt-Nd4	ENSMUST00000162293.7	5.93356	2.18103	3.57557	2.18085	3.57555	8.7083	6.87599	4.71141	3.82903	3.25089	4.71199	7.73992	5.15271	0.425829	1.15908	0.617768	0.241742	0.403801	0.885532
mt-Nd4l	ENSMUST00000220440.1	0.583929	0.539564	0.768666	0.539516	0.76866	0.966419	0.255471	0.446409	0.0946269	0.248557	0.227362	0.853597	0.2714	0.508883	-0.0671804	0.149034	-1.33204	0.598548	-0.186374
mt-Nd3	ENSMUST00000218500.1	0	0.255993	0	0.25605	0	0.902521	0	0	0	0	0.669191	0.400886	0.632137	0.370019	2.13962	0.790573	0.708081	0.319383	2.33446
mt-Co3	ENSMUST00000218034.1	2.21884	2.72573	4.16889	2.72594	4.16905	4.41668	0.673713	1.07274	0.119823	0.479428	1.02708	0	0.215598	0.445935	-0.331057	0.0130188	-2.24637	0.018892	-4.89242
mt-Atp6	ENSMUST00000220195.1	0	1.71057	1.8295	1.71083	1.82977	2.12629	0.500896	0	0.233202	1.273	2.72823	1.84824	0.399547	0.515594	-0.108439	0.47276	-0.419789	0.615424	-0.333452
mt-Atp8	ENSMUST00000219343.1	2.67366	0.696351	1.07704	0.696183	1.07711	0.935633	0.747367	0	2.45703	0	0	0	0	0.706988	-0.564031	0.619149	-1.01815	0.593991	65535
mt-Co2	ENSMUST00000218646.1	0.647812	5.52089	2.80554	5.52191	2.80583	10.7687	2.41381	2.05597	0.710704	0.906286	2.27914	0	0	0.674962	0.929616	0.0723603	-1.21754	0.00155005	65535
mt-Co1	ENSMUST00000218745.1	0	0.12747	0.117068	0.127465	0.11707	0.0439946	0.0560012	0.113327	0.0358395	0.224867	0.0429933	0.0607158	0	0.602129	-0.968182	0.745159	0.0920184	0.764489	-1.68798
mt-Nd2	ENSMUST00000038257.6	8.91557	34.6656	17.458	34.6641	17.4583	7.86204	5.80226	3.6151	3.87785	5.70448	5.50658	2.54889	4.04077	2.83508e-05	-1.72797	1.26854e-21	-2.27504	8.37272e-14	-2.78011
mt-Nd1	ENSMUST00000047194.3	0.215275	0	0.0736356	0	0.0736365	0.604194	0.209714	0.0232919	0	0.046186	0	0.114267	0.030996	0.139836	2.48863	0.546882	-2.06161	0.552909	0.00242694
Tmem119	ENSMUST00000073415.1	0	0	0	0	0	0	0	0.428044	0.133499	0.272657	0.523539	0	0.0896708	0.706977		0.0172824	65535	0.43414	65535
Tmem119	ENSMUST00000107389.7	120.518	34.771	110.979	34.7681	110.979	54.0602	118.513	80.465	58.5893	45.7605	55.827	69.7726	59.3239	0.227857	0.0664393	0.0780329	-0.453882	0.101088	-0.352319
Plet1	ENSMUST00000007131.15	32.5509	14.9415	63.2226	14.94	63.2215	53.6561	33.9438	36.2105	42.0123	4.03969	24.0679	68.3181	21.954	0.341373	0.213486	0.0348085	-0.506961	0.54449	0.256837
Plet1	ENSMUST00000154151.1	4.86788	0	1.35081	0	1.35106	3.35177	4.82474	0.818013	0.270603	0.653823	1.61807	1.33608	1.77151	0.297682	1.43317	0.683453	-0.849638	0.596137	0.0374786
Slc38a8	ENSMUST00000152969.1	120.256	86.936	105.191	86.9438	105.205	124.279	86.9936	95.4869	84.4466	70.7838	77.8108	94.0162	70.3989	0.234203	0.0660886	0.0929218	-0.297	0.0749721	-0.295674
Slc38a8	ENSMUST00000154888.1	3.05502	0.199262	1.42248	0.199282	1.42268	2.8316	3.15374	1.52354	0.844524	0.586958	1.5221	2.02641	2.22365	0.407192	1.2483	0.771939	-0.17056	0.440709	0.754352
Slc38a8	ENSMUST00000107385.1	1.77523	0.0999541	1.6879	0.0999543	1.6881	2.58777	1.90654	0.764477	1.53545	0.357796	0.344198	2.03722	0.25549	0.486633	1.07018	0.682046	-0.512032	0.764477	0.0991361
Slc38a8	ENSMUST00000165111.7	58.2597	27.2183	22.1073	27.2163	22.1082	55.0556	54.0379	42.092	27.5838	54.2595	32.9761	36.154	74.2111	0.704846	0.797558	0.502215	0.321943	0.419212	0.814277
Slc38a8	ENSMUST00000021458.12	0.198778	0.0387736	0.396559	0.0387703	0.396557	1.63055	0.919783	0.232655	0.190509	0.166537	0.17194	0.724949	0.225298	0.0347452	2.57576	0.733209	-0.167742	0.413768	1.15145
Prkar2a	ENSMUST00000166101.1	2.0269	0.194187	0.935146	0.194171	0.935144	7.61236	3.57953	0.951795	0.646247	0.769693	1.11917	1.46929	0.962234	0.000679751	2.70683	0.677316	0.0243955	0.586088	0.504309
Prkar2a	ENSMUST00000226368.1	0.0413817	0.0049715	0.00755129	0.0049711	0.00755128	0.139531	0.0672348	0.0146389	0.0279046	0.0218727	0.0418116	0.0974728	0.0301287	0.112218	2.96009	0.497289	0.999251	0.208731	2.26373
Prkar2a	ENSMUST00000112971.1	2.8787	4.75222	2.82539	4.75194	2.82542	2.75699	2.20611	3.2844	3.9089	3.56319	3.59065	2.35823	2.36913	0.125478	-0.539452	0.534621	-0.00800176	0.104212	-0.609658
Prkar2a	ENSMUST00000073364.5	0.151378	0.235778	0.323194	0.23576	0.323194	0.577982	0.413904	0.364123	0.201688	0.261434	0.328811	0.702832	0.562642	0.651897	0.966137	0.761395	0.187102	0.440273	1.31757
Prkar2a	ENSMUST00000125924.1	0.230889	0	0	0	0	0.145099	0	0	0	0	0	0.31642	0	0.377732	0.651766	0.110223	65535	0.13441	1.77657
Prkar2a	ENSMUST00000020938.7	0.955173	0.0395461	0.100403	0.0395435	0.100404	1.15559	2.42864	0.889338	0.435758	0.116094	0.0887659	1.00974	0.821671	0.0177189	2.859	0.343534	0.630826	0.0760921	1.89029
Capn9	ENSMUST00000144972.1	0.243394	0	0.0898733	0	0.0898789	1.01913	1.44968	0.979877	1.40241	0.0855636	0	0.577827	0.268173	0.057793	3.86652	0.06159	2.86596	0.249534	2.32143
Capn9	ENSMUST00000020099.12	6.33228	3.08277	4.50614	3.08246	4.50603	3.46363	6.70561	6.91893	5.89819	3.71114	4.04604	6.78119	6.51411	0.349992	0.241154	0.628431	0.257785	0.647994	0.627858
Capn9	ENSMUST00000119827.7	244.453	258.333	225.669	258.325	225.675	251.342	248.606	255.176	258.3	254.281	238.013	232.099	234.874	0.1302	0.0438468	0.433593	0.0522973	0.137862	-0.0545921
Brk1	ENSMUST00000123458.1	25.9755	5.54602	11.9171	5.54556	11.9099	36.4963	31.2471	6.17927	6.6702	12.8725	12.2767	40.2991	17.0277	0.26843	1.47571	0.645317	-0.358425	0.205461	1.23484
Otc	ENSMUST00000129444.7	2.10529	0.882154	1.3301	0.882204	1.33021	6.98561	4.69295	1.43245	0.614559	1.14105	1.06755	2.04951	1.29148	0.183004	2.16064	0.68795	-0.29578	0.666184	0.35513
Otc	ENSMUST00000152448.1	2.49041	0	0	0	0	0.980378	0	3.10792	8.22483	0	3.46648	1.54151	1.26612	0.548396	-0.0230452	0.000289026	2.893	0.161817	1.4949
Olfr194	ENSMUST00000124054.1	151.459	169.227	152.807	169.239	152.861	194.787	174.836	173.039	175.206	156.654	180.013	180.472	159.191	0.343263	0.215952	0.566964	0.105816	0.478707	0.0940016
Olfr194	ENSMUST00000001043.13	15.464	12.1212	14.1968	12.1201	14.1967	14.4182	14.7439	14.9766	14.1856	9.92489	14.8357	12.7599	13.8041	0.205145	0.0983933	0.529462	-0.0148061	0.205657	-0.0362289
Olfr194	ENSMUST00000107344.7	0	0.177275	0	0.177263	0	0.345431	0.964623	0	0.253605	0.170877	0	0	0	0.142756	3.20754	0.79056	0.581691	0.309462	65535
Clk1	ENSMUST00000076639.10	24.9895	11.4193	20.8153	11.4186	20.8156	24.8001	29.3239	16.138	20.6556	20.8168	22.6097	18.9356	26.6194	0.599343	0.596981	0.7215	0.164677	0.70083	0.348322
Clk1	ENSMUST00000049937.12	90.3983	85.3639	97.3863	85.3588	97.3872	74.9145	80.0199	108.403	101.341	103.051	102.904	107.043	103.719	0.0450733	-0.235114	0.74706	0.188767	0.379011	0.208843
Clk1	ENSMUST00000107346.7	3.74346	8.301	12.6108	8.30192	12.6121	0.676253	4.99836	5.02141	3.72648	8.07418	9.73566	3.05133	7.25245	0.00504587	-1.68354	0.146487	-0.457002	0.0582938	-0.82296
Clk1	ENSMUST00000107342.1	3.56424	2.55319	4.41272	2.55314	4.41284	2.12119	4.38567	4.61851	2.30369	1.85017	1.79824	4.50468	2.46417	0.290606	-0.105074	0.386929	-0.405049	0.479195	-0.00611524
Clk1	ENSMUST00000146740.7	2.1395	0.632981	2.17903	0.633099	2.17936	16.3197	4.99637	0.933898	1.62585	0.713038	0.598321	8.81702	0	0.0300781	2.779	0.555555	-0.68212	0.307377	1.50542
Clk1	ENSMUST00000131868.1	1.4683	0.299661	0.760674	0.299689	0.760727	1.50025	0	0.766977	0.143234	0.304976	0.523949	1.98714	0.814982	0.68297	0.0635286	0.629298	-0.723304	0.452273	0.964845
Clk1	ENSMUST00000025408.9	50.2977	14.8307	44.8354	14.8297	44.8357	55.1293	60.1994	52.3032	42.1734	43.1823	39.6469	71.9494	69.2777	0.664368	0.765295	0.138901	0.385783	0.103767	1.05756
Clk1	ENSMUST00000237178.1	0.452111	0.0159294	0.0466274	0.0159283	0.0466275	0.600306	0.181262	0.0479139	0.0220702	0.0470991	0.213417	0.226203	0.0932072	0.193042	1.75917	0.790547	-0.482551	0.496748	0.468208
Clk1	ENSMUST00000236810.1	1.83063	0.612926	1.17168	0.612876	1.17167	5.03803	1.78866	2.03559	2.01468	1.87087	2.68573	2.21586	1.30187	0.214512	1.66021	0.10183	0.994516	0.599226	0.703672
Clk1	ENSMUST00000049343.14	59.83	23.4652	62.0035	23.4635	62.0037	71.9608	67.76	47.78	36.0169	42.5761	39.1334	69.4552	60.1933	0.607705	0.598045	0.488996	-0.157615	0.701136	0.490104
Clk1	ENSMUST00000154783.7	9.11422	3.56141	1.4713	3.5623	1.47172	10.4958	8.06833	0.665479	1.98854	0.516538	2.80096	5.80314	5.12073	0.432716	1.27477	0.189481	-1.36158	0.611238	0.509738
Clk1	ENSMUST00000138746.7	0.447793	0.209586	1.30178	0.20957	1.30179	3.24366	1.32583	0.82744	0.616285	0.53306	1.05878	1.02341	1.51995	0.285195	1.71881	0.759636	0.128742	0.519261	0.873512
Clk1	ENSMUST00000136225.7	3.87026	0.499143	1.77066	0.499135	1.77073	4.23863	4.7999	0.347912	0.886315	1.1844	2.37488	3.93059	1.92153	0.327772	1.42592	0.655551	-0.489084	0.486986	0.798794
Olfr195	ENSMUST00000151793.7	0	0	0.152859	0	0.152861	1.5016	0.273332	0.596567	0.268351	1.01453	0.482262	0.296027	0.583565	0.0121664	3.85941	0.00063667	3.27148	0.0520755	2.84655
Olfr195	ENSMUST00000147503.1	0.982001	0	0.262292	0	0.26237	0	0.870391	0	0	0	0.603122	0	1.26982	0.482796	0.530307	0.707964	-0.998907	0.339488	1.0752
1700029P11Rik	ENSMUST00000141742.7	3.02624	0.830509	0.77949	0.8305	0.77952	6.6023	4.12525	0.805392	0.383793	0.660128	1.53041	2.62902	1.92291	0.136177	2.10218	0.583952	-0.564159	0.49881	0.865414
Stk33	ENSMUST00000132268.1	2.51416	0	0.870066	0	0.870236	9.73499	7.39578	0	0.401533	0	0	5.03754	1.07152	0.0220643	3.33147	0.428955	-3.08346	0.173866	1.8439
Stk33	ENSMUST00000145956.1	0.722818	0	0	0	0	0.408827	1.2267	0.978526	0.550645	1.07189	0	0.807606	0	0.194834	2.49998	0.161069	2.16932	0.352653	1.48195
Stk33	ENSMUST00000148968.7	5.06465	10.333	8.4237	10.3325	8.42386	5.39081	5.88291	6.28349	7.59246	7.087	7.6707	2.7242	4.21892	0.0872456	-0.595207	0.27216	-0.250459	0.00586352	-1.29451
Stk33	ENSMUST00000141948.7	0.900324	0.187126	0.120301	0.187118	0.120304	0.80391	0.257308	0.470346	0.11688	0.378193	0.819002	0	0	0.540214	0.808167	0.599087	0.557902	0.365247	65535
Stk33	ENSMUST00000127532.1	0	0	0.244926	0	0.244931	0.552327	0	0.0395131	0	0.0783856	0.0449616	0.380317	0	0.427868	1.49509	0.581408	-1.2668	0.494894	0.95677
Mbtps1	ENSMUST00000151067.7	3.62187	14.023	7.49539	14.0234	7.49589	8.86531	5.06512	6.91792	8.78314	9.41963	10.1136	6.72444	5.02643	0.166191	-0.422005	0.408708	-0.0832642	0.115664	-0.667477
Mbtps1	ENSMUST00000155740.1	0.0752138	0.017933	0	0.0179317	0	0.249893	0.161048	0	0.025268	0	0.0307221	0.111198	0.110333	0.0878727	3.20928	0.748712	-0.666408	0.181682	2.31786
Mbtps1	ENSMUST00000128771.1	1.51086	1.97351	2.47524	1.97374	2.47535	5.15115	2.49899	0.755531	0.539715	1.10184	1.61612	0	1.45094	0.638222	0.877696	0.267676	-1.05303	0.377437	-1.5208
Mbtps1	ENSMUST00000143526.7	0	0	0	0	0	0.236782	0	1.34765	0.668417	0.200038	0.247892	0.668257	0.912797	0.263304	65535	0.00425506	65535	0.0130066	65535
Mbtps1	ENSMUST00000038169.7	2761.18	1626.71	2870.4	1626.89	2870.92	2203.3	2533	1696.79	1341.53	2108.76	1748.09	1866.7	1992.85	0.210677	0.0103509	0.00537481	-0.447823	0.232309	-0.284977
Mbtps1	ENSMUST00000218267.1	10.1163	7.86869	11.9189	7.86938	11.9201	12.5501	5.97854	4.95846	4.23405	4.44085	7.40766	3.35129	2.95491	0.451	-0.101368	0.156427	-0.917921	0.0827118	-1.65628
Mbtps1	ENSMUST00000189220.6	9.00156	1.94149	5.75018	1.94131	5.75013	12.9019	11.3749	3.99639	3.77215	2.2805	2.64111	6.99828	4.0902	0.241514	1.31553	0.100074	-0.620337	0.60674	0.185015
Mbtps1	ENSMUST00000113444.7	19.7823	5.87524	10.6717	5.87482	10.6718	19.0423	19.7164	9.52433	9.72802	10.6496	8.66032	23.507	15.7416	0.587907	0.873839	0.65317	-0.133491	0.300876	0.89196
Mbtps1	ENSMUST00000190052.6	0	0.0403196	0.324911	0.0403167	0.324909	1.90288	0.206215	0	0	0.207981	0.202905	0.547789	0.0796322	0.0813587	2.85168	0.615785	-0.508132	0.542201	1.10256
Igdcc4	ENSMUST00000063380.10	0.337947	0.787417	1.03897	0.787353	1.03897	0.931936	1.24251	2.14437	0.61295	0.940107	0.994903	1.9968	1.85233	0.559559	0.44595	0.664431	0.555606	0.444981	1.26983
Igdcc4	ENSMUST00000187899.6	0	0	0.198791	0	0.198806	1.0062	2.80699	0	0.174503	0.0465608	0.564738	0.586843	1.11195	0.00205986	4.58355	0.448134	1.30479	0.0185355	3.41706
Igdcc4	ENSMUST00000186302.6	29.7013	14.6458	27.5128	14.6449	27.5132	23.4391	26.521	16.8183	15.957	16.3631	16.3131	24.8529	17.1607	0.268724	0.131515	0.0545462	-0.478835	0.1995	-0.118405
Igdcc4	ENSMUST00000190046.6	0	0.543353	0	0.543404	0	0.838991	0.249183	0	0.283038	0	0	0.986979	0	0.616505	1.32381	0.138732	-1.61903	0.660107	1.18299
Igdcc4	ENSMUST00000186043.1	1.34044	1.15619	1.56462	1.15634	1.56481	0.58488	1.17433	0	0.200853	0	0	0.366912	0.488973	0.394524	-0.62494	0.000747943	-4.75566	0.382798	-1.66438
Igdcc4	ENSMUST00000005817.8	0.0463265	0.191979	0.11797	0.191958	0.117966	0.185641	0.0389647	0.20589	0.0522036	0	0.0293252	0.0410312	0.217035	0.477854	-0.246632	0.33618	-0.890872	0.68719	-0.046285
Igdcc4	ENSMUST00000111327.7	17.4606	22.6109	16.9603	22.6092	16.9603	15.0603	17.8832	22.4706	19.8951	21.8031	19.1925	13.6516	14.7246	0.0441776	-0.230121	0.52487	0.109263	0.006043	-0.445433
Vhl	ENSMUST00000138184.7	9.58518	13.9908	4.24124	13.9922	4.24341	2.61068	12.4997	5.7229	5.81885	4.05277	7.10032	2.09039	1.46207	0.364017	-0.285822	0.210291	-0.698997	0.060973	-2.37447
Vhl	ENSMUST00000154106.7	9.23671	30.8915	10.266	30.8964	10.2688	15.155	14.7377	27.0257	27.5329	17.6525	17.072	7.73276	7.33611	0.215976	-0.292987	0.686904	0.285607	0.0343726	-1.28121
Vhl	ENSMUST00000130529.1	1.36014	1.26791	2.2977	1.26787	2.29769	1.69993	1.77991	0.70705	0.840482	0.616122	0.937165	1.10466	0.650159	0.545336	0.0349619	0.257198	-1.13141	0.447153	-0.952737
Vhl	ENSMUST00000046765.9	2.24394	7.02584	13.4736	7.02534	13.4736	0.52689	1.96616	4.143	2.74123	4.07371	4.20131	3.14722	2.57037	7.54333e-07	-2.79453	8.24654e-05	-1.19032	4.33181e-05	-1.59704
2310022B05Rik	ENSMUST00000212831.1	0.0204841	1.36531	3.74188	1.36542	3.74211	0.952401	0	0.38659	0.486952	0	0.652241	1.3394	2.32875	0.0606781	-2.1039	0.00180986	-2.42399	0.579686	-0.158487
App	ENSMUST00000060212.12	4.07133	9.13541	6.00911	9.13492	6.00919	13.222	5.68682	11.7525	11.9124	6.80238	6.49518	13.087	10.83	0.429955	0.460259	0.725264	0.427261	0.712623	0.799236
App	ENSMUST00000121465.2	0.50357	0.711614	0.39376	0.711539	0.393754	1.29373	0.412331	0.946078	0.731034	0.35364	0.319623	0.580226	0.637585	0.63812	0.652051	0.708886	0.114272	0.587001	0.165672
App	ENSMUST00000150048.1	0	0	0.134434	0	0.134439	0.764694	0	0.0721868	0.0639703	0	0	0.245057	0	0.200728	2.82989	0.790535	-0.659725	0.499312	1.18812
App	ENSMUST00000166466.1	2.35914	5.62222	2.45378	5.62251	2.45398	8.84363	3.74018	5.40624	5.55402	3.35279	1.67547	6.00367	2.24777	0.681041	0.765065	0.686494	0.110533	0.607524	0.156214
App	ENSMUST00000028052.11	0.4139	0.352631	0.458758	0.352598	0.458755	1.1933	0.442845	0.131945	0.193121	0.138758	0.246356	0.336963	0.26716	0.605162	1.00604	0.0912099	-1.19801	0.430328	-0.43135
App	ENSMUST00000193185.5	0	0.444353	0.893851	0.444337	0.893965	0	0.359267	0	0	0	0	0	0	0.38158	-1.57529	0.0170284	65535	0.391859	65535
App	ENSMUST00000194824.5	0.202424	0.172416	0	0.172563	0	0.574004	0.693638	0	0.341924	0.369395	0.435902	0	0	0.282713	2.5334	0.583644	1.3894	0.616492	65535
App	ENSMUST00000235109.1	0	0.129906	0	0.129922	0	0.563469	0	0.795016	0.0188378	0.97248	0.517504	0.0403692	0.228612	0.384571	2.43871	0.211808	3.47034	0.531829	1.37188
App	ENSMUST00000193729.1	0.0661578	0.0370793	0.0369333	0.0370768	0.0369336	0.0856893	0.0533363	0.0176143	0.0167578	0	0.0817287	0.202712	0.0472837	0.568521	0.69845	0.705382	-0.561523	0.388585	1.545
App	ENSMUST00000191941.1	0.22241	1.22176	1.32004	1.2217	1.32006	0.0717365	0.108398	0.389162	0.523894	0.365398	0.477509	0.513664	0.583846	0.0125853	-3.55854	0.0874057	-1.27343	0.311262	-0.951454
App	ENSMUST00000191651.5	0.485235	0.111285	0.938148	0.111297	0.938222	0	0.481449	3.0621	1.84537	1.27892	0.233873	0.996888	0.678937	0.564113	-1.10233	0.234619	1.63485	0.509026	0.697089
Eef1akmt2	ENSMUST00000028049.12	1.31024	0.813015	1.42702	0.812959	1.42703	2.6882	1.28259	1.62812	2.24447	1.09793	1.47118	2.78026	1.89767	0.668035	0.777725	0.599401	0.47574	0.492441	1.01417
Eef1akmt2	ENSMUST00000192281.1	0.0725549	0.0112593	0.0429079	0.0112583	0.0429079	0.626668	0.217271	0.147591	0.0772054	0.0394307	0.032	0.20925	0	0.0274211	3.54397	0.447994	1.03353	0.352839	1.53206
Eef1akmt2	ENSMUST00000195442.5	0.217187	0.136443	0	0.136438	0	0.383958	0	0.442898	0.171606	0.669539	0.417894	0.276134	0.189973	0.548751	0.969895	0.134304	2.11805	0.462955	1.24961
Eef1akmt2	ENSMUST00000108759.2	0.161042	0.0146892	0.0223896	0.0146883	0.0223898	0.153085	0.0980546	0.195221	0.330024	0.172522	0.197872	0.425974	0.115953	0.343094	1.41654	0.0707669	2.25096	0.130531	2.52615
Eef1akmt2	ENSMUST00000100305.7	0	0.0494639	0.576356	0.0494599	0.576345	2.26584	0	0.075238	0	0	0.0715709	0	0	0.156482	2.17817	0.0038495	-2.76986	0.00379959	65535
Eef1akmt2	ENSMUST00000133862.1	0.155473	0	0	0	0	0.738799	0.206429	0	0	0.0800453	0	0.213974	0.102705	0.00644202	3.92593	0.790522	-0.635847	0.109029	2.34829
Selplg	ENSMUST00000106746.7	2.98284	0.199975	1.71085	0.199956	1.71084	1.13501	3.295	2.40681	1.98349	1.2227	1.56239	7.46434	4.57851	0.640697	0.702757	0.152969	0.398504	4.81155e-06	2.14555
Selplg	ENSMUST00000141730.7	3.36463	1.07468	3.48134	1.07474	3.48159	3.25404	4.52601	2.54563	2.51078	1.22316	2.10396	4.94131	2.65973	0.662456	0.640511	0.712077	-0.251711	0.593316	0.606928
Selplg	ENSMUST00000143634.1	0.482091	0	0	0	0	0.231806	0	0.361706	0.164375	0.0841993	0	0	0.209346	0.462622	0.265541	0.534591	0.662095	0.549214	0.118512
Selplg	ENSMUST00000154847.1	0.321063	0	0	0	0	0	0	0	0.28982	0.274107	0.435679	0	1.50758	0.545945	65535	0.192424	1.96043	0.0226388	3.55323
Selplg	ENSMUST00000153080.1	1.03395	0.231756	0	0.231818	0	0.984192	1.3678	0.521646	0	1.58359	0	0.512707	0	0.265794	1.97323	0.579291	0.813331	0.613536	-0.224445
Selplg	ENSMUST00000075012.7	18.1903	1.4228	11.0553	1.42269	11.0553	22.3699	21.6448	10.3035	8.47468	5.7457	9.46775	20.7672	12.0568	0.148037	1.35067	0.596762	-0.0221322	0.109656	0.927439
Toe1	ENSMUST00000069828.9	0.338117	0.183478	0.295492	0.183463	0.295489	0.187393	0.815856	0.505306	0.239045	0.361707	0.367525	0.953119	0.440679	0.640847	0.952499	0.635801	0.507147	0.360632	1.42684
Toe1	ENSMUST00000160585.1	0.665319	0.194016	0.526688	0.194005	0.526691	0.480688	0.880801	0.0821194	0.369038	0.593572	0.659536	0.361705	1.08613	0.672868	0.692116	0.790509	0.0160802	0.525068	0.780827
Toe1	ENSMUST00000162447.1	0.239901	0	0.0785219	0	0.0785262	0.109914	0.154649	0.656861	0.34792	0.64385	0.238562	1.86022	0.895572	0.528822	0.736585	0.00299515	2.57114	7.90514e-05	4.11737
Toe1	ENSMUST00000059093.6	38.868	38.3032	37.4778	38.3045	37.4806	21.3109	40.881	44.6966	47.994	46.2439	50.2244	33.5295	38.5772	0.0885272	-0.292565	0.740445	0.312235	0.292963	-0.0791585
Toe1	ENSMUST00000211868.1	0	0.803791	0.490013	0.803944	0.490236	0	0	2.06072	0.428056	1.29106	1.20882	0	0	0.273575	65535	0.572503	1.26875	0.488685	65535
Toe1	ENSMUST00000163832.7	1.51253	0.901762	2.17719	0.90168	2.17719	0.599732	1.97386	1.61604	1.65278	1.35883	1.57764	2.40936	3.45339	0.297725	-0.253581	0.747556	0.0161339	0.480404	0.934213
Toe1	ENSMUST00000164300.1	0.170281	0.0399611	0	0.0399591	0	0	0	0	0	0	0.0283624	0	0	0.397669	65535	0.268848	-2.81911	0.6197	65535
Toe1	ENSMUST00000171132.7	0	0	0.0435025	0	0.043503	0.0394213	0	0.0377874	0.0439378	0	0	0	0	0.571805	0.179797	0.750652	0.231602	0.66149	65535
Olfr196	ENSMUST00000021645.8	14.0398	17.2397	26.8608	17.2387	26.8609	37.4923	21.4372	32.2506	25.4553	25.222	27.6092	23.2996	19.634	0.494536	0.527032	0.505036	0.4345	0.279323	0.0701488
Olfr196	ENSMUST00000222502.1	1.30469	0	0.778398	0	0.778477	2.15278	1.74437	0.508809	0.482261	0.503621	0.761021	1.81307	0.834795	0.28946	1.76754	0.759038	-0.0212934	0.360026	1.20995
Ntrk2	ENSMUST00000221769.1	0	0.119286	0.815161	0.119294	0.815195	1.55829	0.616096	0.162675	0.405007	0.601456	0.546264	1.08745	0	0.445061	1.54032	0.768227	0.198258	0.643071	0.54066
Ntrk2	ENSMUST00000223291.1	13.2773	4.34062	8.36963	4.34035	8.36959	24.2435	11.0227	6.42549	7.94526	9.1178	8.33727	13.8722	13.6769	0.36849	1.18797	0.776517	0.0398858	0.414484	0.831693
Ntrk2	ENSMUST00000222833.1	0	1.24287	6.0424	1.24376	6.04601	12.0205	2.09434	2.59988	0	1.01724	0	1.59391	1.40075	0.484528	1.27564	0.146985	-1.68866	0.525762	-0.961108
Ntrk2	ENSMUST00000222607.1	0	0.469747	1.153	0.469641	1.15262	1.08412	0.419262	1.10489	0	0.707521	2.84171	0.886378	0.732369	0.583975	0.211918	0.690781	0.842215	0.542204	0.318584
Ntrk2	ENSMUST00000222725.1	1.84958	0.289473	1.42261	0.289457	1.42222	3.05571	2.49221	1.36339	0.824278	1.30965	0	2.09807	0.434407	0.365847	1.39516	0.790496	-0.27054	0.50959	0.26376
Ntrk2	ENSMUST00000221944.1	2.11893	0.124003	0.867665	0.124019	0.867718	5.69881	1.8163	1.72133	0.625507	0.541926	2.18962	3.56974	1.31649	0.150311	2.19528	0.533191	0.629852	0.237449	1.5742
Ntrk2	ENSMUST00000170518.2	6.93282	0.781411	5.07238	0.781348	5.07238	5.46992	8.70906	4.37843	3.20617	2.19853	3.17808	7.93075	6.38485	0.515907	0.927254	0.742241	-0.2023	0.183227	0.941088
Ntrk2	ENSMUST00000185633.6	5.33642	1.10723	3.82016	1.10714	3.82014	11.2803	7.95456	2.99398	2.34599	1.26177	2.36301	6.83063	3.58141	0.0772574	1.66243	0.317695	-0.438962	0.38157	0.776955
Ntrk2	ENSMUST00000187175.6	0.192373	0	0	0	0	0.63622	0.075652	0.130351	0.0236441	0.0393594	0.130142	0.0400722	0	0.0110714	3.20964	0.203028	1.07177	0.671231	-0.941305
Ntrk2	ENSMUST00000190665.1	0.557808	0.16214	0.306037	0.162133	0.306043	0.807434	0.910095	0.0863671	0.386887	0.101291	0.187617	0.163974	0.0471541	0.388407	1.52293	0.587615	-0.649238	0.446139	-1.50122
Lsg1	ENSMUST00000185759.1	0.0493214	0.0178742	0.0543671	0.0178729	0.0543673	0.453175	0.0800964	0.0526931	0	0	0.0452013	0.131622	0.0533106	0.137335	2.78221	0.686316	-0.663364	0.428008	1.25434
Lsg1	ENSMUST00000189806.1	0.148164	0.177339	0.414897	0.177343	0.41492	0.603447	0.674406	0	0.380341	0.155862	0.284502	0.29263	0.198648	0.504073	1.26134	0.685331	-0.377448	0.688738	-0.117772
Lsg1	ENSMUST00000187359.1	0.0890129	0.032337	0.0655993	0.0323348	0.0655996	0.244355	0.144537	0.0158922	0.0757123	0.0158159	0.108804	0.235891	0.0641217	0.360355	1.77093	0.790483	-0.0759151	0.426001	1.39658
Lsg1	ENSMUST00000034981.13	0.233129	0.045264	0.941202	0.0452615	0.941209	1.4538	1.68342	0.315298	0.424383	0.100685	0.183015	1.20633	0.202604	0.256555	1.82994	0.414945	-0.786204	0.64775	0.675057
Lsg1	ENSMUST00000089417.7	0.0458078	0	0	0	0	0.066425	0	0.0497304	0.0709416	0	0	0.283732	0.0331211	0.421298	1.85806	0.381309	1.71935	0.0869852	4.11208
Lsg1	ENSMUST00000018521.10	2.73613	0.826033	2.23494	0.82597	2.23494	7.28099	3.60014	2.67805	2.16731	1.97773	2.37421	5.15852	3.19576	0.20071	1.6187	0.50904	0.376155	0.209792	1.23746
Lsg1	ENSMUST00000143052.1	0.267014	0.0570892	0.251666	0.0570855	0.251668	0.171835	0.134635	0.081464	0.0266389	0	0.305387	0.0811202	0.0539291	0.574207	-0.207225	0.531543	-0.775119	0.49795	-1.38948
Lsg1	ENSMUST00000021056.7	0.0130825	0	0.0286518	0	0.0286518	0.0329755	0.0106242	0.00694452	0.0330877	0.013835	0	0.0693451	0.0377305	0.495807	0.630956	0.754685	-0.0639548	0.295154	1.9272
Lsg1	ENSMUST00000033961.6	35.0427	46.0858	31.2084	46.0843	31.2093	36.4356	29.3751	36.1538	40.7418	35.1829	37.8564	28.2418	32.1634	0.0685294	-0.204869	0.312094	-0.0169267	0.0299722	-0.328518
Ttc13	ENSMUST00000210758.1	0.34517	0.041066	0.171353	0.0410631	0.171354	0	0.381574	0.116311	0	0.058214	0.128109	0.105784	0	0.658657	0.309021	0.643558	-1.02537	0.690157	-1.54182
Ttc13	ENSMUST00000210536.1	0.299435	0.734077	0.494421	0.734151	0.494475	0	1.12038	0.168589	0	0.157039	0.193144	0.334852	0.715379	0.596112	0.0230477	0.193832	-2.08777	0.736799	-0.0702337
Ttc13	ENSMUST00000172997.2	0.0368843	0	0.0409438	0	0.0409442	0.0934316	0	0	0.113199	0.0197247	0.09049	0	0	0.447937	0.975712	0.524884	1.23345	0.651612	65535
Ttc13	ENSMUST00000084296.9	109.91	29.4051	96.7528	29.4037	96.7545	111.41	133.894	87.1303	67.6677	74.0416	61.6015	117.854	121.921	0.655026	0.759608	0.746023	0.00328321	0.360878	0.726719
Ttc13	ENSMUST00000030690.11	0.311075	0	0	0	0	11.1243	0.257456	1.1961	0	0	0.221777	0	0.248792	4.63394e-08	6.51524	0.051146	2.51033	0.386147	0.999606
Ttc13	ENSMUST00000135571.7	1.00092	0.470289	0.82866	0.470535	0.829114	19.8206	0.752241	0	0	0	0	0	0	0.00370706	3.83679	0.00709867	65535	0.291028	65535
Ttc13	ENSMUST00000125801.7	2.60346	0.732662	0	0.732811	0	3.86388	1.3064	0.286831	0.324398	0.983621	0.666327	2.39747	1.16436	0.326444	1.66752	0.674167	-0.525649	0.406087	1.1299
Ttc13	ENSMUST00000147074.1	0.676967	0.0210609	0.129401	0.0210593	0.129401	1.71088	0.286354	0.089466	0.0748292	0.0457256	0.0707774	0.679834	0.107297	0.0608422	2.35219	0.493944	-1.47821	0.379885	1.00886
Ttc13	ENSMUST00000080138.12	65.1843	18.683	47.0112	18.6829	47.0134	80.4945	80.9729	53.0606	48.0474	49.5372	40.3609	83.1572	87.4482	0.450085	1.03809	0.449719	0.280468	0.0725008	1.11751
Ttc13	ENSMUST00000035560.8	1.6773	0.636725	1.83678	0.63666	1.83675	1.4359	2.53009	1.83061	1.5006	1.31539	1.02821	1.69596	1.88146	0.633274	0.58186	0.739605	0.0987507	0.720057	0.433098
Ttc13	ENSMUST00000097529.4	0.521283	0.258152	2.39401	0.258134	2.39402	3.61627	3.76136	2.02023	1.16504	0.968466	1.97273	2.74597	2.01752	0.354481	1.66268	0.674357	0.394577	0.478172	1.03154
Ttc13	ENSMUST00000194476.1	12.0658	5.88721	12.5424	5.88759	12.5438	13.1317	15.6452	11.8209	11.1116	10.7024	6.64035	12.5007	11.0907	0.673985	0.556214	0.771061	0.0411967	0.764464	0.269564
Ndc1	ENSMUST00000159339.1	0	0.138724	0	0.138739	0	1.78474	0	0.212101	0	0	0.942874	1.9963	0	0.19342	4.00727	0.536541	2.37942	0.160787	4.16889
Ndc1	ENSMUST00000054960.7	18.0145	2.55832	9.9619	2.55813	9.96189	24.1864	18.4116	8.02927	6.34207	8.17785	9.36756	20.6009	14.7579	0.192673	1.30654	0.783426	-0.10993	0.090919	1.03783
Ndc1	ENSMUST00000066882.9	6.85595	7.644	7.85374	7.64329	7.85381	12.1336	8.87783	8.36153	9.57364	7.26182	11.0093	9.22085	9.01436	0.459449	0.472779	0.789394	0.257845	0.506647	0.268331
Ndc1	ENSMUST00000119344.7	1.87005	0.350361	0	0.350647	0	0.345599	1.7354	2.63387	0	3.90546	1.03654	0	0	0.485939	1.01684	0.00780219	1.88098	0.0630515	65535
Ndc1	ENSMUST00000120289.2	0.656145	0.255343	0	0.255362	0	1.43305	0	0.117097	0	0.219515	0.292776	0.303393	0	0.368793	1.6184	0.666379	-0.568669	0.71766	-0.621431
Ndc1	ENSMUST00000113792.1	0	0.0811205	0.368714	0.0811131	0.368711	0.421257	0	0.353319	0	0	0	0	0	0.645196	0.227251	0.392703	-1.02648	0.102459	65535
Sdk2	ENSMUST00000036354.6	7.20909	4.12356	8.96143	4.12329	8.9615	3.02807	7.70622	4.40873	4.11824	2.82525	3.58343	7.44234	4.91176	0.119766	-0.31478	0.0242451	-0.838247	0.324674	-0.112017
Sdk2	ENSMUST00000113797.3	2.94912	1.06587	0.275791	1.06593	0.275813	0	1.79401	0.686673	0.336871	1.62917	1.05015	2.47426	0.989201	0.417398	-0.328666	0.663983	-0.283212	0.638065	0.620361
Sdk2	ENSMUST00000113790.7	3.8343	6.45286	9.79484	6.45253	9.795	0.853863	2.45538	5.01703	4.58439	5.50739	4.00935	8.10611	7.66037	0.000128246	-2.13464	0.0517629	-0.604271	0.421604	0.117646
Sdk2	ENSMUST00000167246.1	9.71925	11.5037	13.4801	11.5029	13.4802	9.5164	9.37359	8.60845	7.24038	8.64599	9.01538	7.90378	9.20879	0.0560212	-0.337846	0.0131836	-0.510868	0.0189877	-0.480412
Sdk2	ENSMUST00000027684.10	12.7834	5.04386	12.4263	5.04359	12.4264	35.9682	22.5853	17.0711	14.1077	15.66	16.1612	35.432	26.0376	0.152512	1.61698	0.124572	0.722579	0.00876831	1.6871
Sdk2	ENSMUST00000125774.1	2.85807	0.477856	2.92094	0.477861	2.92107	3.38959	2.12783	3.52505	1.33072	2.56981	2.71946	0.716446	0	0.706965	0.514527	0.572603	0.393235	0.0625065	-2.43054
Galnt6	ENSMUST00000123344.1	1.21716	0	0.256357	0	0.256369	0.689316	0.352521	0.244757	0.338257	1.51864	0.672608	2.0577	0.453611	0.453198	0.590381	0.357965	1.00336	0.188855	1.85969
Galnt6	ENSMUST00000215232.1	0.204485	0.0787454	0.130464	0.0787501	0.13047	1.15125	0.31597	0.223063	0.418705	0.219208	0.251696	0.776711	0.476113	0.221775	2.55791	0.559938	1.15885	0.23917	2.33001
Galnt6	ENSMUST00000062181.8	22.0472	11.5521	28.2569	11.5514	28.2572	21.0272	25.1634	18.0893	18.1592	15.9283	18.4009	20.7447	17.0982	0.307644	0.183779	0.429505	-0.204608	0.239813	-0.103798
Lhpp	ENSMUST00000136508.2	0.648093	1.08235	2.31904	1.08263	2.31982	2.19238	1.87353	1.13407	1.14541	0.5061	1.81587	2.04286	0	0.706953	0.447892	0.616949	-0.373598	0.66194	-0.545096
Lhpp	ENSMUST00000208923.1	0.652849	0.181902	0.464926	0.181897	0.464939	0.730334	0.331088	0.044991	0.0852828	0.0891891	0.358134	0.645643	0	0.66406	0.447034	0.369567	-1.43083	0.764451	-0.270155
Lhpp	ENSMUST00000179857.2	181.035	327.075	199.72	327.049	199.72	165.841	158.539	176.475	211.306	191.946	198.267	158.947	158.176	0.0051574	-0.606358	0.00107323	-0.344283	0.00721306	-0.639
Lhpp	ENSMUST00000212771.1	110.211	39.8265	26.6834	39.8273	26.6925	90.4518	110.869	16.4621	18.0346	31.9927	32.6488	114.324	114.324	0.445627	1.04904	0.0299333	-0.972944	0.0780012	1.23267
Lhpp	ENSMUST00000044220.10	10.2951	9.62581	10.416	9.62504	10.4159	10.5293	10.2681	15.3203	17.9619	13.3562	12.4091	11.9834	9.02379	0.333241	0.0455417	0.503431	0.551015	0.469619	0.0600217
Lhpp	ENSMUST00000215799.1	15.5052	8.04853	9.52738	8.05139	9.53048	22.4896	18.8222	7.30302	8.93906	4.27328	4.2024	21.4168	12.0122	0.531258	1.02755	0.346933	-0.713456	0.544316	0.722096
Lhpp	ENSMUST00000220297.1	0.513087	0.551977	0.836559	0.551927	0.836553	0	0.416742	0.811324	0.257963	1.07853	1.855	2.26855	1.48076	0.124584	-1.65898	0.649867	0.604811	0.329237	1.51042
Efcab14	ENSMUST00000217754.1	1.25006	0.294211	0.481719	0.294159	0.481567	1.75799	1.01029	1.3867	1.25599	0	3.55653	0	3.96215	0.38776	1.30461	0.475075	1.4677	0.237097	1.8219
Efcab14	ENSMUST00000219304.1	0.999202	0.350273	0	0.350342	0	5.13224	3.09873	1.85045	0.991198	1.32162	1.54483	0.879504	1.0118	0.0406857	3.59761	0.198293	2.06956	0.365267	1.47593
Efcab14	ENSMUST00000218742.1	0	0	0	0	0	0	0	0.386666	0.838843	0.674328	0.345	1.63078	1.13277	0.706942		0.0599794	65535	0.0180086	65535
Efcab14	ENSMUST00000219460.1	3.69094	0.505361	1.48615	0.505421	1.48636	4.72249	2.77231	0.854075	1.39895	2.26556	0.951198	2.98303	3.37132	0.3927	1.2878	0.790471	-0.166611	0.370608	1.04965
Efcab14	ENSMUST00000219919.1	0	0	0.904696	0	0.904771	1.52665	1.12474	0	0	0	0.325316	0.622785	0	0.348914	1.87311	0.378898	-2.15372	0.653147	-0.216831
Efcab14	ENSMUST00000219294.1	2.85411	0.250009	0.724863	0.250024	0.724932	3.04915	4.53349	1.69909	0.303829	0.468603	0.270035	2.50227	0.496034	0.185613	1.98041	0.751555	-0.487294	0.501756	0.641857
Efcab14	ENSMUST00000218297.1	3.0801	0.405678	0.21742	0.405723	0.217447	1.6229	3.55305	4.46295	0.959368	1.22809	0.965085	4.68426	2.7466	0.316092	1.5806	0.365014	1.13771	0.103958	2.1023
Ifnb1	ENSMUST00000218146.1	0	1.19308	0.974235	1.19267	0.973996	5.73252	0.97355	0.446204	0	0	1.478	1.32028	0	0.337869	1.9517	0.571525	-0.849503	0.674959	-0.392921
Fam24b	ENSMUST00000057798.8	35.1183	8.94072	27.5798	8.94021	27.5801	32.7188	36.7758	28.5332	23.7533	21.7811	19.0346	41.067	44.635	0.697162	0.683745	0.63077	0.10566	0.153897	0.986173
Fam24b	ENSMUST00000057337.7	0.925036	0.459436	0.518668	0.459413	0.518676	1.07216	0.70668	1.09323	0.729695	1.11512	0.639548	1.43784	0.548111	0.682521	0.626181	0.565967	0.634233	0.601241	0.785074
Hlf	ENSMUST00000143024.1	3.62844	1.45871	0	1.45932	0	3.18488	0.663126	0.180521	0.539184	0	0.809498	0.50974	1.26054	0.650514	0.555322	0.111106	-1.77601	0.626286	-0.564812
Hlf	ENSMUST00000127189.1	2.70507	0.519337	1.40219	0.519372	1.40269	4.34817	5.77606	1.0587	0.597197	0.528078	1.5229	2.6852	1.45136	0.253887	1.95047	0.709229	-0.499068	0.48418	0.65916
Hlf	ENSMUST00000133814.1	0.281686	0	0	0	0	2.75371	1.31102	0.147177	0	0.169088	1.16295	1.46418	0.394971	0.0116839	5.17293	0.168607	2.7146	0.0537676	4.04441
Hlf	ENSMUST00000130735.7	4.18693	2.99777	6.78755	2.99778	6.7878	3.14617	3.85385	5.60441	4.3529	3.38281	4.76599	4.55839	3.85573	0.241934	-0.441044	0.68571	-0.0699983	0.475879	-0.175591
Hlf	ENSMUST00000123690.1	1.92301	1.0113	1.09011	1.01143	1.09026	4.71403	2.42187	0.848665	0	0.537665	1.09302	2.71544	1.00719	0.398125	1.54205	0.407586	-0.983081	0.619577	0.603279
Hlf	ENSMUST00000044454.11	8.37889	4.83996	8.55132	4.83945	8.55129	10.1044	10.9171	8.95237	8.15233	7.71175	8.51891	11.2625	7.37254	0.572356	0.579821	0.665133	0.245009	0.676797	0.405974
Ifna14	ENSMUST00000133580.7	0	0.129196	0	0.129193	0	0	0	0	0	0	0	0	1.23215	0.401805	65535	0.0689547	65535	0.0347602	3.57549
Ifna15	ENSMUST00000134433.7	2.54683	0.972675	1.44303	0.972582	1.44304	4.7477	2.21243	1.44491	0.971872	0.404626	1.47063	1.7543	0.916672	0.443002	1.23778	0.511362	-0.45967	0.565383	-0.143968
Dennd2d	ENSMUST00000154583.7	0.28544	0.28963	0.622095	0.289609	0.62211	0.103915	0.322611	0.478231	0.48885	0.170801	0.471425	0.430517	0.38881	0.346271	-0.983846	0.728644	-0.0681121	0.715763	-0.0420404
Dennd2d	ENSMUST00000098594.3	59.2439	112.896	33.9322	112.87	33.9148	83.9019	46.6642	31.8478	42.9174	48.609	50.5256	28.1418	24.1167	0.276167	-0.112375	0.0116304	-0.698899	0.0069285	-1.43342
Dennd2d	ENSMUST00000208441.1	0.945186	1.97994	0.757162	1.9802	0.757386	2.88336	0.636994	1.97833	0.689071	0.960405	1.37363	1.85861	0	0.70693	0.455104	0.678304	-0.0382745	0.698061	-0.466393
Dennd2d	ENSMUST00000088373.10	0.415277	0.0791124	0.480197	0.0791053	0.480193	0.302169	0.453624	0.362848	0.332833	0.321317	0.197239	0.43948	0.159209	0.602575	0.300801	0.759151	-0.0152119	0.655798	-0.0353833
Dennd2d	ENSMUST00000060215.11	0.179088	0.0697747	0.159068	0.0697724	0.159077	0.380091	0.240031	0.236547	0.142262	0.0164442	0.258504	0.248493	0.161806	0.504605	1.28368	0.7307	0.359888	0.567928	0.687808
Dennd2d	ENSMUST00000045994.7	19.6819	15.8586	26.7507	15.8572	26.7505	7.68035	18.8637	21.5586	20.3799	23.3821	21.5989	20.0585	20.7578	0.0062016	-0.660611	0.65021	0.0506803	0.173392	-0.0398541
Ifna9	ENSMUST00000212618.1	17.4232	28.2897	32.863	28.2892	32.8644	17.3118	22.7574	23.9417	23.1886	28.8168	28.3069	19.1081	19.517	0.0232069	-0.480143	0.269431	-0.100606	0.00799868	-0.533098
Tesk2	ENSMUST00000212583.1	0.245314	0.084689	0.0636965	0.0846834	0.063697	0.523748	0.31528	0.469502	0.111881	0.076454	0.169509	0.245223	0.303866	0.31582	1.95214	0.517355	0.931913	0.38647	1.34046
Tesk2	ENSMUST00000028730.12	11.9844	9.66059	10.6489	9.65985	10.649	3.84397	8.48678	7.87654	8.96994	7.18882	8.81747	6.41457	8.57232	0.0101405	-0.770949	0.0931823	-0.357195	0.0271385	-0.489509
Tesk2	ENSMUST00000110089.8	0.232577	0	0.0494964	0	0.0493357	0.000741813	0	0	0	0	0	0.955302	2.09337e-06	0.445217	-7.48141	0.0800849	65535	0.03876	2.84927
Tesk2	ENSMUST00000144275.1	0	0	0	0	0	0.725762	0	0	0	0.372998	0.385134	0	0	0.0832976	65535	0.104161	65535	0.764439
Srsf1	ENSMUST00000060125.6	0.0175449	0.00633894	0.0192614	0.00633845	0.0192614	0.0331984	0.0284949	0.0280078	0.02668	0	0.0319832	0.108464	0.0379418	0.450131	1.16579	0.698635	0.656221	0.241642	2.41257
Srsf1	ENSMUST00000192307.5	3.56373	2.48264	3.51708	2.48257	3.51719	6.34742	4.42146	2.47534	2.90334	3.51025	3.15152	1.85495	3.53996	0.670092	0.790657	0.700651	-0.0483222	0.555381	-0.206541
Srsf1	ENSMUST00000193560.5	1.99339	0.606477	1.23647	0.606454	1.23652	3.45221	1.50729	2.32585	0.892611	1.54416	1.21561	3.45445	2.35822	0.492682	1.12641	0.616123	0.395931	0.294195	1.35541
Srsf1	ENSMUST00000193634.1	0.747598	0.484942	0.685839	0.4849	0.685836	6.04923	1.18169	0.628606	0.442279	0.483942	0.747702	0.808249	0.347648	0.0606689	2.54891	0.695666	-0.102046	0.616506	-0.0962526
Srsf1	ENSMUST00000192226.5	2.70045	2.41226	1.33897	2.41253	1.33913	4.40619	1.65818	1.97722	1.81972	1.6777	1.46132	1.01914	0.823765	0.696053	0.571316	0.638059	-0.234946	0.496467	-1.14706
Srsf1	ENSMUST00000194875.5	0.259644	1.14714	0.605111	1.14723	0.605179	3.85511	0.562909	1.53484	0.445995	0.693979	1.34097	1.004	0.896974	0.477106	1.55294	0.790458	0.415227	0.714419	0.336284
Srsf1	ENSMUST00000195514.5	1.92737	1.53905	2.29993	1.53919	2.30004	1.1521	1.06742	2.83801	2.01121	2.35878	3.73339	3.78097	2.13076	0.413768	-0.791697	0.685968	0.509779	0.634295	0.621636
Prkar1a	ENSMUST00000085018.5	0.567335	0.951788	0.789832	0.951723	0.789814	0.68396	0.770566	1.23264	1.80635	1.23647	2.0426	1.03324	0.986035	0.425337	-0.15562	0.465093	0.963313	0.716033	0.317668
Prkar1a	ENSMUST00000194782.5	0.236051	0.376913	0.498278	0.376942	0.498324	1.14307	0.399214	0.211069	0.321814	0.105546	0	0	0.240802	0.584789	0.956762	0.478665	-1.31571	0.693079	-1.72239
Prkar1a	ENSMUST00000192028.5	0.186583	0.233447	0.638092	0.23343	0.638107	1.97049	1.04654	0.255626	0.258587	0.568471	0.427713	0.888261	0	0.320824	1.96671	0.746161	-0.03149	0.723714	0.202638
Prkar1a	ENSMUST00000173954.2	2.79773	1.04933	3.33897	1.04923	3.33895	1.66376e-07	3.36808	4.17591	2.52418	2.98225	3.40396	5.55508	3.80574	0.111118	-0.458987	0.34302	0.499072	0.316297	1.01572
Prkar1a	ENSMUST00000225699.1	7.4357	7.01055	6.69804	7.01019	6.69817	6.30143	7.03448	8.61107	6.56254	6.26977	6.08116	10.2599	6.75891	0.179408	-0.064024	0.574692	-0.0186218	0.51456	0.28779
Taf13	ENSMUST00000224498.1	0.619344	0.28573	0.666384	0.285711	0.666389	2.43726	0.878545	0.290338	0.197928	0.247677	0.629888	0.665651	0.478658	0.314839	1.71583	0.51826	-0.563752	0.753193	0.180946
Taf13	ENSMUST00000111285.8	1.27198	1.85481	1.29943	1.85465	1.29942	3.56159	1.736	0.608997	1.72445	1.07855	1.50261	2.96143	2.2077	0.658792	0.805011	0.271878	-0.303249	0.710561	0.769597
Taf13	ENSMUST00000039812.15	0	0.176613	0.107139	0.176596	0.107139	1.64267	0.175465	0.325692	0.391254	0	0.480779	0.263579	0	0.075384	3.00173	0.374144	1.39957	0.678066	0.215576
Taf13	ENSMUST00000233207.1	2.723	3.4588	8.04597	3.45773	8.03555	9.77587	0	8.17185	3.93868	4.86881	5.45983	3.29938	3.42277	0.627023	-0.0737244	0.762214	0.124998	0.690674	-0.614027
Hsdl1	ENSMUST00000233530.1	1.77815	0.946118	1.36285	0.946129	1.36301	1.09098	1.96915	0.747242	1.12016	0.984739	1.01018	2.70313	0.529105	0.606216	0.258293	0.604905	-0.405832	0.753429	0.337232
Hsdl1	ENSMUST00000233434.1	1.23793	0.203878	0.718294	0.20386	0.718272	0.937235	1.04685	0.372525	0.414498	0.584308	0.977069	1.29286	0.243816	0.641448	0.686426	0.790445	-0.0703701	0.725468	0.317765
Hsdl1	ENSMUST00000094769.12	5.25762	2.43505	5.51994	2.43485	5.52008	4.40462	6.00194	4.90648	4.62502	4.52866	5.14458	3.469	2.77831	0.466487	0.297568	0.714437	0.181537	0.215728	-0.438618
Hsdl1	ENSMUST00000233875.1	2.5958	0.383563	0	0.384119	0	1.45222	0	2.56292	1.62053	0.0414912	2.28404	0	0.115781	0.5966	0.110233	0.331266	1.2744	0.713312	-3.53856
Rab39b	ENSMUST00000205568.1	61.1805	10.7632	37.0205	10.7624	37.0207	99.1329	64.543	27.8075	24.1519	23.3066	22.9284	48.1716	46.6709	0.14034	1.38433	0.37623	-0.3528	0.453447	0.597093
Nat8	ENSMUST00000032916.5	30.7583	0.0543867	26.5569	0.054353	26.5566	4.30703e-09	26.3021	27.0144	26.9121	12.2601	38.9633	57.6138	60.3443	0.121925	-0.352949	0.00600242	0.646249	2.32328e-05	1.81208
Noc4l	ENSMUST00000206254.1	66.2394	30.1846	65.8802	30.1828	65.8814	32.9835	54.7642	37.4233	23.7595	52.2136	23.3363	36.7216	47.5797	0.0763986	-0.236068	0.0032912	-0.596143	0.0855431	-0.293875
Noc4l	ENSMUST00000205461.1	53.7304	1.96237	18.3855	1.9625	18.3869	63.593	60.6709	13.0818	15.4623	10.3804	14.6226	71.9824	78.4692	0.0494761	1.71805	0.643799	-0.496473	6.18932e-05	1.99395
Noc4l	ENSMUST00000206953.1	46.0879	23.8702	32.8924	23.8733	32.8991	23.2718	44.6925	26.458	16.4084	23.642	29.8594	19.551	14.3684	0.440935	0.0901095	0.327037	-0.406116	0.112943	-0.912557
Noc4l	ENSMUST00000206291.1	16.7095	0	6.46427	0	6.46223	15.9869	46.774	3.0169	0.860126	9.00962	2.03195	34.0787	19.0762	0.0432939	2.40444	0.672025	-0.668311	0.0177875	2.16478
Noc4l	ENSMUST00000198866.4	0	0.181476	0	0.181463	0	0.742476	0.780011	0.321829	0	0	0	0	0	0.103852	3.39056	0.686013	0.148495	0.304504	65535
Noc4l	ENSMUST00000196471.4	0.393716	0	0	0	0	0	0	0	0	0.324762	0	0	0.161535	0.552408	65535	0.55286	0.0441556	0.450237	0.0366195
Nat8f2	ENSMUST00000196375.1	0	0.299532	0	0.299513	0	1.84051	0.396814	5.88283	9.43143	7.29042	5.66979	0.780539	1.20554	0.273403	3.22297	3.34623e-05	5.88262	0.249168	3.05111
Mbnl1	ENSMUST00000196450.4	0.965605	0.0653416	0.10159	0.0653441	0.101598	0.653151	0	0.196105	0.276614	0	0	0.295438	0	0.514995	0.329484	0.693986	-1.13695	0.632252	-0.815078
Mbnl1	ENSMUST00000031729.12	0	1.46894e-06	0.171462	1.47091e-06	0.171463	0.802878	0	0.195938	0.395285	0	0.151661	0.645608	0	0.169678	2.5492	0.322942	1.43716	0.217114	2.23468
Mbnl1	ENSMUST00000059851.13	1.43591	0.485769	1.20739	0.485725	1.20739	2.51985	1.69441	1.12813	1.17143	1.23866	1.40395	2.4676	1.64196	0.491685	1.12752	0.584563	0.357386	0.359936	1.09123
Mbnl1	ENSMUST00000207233.1	5.03222	3.54062	4.74628	3.54036	4.74628	4.59898	5.87517	3.73061	4.05499	3.9191	3.19578	5.85247	4.33576	0.401449	0.277345	0.469117	-0.214129	0.5742	0.237416
Mbnl1	ENSMUST00000098080.8	0.322414	0.0822756	0.45363	0.0822688	0.453628	0	0	0.651796	0	0.451086	1.38147	0	0.584618	0.0242961	65535	0.282197	1.15534	0.710143	0.0680397
Mbnl1	ENSMUST00000106519.7	0.94993	0.364656	1.43483	0.364656	1.43492	1.09847	0.413171	0.585978	0.765336	0	1.56054	1.43573	0	0.509799	-0.267503	0.651852	-0.321681	0.603086	-0.341834
Mbnl1	ENSMUST00000142120.1	0	1.39876	2.45157	1.39909	2.4519	0.653701	1.69338	1.42516	4.30191	3.30752	3.64746	3.12291	1.25429	0.45636	-0.39231	0.498965	1.04154	0.674686	0.506831
Mbnl1	ENSMUST00000099494.3	18.3477	2.71629	12.752	2.71607	12.752	11.8506	20.5401	10.5366	9.58853	6.32118	8.84753	16.8476	9.89089	0.661754	0.716387	0.740918	-0.159777	0.643348	0.439725
Mbnl1	ENSMUST00000238041.1	0.030023	0	0.0361327	0	0.0361328	0.38499	0.0772455	0	0	0.0143303	0.0391692	0.0851774	0.0707698	0.0466308	3.49791	0.724069	-0.613119	0.266604	1.93034
Mbnl1	ENSMUST00000236343.1	0.5851	0.0266092	0	0.0266082	0	0.415204	0.302615	0.0414967	0	0	0.0472114	0.130055	0.0517083	0.298084	1.49127	0.500617	-2.52521	0.583071	-0.490285
Mbnl1	ENSMUST00000000940.14	23.0843	11.2975	21.2989	11.2968	21.2991	10.4395	21.4915	21.8742	17.8818	18.2441	17.6893	23.3047	22.0232	0.125139	-0.145145	0.766683	0.0999883	0.67307	0.360296
Mbnl1	ENSMUST00000202422.1	0	1.77895	1.15772	1.77934	1.15799	1.99158	1.11022	1.9363	1.66766	1.65959	2.05038	2.17538	2.04029	0.648099	0.40069	0.741196	0.638232	0.612175	0.843347
Mbnl1	ENSMUST00000202792.1	1.05329	0.300691	0.54984	0.300674	0.549846	1.5124	1.45113	0.5819	0.421442	0.184576	1.03252	1.22914	0.348195	0.409537	1.42754	0.790432	0.0110652	0.654734	0.51771
Mbnl1	ENSMUST00000141867.1	0.347468	0	0	0	0	0.606855	0	0.343524	0.077196	0	0.547646	0	0	0.281366	2.1264	0.332992	1.8006	0.764426	65535
Mbnl1	ENSMUST00000126454.1	0	0.163419	0.741848	0.16343	0.741885	0.572895	1.44083	0	0.186146	0.253182	0	1.73323	0	0.480416	1.47534	0.458233	-1.72116	0.481625	1.25894
Mbnl1	ENSMUST00000131863.7	1.55677	0.199608	0.0621625	0.199597	0.0621631	1.45397	1.03892	0.281352	0.359695	0.457812	0.290478	0.558954	0.289668	0.25078	1.58296	0.767161	-0.260467	0.663673	0.0283301
Mbnl1	ENSMUST00000124453.2	2.19701	0.595029	1.24497	0.595049	1.24505	2.78449	2.76582	1.89621	1.34694	1.19602	2.42092	5.26511	1.46785	0.462768	1.23939	0.585597	0.545049	0.278227	1.51806
Mbnl1	ENSMUST00000198140.4	0.0179529	0.28069	0.422057	0.280558	0.42205	0.990985	2.39699	2.88992	0.989841	0.729157	0.741671	1.28199	1.85051	0.144636	2.5731	0.00836472	2.23238	0.0542655	2.45999
Mbnl1	ENSMUST00000051873.14	0.548361	5.3387e-08	1.02695	5.33573e-08	1.02696	0.0140485	0.364379	6.26916e-07	0.660926	0	0.506457	0.999069	0.000958119	0.176259	-1.45975	0.475893	-0.834564	0.673743	-0.0578041
Mbnl1	ENSMUST00000196249.4	1.00047	0.361817	0	0.36189	0	0.332965	0	0	0	0.183074	0.18233	0	0	0.453366	-1.05054	0.168274	-1.91642	0.132566	65535
Mbnl1	ENSMUST00000199184.4	0.484771	0	0.273289	0	0.273301	0.353357	1.05113	0	0.298174	0.186395	0.217172	0	0.364671	0.279918	1.76742	0.757373	-0.233611	0.630386	-0.177954
Mbnl1	ENSMUST00000200015.5	0.257819	0	0	0	0	0.763965	0.896626	0	0	0	1.10995	1.25064	0	0.108852	4.00919	0.270498	2.42799	0.130633	3.60016
Mbnl1	ENSMUST00000198763.1	1.11436	0.418895	0	0.418963	0	1.44545	1.09014	0	0	0.349666	0	0.349234	0	0.295619	1.69914	0.0709384	-2.15914	0.436355	-1.16092
Mbnl1	ENSMUST00000045744.6	1.31368	2.64695	2.41696	2.6467	2.41695	1.45542	1.98451	2.06118	6.83611	0.355126	1.51105	4.78054	1.30727	0.154679	-0.411864	0.767659	0.233827	0.59976	0.41168
Mbnl1	ENSMUST00000219479.1	4.91298	2.2723	6.80605	2.27219	6.80612	12.5128	3.5165	7.30867	0.00314245	4.98792	3.44016	7.47719	6.06517	0.630423	0.796644	0.551821	-0.229642	0.673601	0.553412
Ap2m1	ENSMUST00000218484.1	2.20896	3.77718	3.95794	3.77749	3.95816	8.64015	3.11087	6.03461	2.84753	2.25405	3.25983	4.35568	2.77175	0.695772	0.732618	0.699814	0.0255019	0.652552	0.0112857
Ap2m1	ENSMUST00000219958.1	0.468503	0.106221	0.165228	0.106232	0.165247	0.58429	0.472237	0.208351	0.389311	0	0.390428	0	0.611772	0.414952	1.38486	0.752799	0.288245	0.483856	0.596596
Ap2m1	ENSMUST00000218966.1	0.434022	0	0.255202	0	0.255289	1.51959	0	0.891717	0	0.261352	0	0.48098	0.792753	0.294908	2.00797	0.640432	0.609764	0.349244	1.75335
Ap2m1	ENSMUST00000045905.13	71.0966	25.4802	53.587	25.4784	53.5872	83.9401	87.5476	70.318	58.963	50.2669	54.8824	117.793	107.31	0.589796	0.903241	0.240436	0.354295	0.0343572	1.29572
Ap2m1	ENSMUST00000141424.1	0.293254	0	0	0	0	0.234588	0.550346	0	0	0	0.644364	0.342493	0	0.242059	2.74235	0.485492	1.45765	0.49347	1.54585
Ap2m1	ENSMUST00000150660.1	0	0	0.391986	0	0.392083	0.845274	0.505478	2.38438	1.66352	0.868514	1.06962	2.75633	1.3102	0.323372	2.10664	0.00676871	3.25448	0.0229846	3.69667
Ap2m1	ENSMUST00000228769.1	0	0.091913	0	0.0919098	0	0.059523	0	0.109107	0	0	0	0	0.140875	0.632363	-0.304868	0.708829	-0.430644	0.536373	0.938028
Ap2m1	ENSMUST00000149723.1	4.56193	1.08101	6.02192	1.08089	6.02133	4.46197	8.80085	3.31154	3.49513	1.28504	4.54287	11.1518	9.86566	0.555912	0.821111	0.722742	-0.248898	0.197908	1.48531
Ap2m1	ENSMUST00000172367.2	0.996078	0.493296	0.214824	0.493318	0.214842	1.02337	1.36271	0.324591	0.199566	0	0.116909	1.27835	0.150224	0.48829	1.30613	0.372453	-1.58997	0.589508	0.56606
Ap2m1	ENSMUST00000078816.4	1.08736	0.674355	1.22596	0.674306	1.22597	0.0794219	0.361114	0.766735	0.529053	0.661224	0.720654	0.713039	0.638395	0.0328087	-2.14997	0.40334	-0.546326	0.379734	-0.532811
Ap2m1	ENSMUST00000044660.5	16.3929	2.19281	10.8378	2.19265	10.8378	8.59678	13.8235	10.0669	7.62395	7.49463	7.35996	16.5911	18.2311	0.574005	0.400833	0.724793	-0.0615156	0.0822108	1.03604
Grik1	ENSMUST00000216261.1	0.0347411	0.00593598	0.0194169	0.00593552	0.0194169	0.0527741	0.0464805	0.048053	0.0649055	0.0233166	0.0520443	0.0182931	0.0162663	0.417518	1.53804	0.415554	1.46202	0.575771	0.0159866
Grik1	ENSMUST00000106518.8	1.08079	2.07245	2.7753	2.07269	2.7756	0.96075	3.42827	2.64818	2.13329	2.6463	2.17047	0	0	0.469614	0.025966	0.750384	0.154837	0.00271791	65535
Grik1	ENSMUST00000207270.1	0.247514	0.0612019	0.0924392	0.0611969	0.0924389	0.449906	0.288754	0.0721926	0.0381368	0.0731188	0.186789	0.293071	0.0786805	0.291324	1.73489	0.725975	-0.261566	0.561374	0.744323
Grik1	ENSMUST00000208202.1	0	1.30085	1.774	1.30083	1.77405	0.178028	0.585571	0	0.300041	6.18198e-08	1.31685	0.640803	0.217835	0.156701	-1.68771	0.0754936	-1.60537	0.313425	-1.51847
Grik1	ENSMUST00000054440.10	2.89499e-09	0.812528	0	0.81267	0	0.713792	0.814837	0	0.114188	0	0.854313	0	0	0.630887	1.23355	0.497244	-0.424862	0.423488	65535
Grik1	ENSMUST00000106517.8	0.617228	0	0	0	0	0.483437	0	0	0	0.149586	0	0	0	0.343574	0.969452	0.666737	-1.7229	0.764413	65535
Grik1	ENSMUST00000106516.1	0.856908	2.27417	2.58443	2.27393	2.58443	0.060297	0	1.06725	0	0.532634	0.931491	0.924339	1.76253	0.00198314	-6.13227	0.0226301	-1.74058	0.415432	-0.654577
Grik1	ENSMUST00000148011.7	3.71914	3.61267	4.4723	3.61228	4.47223	3.11644	1.98333	3.00663	2.67077	2.44684	2.57134	2.76835	2.808	0.031899	-0.641511	0.0345321	-0.573	0.0341584	-0.512622
Grik1	ENSMUST00000141942.7	0.37677	0.392669	0.614334	0.392634	0.61433	0.790307	0.996262	0.213871	0.183135	0.15283	0.322677	0.494252	0.297168	0.681051	0.901664	0.0898291	-1.13228	0.450364	-0.273012
Grik1	ENSMUST00000110710.9	5.26161	5.6808	3.45152	5.67946	3.45109	2.02313	3.53623	2.30839	3.15879	0.948205	3.40482	2.79684	1.91387	0.0701736	-0.759244	0.0109678	-0.93841	0.019375	-0.998218
Grik1	ENSMUST00000110707.7	4.96056	9.29883	6.89721	9.29821	6.89731	6.82706	6.32947	5.46306	5.78055	6.98931	7.9971	5.57357	4.27821	0.0884325	-0.183483	0.168352	-0.188043	0.00888697	-0.600806
Taf1c	ENSMUST00000147910.7	0	0.397415	0.70788	0.39761	0.708191	4.95928	1.14169	0	0.86572	0.629636	0	0	0	0.139891	2.78621	0.708777	-0.242345	0.441795	65535
Taf1c	ENSMUST00000154781.7	2.3105	3.53239	1.23017	3.53238	1.23023	2.20918	1.2394	1.13242	1.04138	0.815898	1.25172	0.262542	0.121639	0.317683	-0.457139	0.0970519	-1.15859	0.00955169	-3.62328
Taf1c	ENSMUST00000126331.1	1.44389	0.463556	1.26419	0.46349	1.26417	0.878117	1.44222	0.877146	1.04687	0.65136	0.856691	0.633794	0.930374	0.575873	0.243688	0.712122	-0.191569	0.573754	-0.325251
Taf1c	ENSMUST00000110709.6	0.638244	2.56106	3.42928	2.56218	3.42999	0	1.62404	0.708095	3.04359e-05	2.38193	0.838023	1.3598	1.10301	0.0483772	-1.63621	0.0258926	-1.36197	0.154045	-1.03549
Taf1c	ENSMUST00000164999.1	1.05858	5.00712	3.90901	5.01244	3.91092	1.2495	1.26659	0.210129	0	4.60434	1.94354	0.212378	0	0.175852	-1.58706	0.153223	-1.16164	0.0196172	-5.15353
Taf1c	ENSMUST00000061850.4	6.16883	2.81688	5.61678	2.81667	5.6168	6.34298	6.54975	5.65443	4.48015	4.55193	4.85925	8.07435	6.36516	0.555213	0.484598	0.77403	0.0848961	0.623162	0.648062
Adam9	ENSMUST00000110341.8	4.99224	1.03121	6.82503	1.03112	6.82501	6.22283	6.49107	6.52159	5.29585	4.23536	4.75097	6.88286	4.14438	0.674328	0.618383	0.353739	0.328821	0.71036	0.413048
Adam9	ENSMUST00000146023.7	1.55516	0.186307	0.347381	0.1863	0.34739	1.09117	1.26886	0.305676	0.542055	0.344728	0.395598	0.253686	0.136016	0.433837	1.16977	0.748743	-0.401773	0.555053	-1.42859
Adam9	ENSMUST00000089634.11	0.971306	0.494519	1.23275	0.494484	1.23275	1.39893	0.93925	1.95802	1.97194	2.18431	2.27719	1.15552	0.870979	0.632404	0.401373	0.129985	1.24491	0.727199	0.194976
Adam9	ENSMUST00000129206.1	1.8245	0.813647	1.03707	0.813656	1.03713	2.79681	1.9179	1.93207	1.69658	1.13702	1.74091	0.602942	1.94603	0.531077	1.09286	0.610553	0.557591	0.700728	0.205607
Adam9	ENSMUST00000103210.1	1.92987	0.793121	3.26171	0.793071	3.26174	3.90937	1.9151	1.18631	1.26052	1.1729	1.54802	1.40903	1.09489	0.647017	0.536438	0.305561	-0.636153	0.241834	-0.681501
Ccdc163	ENSMUST00000103211.7	0	0.376595	0.136232	0.376625	0.136253	0.0137111	0.617305	0	0.328323	0.38881	0.424442	0.453013	0.905651	0.629983	0.621061	0.790419	0.476338	0.386384	1.7275
Ccdc163	ENSMUST00000132201.1	1.75309	0.514333	0.421553	0.514336	0.421365	4.29697	2.25653	0.403237	0	0.774127	0	0	0	0.254451	2.17634	0.630898	-1.30036	0.7644	65535
Ccdc163	ENSMUST00000019281.13	0	0	0.20429	0	0.20429	0.753789	0	0.579582	0	0	0.209162	0.4007	0	0.262562	2.20547	0.422967	1.27087	0.46417	1.29383
Ccdc163	ENSMUST00000227806.1	23.1533	37.6727	29.601	37.673	29.6027	14.3629	26.8538	28.5929	34.1864	29.5694	35.3852	24.5282	26.4838	0.0220582	-0.613978	0.410773	0.0178622	0.0762863	-0.306371
Ccdc163	ENSMUST00000041316.14	48.4171	16.6172	35.3798	16.6165	35.3805	28.9615	27.7154	43.911	33.169	29.3263	28.1165	53.5209	58.4315	0.210682	-0.105207	0.662884	0.141811	0.283491	0.876846
Ccdc163	ENSMUST00000101071.3	16.6698	3.21352	8.9939	3.21346	8.9942	2.69796	13.1239	13.204	10.6875	10.9455	11.3556	15.1016	16.9856	0.400771	-0.0547602	0.31266	0.490982	0.275402	0.965318
Ccdc163	ENSMUST00000176579.1	2.41249	0.499947	1.75229	0.499997	1.75247	0	1.32102	3.57417	1.13957	1.62544	1.82294	3.15296	3.15812	0.38146	-1.06661	0.565057	0.560685	0.352647	1.18963
Ccdc163	ENSMUST00000175652.1	3.25662	1.68279	4.90304	1.68301	4.90381	0	2.71256	2.17458	5.36141	5.81992	4.04078	2.5383	3.18827	0.309884	-1.27661	0.68169	0.404473	0.729693	-0.198597
Ccdc163	ENSMUST00000177521.1	0.676231	0.0793227	0	0.0793267	0	0.146247	0	0.254749	0.588657	0	0.834691	0.578226	0	0.632121	-1.19123	0.407989	1.32911	0.477569	0.791992
Ccdc163	ENSMUST00000176952.1	0.40434	0.0788132	0.24704	0.078818	0.247051	0.13233	0.163434	0.119028	0	0	0.669579	0	0	0.592507	-0.514248	0.790406	-0.0993883	0.764388	65535
Ccdc163	ENSMUST00000099311.8	2.41876	1.20916	2.34621	1.20906	2.34619	2.74062	3.86039	0.726083	1.58398	1.55279	2.22492	3.22637	1.99258	0.706919	0.792233	0.437344	-0.32454	0.752057	0.453305
Ccdc163	ENSMUST00000135260.7	1.37317	0	0	0	0	0	0.172678	1.61653	0.668591	0.421557	0.179956	0	0.508358	0.41058	-1.66943	0.00330452	1.39381	0.530696	-0.111665
Ccdc163	ENSMUST00000130856.1	0	0	0.14623	0	0.146235	0.627109	0.246473	0.113343	0.16133	0.227182	0	0.248286	0	0.147556	2.90061	0.524849	1.10093	0.461831	1.08567
Ccdc163	ENSMUST00000028737.12	0.303566	0.0910083	0.436619	0.0910081	0.436626	0.250696	0	0.413051	0.187637	0.0933606	0.171381	0	0	0.403843	-1.11642	0.707906	-0.328946	0.094005	65535
Igf2bp3	ENSMUST00000180277.2	0.146699	0	1.03648	0	1.03651	0.320911	0	0.166482	0.337224	0	0.231344	0.519954	0	0.256318	-1.46818	0.271882	-1.27252	0.500844	-0.771974
Igf2bp3	ENSMUST00000111171.5	39.7053	2.45743	21.3107	2.45724	21.3107	33.523	43.4985	18.1645	15.2185	11.3331	14.7401	50.6698	39.2349	0.256255	1.14218	0.765504	-0.231257	0.00222444	1.36531
Igf2bp3	ENSMUST00000025411.8	0.117378	0.132573	0.893218	0.132568	0.893239	0	0.407208	0.540289	0.900518	0.936134	0.849695	1.21119	0.997582	0.3477	-1.09125	0.500509	0.894945	0.403963	1.34816
Igf2bp3	ENSMUST00000237312.1	0.0667556	0	0	0	0	0.155526	0.0397704	0.69631	0.399322	0.184105	0.392954	0.983984	0.160044	0.18519	2.87063	0.000148063	4.96907	0.00149412	5.42102
Igf2bp3	ENSMUST00000029482.15	9.59313	3.36979	9.07248	3.36955	9.07251	13.9276	15.2328	9.066	6.92117	4.44346	4.72004	11.1179	9.19528	0.489145	1.08029	0.676127	-0.133129	0.643995	0.558691
Glrx5	ENSMUST00000154263.1	0.868837	0.315949	0	0.315984	0	1.23212	0.44813	0	0	0	0.189371	0.84563	0	0.396901	1.4849	0.410147	-2.66449	0.53838	0.494324
Glrx5	ENSMUST00000009236.5	13.7529	5.49562	7.74946	5.49536	7.75229	14.3783	9.52447	3.62683	3.20498	5.79966	5.03893	2.42003	2.19678	0.671759	0.570274	0.0891654	-0.865569	0.00752941	-1.80194
Glrx5	ENSMUST00000217811.1	1.44652	0	1.92107	0	1.91976	4.11176	3.5285	1.06781	0	0.334542	0.808075	0	0	0.222645	1.853	0.480694	-0.936292	0.0304169	65535
Plod3	ENSMUST00000219568.1	0.892244	0	3.85204	0	3.83571	13.3448	0.207672	0	0	0	5.06759	0	0.571047	0.246246	1.98144	0.700966	-0.437749	0.764375	-2.58737
Plod3	ENSMUST00000218506.1	0.396376	0.660831	3.74212	0.660972	3.74201	0.635662	0	0.629952	0.244754	0.767445	0	0.396904	0	0.128882	-2.53374	0.0480876	-2.16448	0.115685	-3.21321
Plod3	ENSMUST00000218718.1	1.7871	0.996232	0.470701	0.996333	0.47077	3.24395	1.87467	0.302189	0.845797	0.295523	0.16973	0	0.215351	0.440042	1.43855	0.449696	-1.22725	0.468195	-3.13244
Plod3	ENSMUST00000219994.1	0	0.187059	1.04457	0.187092	1.04436	1.05761	0.261953	0	0.278582	0	0	0.445005	0	0.706907	0.421524	0.138945	-2.82236	0.662026	-1.14664
Plod3	ENSMUST00000220190.1	0	0.465996	0.433223	0.466037	0.433266	4.84592	2.65122	0.695589	0	0.408769	0.312965	0.201029	0	0.0801487	3.38146	0.723768	-0.0217151	0.764362	-1.83941
Plod3	ENSMUST00000049787.2	1.1017	0.989171	3.65495	0.9891	3.65496	0.347904	1.36131	2.8391	2.50835	2.48221	1.99993	2.833	2.79592	0.0376542	-1.28185	0.703012	0.241952	0.761672	0.437679
Casc4	ENSMUST00000182350.1	0.08084	0.094696	0.0557845	0.0946888	0.0557846	0.0125495	0.194079	0.010529	0.031485	0.161653	0.120227	0.0363045	0.099724	0.645818	0.436173	0.745047	0.0846558	0.739291	-0.166957
Casc4	ENSMUST00000034961.5	1.50667	0.135194	0.364488	0.135184	0.36449	1.66313	2.3952	0.187913	0.00304404	0.438468	0.360367	0.939448	1.30022	0.109722	2.01741	0.484324	-1.01828	0.27321	1.15981
Casc4	ENSMUST00000217371.1	1.69246	6.31169e-09	0.280692	6.30908e-09	0.280692	1.05573	3.2848	0.783441	0.876016	0.26011	0.318034	0.270507	0	0.041745	2.26741	0.393504	0.311493	0.43302	-1.73672
Casc4	ENSMUST00000059078.3	17.443	7.65652	19.4741	7.65599	19.4742	11.6973	23.5329	22.914	18.8442	21.0618	22.4678	40.267	33.8272	0.359503	0.296691	0.0937757	0.572218	0.0264268	1.36924
Casc4	ENSMUST00000106609.7	7.7249	7.24804	8.58043	7.24765	8.58055	21.2721	9.66868	8.80812	7.70439	9.77457	9.75586	11.1396	8.35302	0.616596	0.973917	0.761699	0.194124	0.570064	0.307335
Casc4	ENSMUST00000125274.7	1.4185	0.340551	0.0981707	0.340563	0.0981773	2.31715	0.528194	0.097167	0.1808	0.182585	0.535671	0	0.500037	0.338332	1.63143	0.619372	-0.88263	0.76435	-0.877064
Casc4	ENSMUST00000130352.3	0	0.0939187	0	0.0939227	0	0	0.252226	0.266825	0.155797	0.165858	0.292576	0.284668	0.289451	0.524567	1.74713	0.41385	2.55165	0.288008	2.93376
Casc4	ENSMUST00000124384.7	8.39308	6.72251	3.84341	6.72107	3.84052	25.5575	15.5697	8.71939	4.76648	7.84687	8.16263	6.07992	6.58653	0.273423	1.8003	0.790394	0.320695	0.671189	0.101219
Dram2	ENSMUST00000029483.14	0.35911	0.356908	0.395807	0.35688	0.395805	1.06749	2.67444	0.21298	0.201037	0	0.225537	0.666405	0.278052	0.197677	2.32691	0.240783	-1.22173	0.764337	0.340689
Dram2	ENSMUST00000106613.1	1.23328	0.408602	0.636254	0.408569	0.636253	1.08697	1.09836	0.745496	0.398707	0.42687	0.573918	0.733337	0.471363	0.656615	0.717311	0.665905	-0.309568	0.645879	-0.141866
Dram2	ENSMUST00000139016.2	0.629845	0.599868	0.115185	0.599895	0.115193	2.82783	0.695149	1.62977	0.7011	0.413665	1.52328	0.88416	1.01377	0.289727	2.09609	0.423064	1.37279	0.477688	1.20372
Dram2	ENSMUST00000156811.2	1.29098	0	0	0	0	10.7316	0.521778	0	0	0	0	0	0.852306	0.00457911	4.44575	0.572599	65535	0.421831	0.722905
Dram2	ENSMUST00000207082.1	211.454	30.6522	75.6347	30.6532	75.6397	229.018	190.204	52.9653	45.9193	22.5919	41.7164	82.0855	86.229	0.150612	1.30546	3.34935e-05	-1.05567	0.544916	-0.0110917
Dram2	ENSMUST00000001845.12	55.8858	26.2103	33.0911	26.2078	33.0906	45.4032	56.7568	19.8423	11.8347	18.0799	10.7533	37.3147	32.0684	0.54843	0.549651	3.95688e-07	-1.20593	0.304781	-0.00852368
Dram2	ENSMUST00000108196.7	5.33139	0.341978	2.10251	0.342003	2.10272	7.89259	9.18403	0.701526	1.1878	1.21823	0	8.65912	8.33636	0.0942252	2.06247	0.295213	-1.3957	0.0166898	2.0556
Dram2	ENSMUST00000148973.7	3.88291	0	1.33119	0	1.33168	5.87777	0	0	0.645171	5.68155	3.17002	5.13246	0	0.364116	1.16663	0.357293	0.858795	0.400316	0.971013
Dram2	ENSMUST00000129761.7	10.2613	3.58634	9.42514	3.58628	9.42547	4.59728	9.93405	8.29499	7.52986	3.99556	3.05955	6.67307	6.82247	0.414164	0.00174027	0.583051	-0.343342	0.572583	-0.104944
Prr22	ENSMUST00000141851.1	30.3883	6.81641	11.1827	6.81906	11.1856	69.4765	51.4817	7.77171	2.98502	3.27574	6.68905	28.9523	7.23246	0.0457971	2.18735	0.0922689	-1.35795	0.613845	0.446299
Prr22	ENSMUST00000146852.1	2.77492	1.38711	0	1.38724	0	0.881158	1.69029	1.08134	0.274558	0	1.03453	1.21951	0.588466	0.687492	0.212211	0.505095	-0.893101	0.738688	-0.295994
Sirpb1b	ENSMUST00000126116.2	330	218.25	340.908	218.241	340.914	440.025	434.206	257.379	203.585	168.378	129.045	273.703	269.22	0.550689	0.593641	0.000454531	-0.611439	0.217213	-0.0936258
Sirpb1b	ENSMUST00000114341.3	0	0	0	0	0	0.0390857	0	0.011003	0.0419154	0.0328631	0.050249	0	0	0.156025	65535	0.0594072	65535	0.764324
Sirpb1b	ENSMUST00000026504.12	6.40368	11.6971	5.2138	11.6974	5.21412	7.80485	6.07596	5.05371	7.55585	3.72889	5.22593	8.06077	4.18921	0.25448	-0.213112	0.140892	-0.577554	0.237732	-0.393424
Sirpb1b	ENSMUST00000168520.2	23.0041	29.2152	26.4315	29.2146	26.4325	22.3873	22.248	26.8641	30.9518	30.6194	27.7675	27.4062	30.0496	0.0912068	-0.267252	0.619743	0.113136	0.358121	0.0970158
Adrb1	ENSMUST00000220051.1	0.859468	0.266366	0.464899	0.266345	0.464898	0.852345	0.968508	0.483432	0.446658	0.463466	0.557531	1.07465	0.753116	0.572679	0.971189	0.754685	0.0708531	0.478765	0.976656
Adrb1	ENSMUST00000135986.8	0	0.0181749	0.0192342	0.0181732	0.0192343	0.174692	0.253535	0.0819841	0.177299	0.0266345	0.167696	0.351866	0.053535	0.119015	3.83887	0.151647	2.92196	0.102137	3.75985
Olfr198	ENSMUST00000046898.16	0.522717	0.0389269	0	0.038928	0	0	0	0	0	0	0.181978	0	0	0.0328046	65535	0.407498	-1.40064	0.0570441	65535
Olfr198	ENSMUST00000174850.7	0.410363	0.11791	0.161318	0.117904	0.161316	0.446588	0	0.0805433	0	0	0.110472	0.284741	0.109791	0.706895	0.204657	0.187253	-2.0206	0.727459	0.0258552
Ube2j1	ENSMUST00000172498.7	0.128599	0	0.115808	0	0.115822	0	0	0	0	0.0792871	0	0	0	0.611305	65535	0.508281	-1.86183	0.764311	65535
Ube2j1	ENSMUST00000172907.7	0	0	0	0	0	0	0.223742	0	0.263114	0	0.12784	0	0	0.0702449	65535	0.00996849	65535	0.764299
Ube2j1	ENSMUST00000173161.1	0.120125	0.0197968	0.0434223	0.0197953	0.0434226	0	0.0358206	0.0230515	0.038444	0.0169172	0	0	0	0.620654	-1.46116	0.636979	-1.33086	0.764286	65535
Tcl1b2	ENSMUST00000165566.7	0.262527	0.0700373	0.443694	0.0700267	0.44369	1.23748	1.23926	0.240912	0.201561	0.234874	0.209023	1.02401	0.441883	0.0958875	2.26303	0.703669	-0.219434	0.225824	1.50636
Tcl1b2	ENSMUST00000047510.9	12.3772	8.25932	15.5914	8.2587	15.5914	13.6477	13.1913	14.4217	10.4947	11.3082	6.60694	9.69668	12.7516	0.273109	0.159422	0.453834	-0.166236	0.217997	-0.0983043
Tcl1b2	ENSMUST00000122110.7	101.993	46.6553	75.516	46.6521	75.5163	92.2976	92.7289	75.292	59.2816	55.5453	57.3766	92.5186	89.126	0.449406	0.417501	0.383045	-0.162828	0.686228	0.390888
Malsu1	ENSMUST00000131805.1	3.98313	1.26941	0.370662	1.26944	0.370682	7.88794	2.12753	2.92879	1.50449	1.84462	1.50359	2.80899	1.98362	0.223748	1.78546	0.61812	0.421345	0.568306	0.72211
Malsu1	ENSMUST00000154189.1	0.964675	0.899909	1.49205	0.899814	1.49222	0	0.870469	0.139112	0	1.41455	2.03196	0	0.58474	0.527731	-1.40143	0.664968	-0.359076	0.670137	-1.97543
Malsu1	ENSMUST00000142058.7	4.65617	0.761489	3.6933	0.761608	3.69382	2.07844	1.82285	2.40009	1.73848	0.481604	1.31669	0.476329	1.72845	0.45302	-0.476085	0.44722	-0.870335	0.384944	-1.2994
Malsu1	ENSMUST00000141042.1	0.377886	0.483644	0.518812	0.483648	0.51898	5.6531	0.915876	0.249554	0.457905	0	1.38415	1.30191	0.535553	0.174016	2.78484	0.790381	0.13378	0.4726	0.946883
Malsu1	ENSMUST00000146098.1	0.631973	0.604466	0.561585	0.604484	0.561622	2.14709	1.14763	0.271366	0.255246	0	0.307152	0.826715	0.112593	0.457892	1.47448	0.299059	-1.50797	0.73763	-0.33601
Stxbp5	ENSMUST00000153306.1	3.4569	1.65799	1.16713	1.65818	1.16726	1.47064	3.2216	1.63832	1.9579	2.09682	3.73978	3.20338	1.21384	0.659805	0.365156	0.703861	0.372568	0.734004	0.278018
Stxbp5	ENSMUST00000025048.6	18.5884	8.53654	10.7325	8.53598	10.7326	7.6559	9.64986	20.7589	17.1941	19.8118	21.6324	14.5039	11.7871	0.0804435	-0.400968	0.0358346	0.796868	0.520672	0.202349
Stxbp5	ENSMUST00000125425.1	0	0.110585	0.0844838	0.110586	0.0844884	0	0.112011	0.241956	0	0.490137	0.186436	0.396171	0.346047	0.631875	-0.478435	0.526541	1.55725	0.30194	2.24977
Stxbp5	ENSMUST00000162309.7	2.54321	0.0846555	1.82341	0.084648	1.8234	5.16814	3.96089	1.64449	1.65466	1.40247	0.577074	4.24087	3.98273	0.0878146	1.84352	0.607597	0.0532358	0.0140411	1.69282
Stxbp5	ENSMUST00000160272.7	5.11244	1.60917	5.7048	1.60902	5.70475	4.59297	6.75411	6.94057	5.39938	4.92438	5.94477	10.0549	7.00925	0.578674	0.523114	0.122742	0.555484	0.157578	1.11176
Stxbp5	ENSMUST00000162907.7	5.75054	0.857164	4.66016	0.857097	4.6601	13.8532	8.94688	2.86589	3.13935	2.67172	2.15594	6.33721	5.73084	0.0627817	1.76379	0.63942	-0.30983	0.3161	0.845943
Stxbp5	ENSMUST00000160717.7	0	0.316092	0.00104184	0.316074	0.00105453	0	0	1.29379	0.40901	0	0.550629	0.109342	0.853771	0.030993	65535	0.112634	2.1509	0.332689	1.92455
Stxbp5	ENSMUST00000160593.7	0.0323377	0.0881755	0.0179234	0.088169	0.0179234	0.379912	0.02768	0	0	0.10112	0.0377466	0.0291481	0.021751	0.358063	2.05905	0.524743	-0.494378	0.635517	-0.942365
Stxbp5	ENSMUST00000026921.12	1.99471	0	0.266666	0	0.266667	5.8201	2.78948	0.843993	0.873553	0.436494	0.844455	1.94111	1.28331	0.000351206	3.08985	0.187565	0.568146	0.0395566	1.67295
Stxbp5	ENSMUST00000162456.7	0	0	0.142608	0	0.142588	0	0.250346	0	0	0	0	1.73549	0	0.568129	1.1339	0.0559745	65535	0.00517832	3.92725
Stxbp5	ENSMUST00000162665.7	0.504437	0.269576	1.95082	0.269555	1.95083	0	1.7255	0.000216905	0.565829	0	0.0888019	0	0.906585	0.311359	-0.197092	0.000379669	-2.59487	0.231352	-1.12559
Stxbp5	ENSMUST00000161348.2	2.41288	0.180275	2.39708	0.180278	2.39723	6.0719	5.70782	2.77774	3.05776	3.06118	2.31033	2.08578	4.70529	0.170876	1.9603	0.265062	0.888395	0.308495	1.1657
Dnaaf1	ENSMUST00000161277.7	0	0	0	0	0	0.261399	0	0.187012	0.0590773	0	0	0.121436	0	0.0428728	65535	0.0449742	65535	0.117323	65535
Mtus2	ENSMUST00000162602.7	1.45595	0.140728	1.07162	0.140724	1.07166	1.94032	1.35988	0	0.403343	0	0.1368	0	0.604316	0.476441	1.08817	0.0115972	-2.52297	0.366441	-1.36101
Mtus2	ENSMUST00000160581.7	0.276515	0	0.520382	0	0.520386	1.4049	0.797071	0.913561	0.528464	0.515984	5.92437e-06	1.38565	0.582909	0.19804	2.06316	0.334925	0.893755	0.153151	1.9015
Mtus2	ENSMUST00000162727.1	0	0.127406	1.6344	0.127424	1.63459	6.52524	2.36814	0.731321	0.660445	1.62376	1.48336	4.42121	2.69645	0.125941	2.65752	0.639007	0.674356	0.124917	2.33619
Mtus2	ENSMUST00000159940.1	1.19118	1.80246	3.11981	1.80271	3.12038	2.67292	6.83148	17.3847	11.7432	9.31128	12.5183	15.505	14.9188	0.595798	1.10631	0.000494173	2.52893	0.00638047	2.78484
Mtus2	ENSMUST00000108752.9	0	0.000156616	0.09239	0.000157323	0.0924635	0	0	0.251654	0	0	0.291694	0	0	0.57504	65535	0.235769	1.87497	0.764273	65535
Mtus2	ENSMUST00000135800.1	0.627965	0	0.499775	0	0.499831	2.07873	3.06593	1.11521	1.47773	0.693786	0.68378	3.14744	0.892365	0.110195	2.98228	0.335003	1.60853	0.115681	2.63349
Mtus2	ENSMUST00000114812.8	1.59569	0.131835	1.0996	0.131823	1.09959	6.00536	1.37303	0.274368	0.972179	0.4845	0.872158	1.70757	9.82436e-10	0.0104252	2.18427	0.694649	-0.318743	0.638859	0.0729127
Mtus2	ENSMUST00000140266.1	1.16299	0	0.371195	0	0.371218	2.49396	2.57164	0	0	0	1.64871	0	0	0.121415	2.73257	0.753747	0.11317	0.764261	65535
Mtus2	ENSMUST00000039855.8	4.34081	0.413458	2.89429	0.413424	2.89428	4.05099	5.44855	2.87703	1.79061	1.37831	2.22217	5.35132	4.73804	0.363401	1.1161	0.723518	-0.0841963	0.0398957	1.20301
Mtus2	ENSMUST00000036493.7	255.703	38.5236	185.991	38.5209	185.992	350.954	306.447	235.616	185.329	146.796	145.035	324.465	279.876	0.245695	1.22163	0.0614826	0.338305	0.0729994	1.10022
Mtus2	ENSMUST00000130649.1	1.40359	0.460743	0.611917	0.460748	0.611948	1.14038	1.94365	1.1893	0.491079	0.686073	1.11731	1.50807	0.854894	0.535647	1.11935	0.723356	0.295184	0.570391	0.735135
Myh15	ENSMUST00000038280.4	0.10678	0.0964585	0.385927	0.0964511	0.385921	0.127717	0.0152569	0.0284135	0.0180439	0.122605	0.162229	0.0958917	0.0641426	0.207864	-1.58393	0.169733	-1.37158	0.329018	-1.4213
Mup10	ENSMUST00000190624.1	0.138512	0.0585238	0.165257	0.0585195	0.165257	0.583099	0.28118	0.357315	0.375426	0.15944	0.225041	0.407594	0.183	0.309062	1.88235	0.299405	1.2527	0.419955	1.33302
Mup10	ENSMUST00000201452.3	0	0	0.20394	0	0.203942	0	0.633504	0.374242	0	0.634905	0.93595	1.13867	0.417922	0.373333	1.95713	0.0178164	2.57555	0.0231074	3.2541
Zfp710	ENSMUST00000202361.3	71.0272	19.2887	75.3846	19.2869	75.3842	14.5522	61.9193	92.2507	77.6624	72.9137	79.6666	84.8243	103.121	0.0276374	-0.44565	0.00627212	0.630626	0.260343	0.851669
Zfp710	ENSMUST00000074846.13	13.9689	0.703157	4.15697	0.703083	4.15704	2.83234	14.0479	7.48095	6.32856	6.83978	8.76942	6.23023	9.79751	0.513234	0.833037	0.0346615	0.634436	0.224628	0.758273
Zfp710	ENSMUST00000202089.3	0.00419003	0	2.56344e-07	0	2.6269e-07	1.16731	7.71159	0.138151	0.00508966	0	1.75206	8.48946	5.3438	9.46505e-17	12.371	1.6981e-07	9.143	1.25651e-24	13.0106
Zfp710	ENSMUST00000201877.1	6.97859	4.30055	6.20305	4.3032	6.20723	6.73039	4.09314	14.4348	1.15833	23.418	11.2743	19.7055	12.5685	0.485053	-0.0489473	0.159529	1.16702	0.179861	1.52725
Zfp710	ENSMUST00000202137.1	0.928339	0	0.329818	0	0.329848	0.63108	0.708101	0.0975144	0.231675	0.0960147	0.887943	1.13635	0	0.430996	1.07606	0.720923	0.0477412	0.424748	0.83912
Trove2	ENSMUST00000201431.3	1.11021	0.0435657	0.18183	0.0435627	0.18183	0.826692	0.962883	0.144773	0.190517	0.135649	0.289576	1.29121	0.388959	0.223853	1.51908	0.695073	-0.715492	0.163998	1.42807
Trove2	ENSMUST00000201559.3	6.12923	0	0	0	0	3.87137	1.26843	0.965492	0	0.754675	1.54225	5.3243	0	0.300902	1.06793	0.790368	-0.587837	0.249145	1.11881
Adad2	ENSMUST00000200805.3	0.467599	0.422494	0.527585	0.422623	0.527709	0	0.801417	0.246929	1.4854	0.455239	1.40724	0	0.344224	0.646335	-0.241122	0.61857	0.924168	0.764248	-1.46033
Znhit1	ENSMUST00000200825.1	0.600158	0	1.21394	0	1.2142	0	0	4.232	2.83875	0	0	5.50912	0	0.706884	65535	0.349471	1.54528	0.190538	2.18524
Znhit1	ENSMUST00000201666.1	4.73761	0	0	0	0	0	1.31255	3.27256	0	1.13896	1.23396	0	3.37963	0.598563	-0.529859	0.636928	0.574865	0.427154	0.834634
Znhit1	ENSMUST00000115660.11	2.11602	0.393551	1.2955	0.393457	1.29538	5.86189	2.28825	0.38342	0.899902	0.268684	0.724014	2.9529	0	0.135012	1.89092	0.316717	-0.949391	0.714188	0.426228
Znhit1	ENSMUST00000115663.9	3.99248	0.472662	2.24223	0.472774	2.24239	2.48343	0	5.00402	3.73568	2.57883	3.31363	3.51302	4.04166	0.429925	-0.601853	0.135501	0.956884	0.352659	1.00318
Znhit1	ENSMUST00000096514.10	3.88634	1.4443	3.74	1.4443	3.74019	3.9457	3.3548	4.34503	2.69936	3.58646	3.91081	2.35337	5.39466	0.598978	0.356514	0.624649	0.350639	0.673593	0.442348
Znhit1	ENSMUST00000155967.2	0.171031	1.15193	1.95914	1.15181	1.95915	1.63792	1.22711	0	0.773682	0.332505	0	0.0179279	0.150547	0.474796	0.163971	0.00296654	-2.20898	0.00530556	-3.92397
Pspc1	ENSMUST00000208397.1	1.14346	0	0.353178	0	0.353164	0	3.81659	2.29123	1.15081	1.84242	0.903277	2.98431	3.45891	0.10784	2.36684	0.00882308	2.06397	0.00158101	3.12234
Pspc1	ENSMUST00000123277.7	0	0.183472	0.279698	0.183502	0.279716	0.659518	1.20589	1.18262	1.80048	0.400184	1.22085	0.784556	1.70626	0.310262	2.33173	0.107298	2.63517	0.135807	2.74886
Pspc1	ENSMUST00000033923.13	32.1198	3.22932	20.9224	3.22906	20.9224	22.4058	40.0172	17.2969	14.5264	11.5194	14.2687	34.4275	24.71	0.460596	0.956398	0.78247	-0.159325	0.136048	0.878394
Pspc1	ENSMUST00000156312.1	0.0894952	0.0111085	0.0490821	0.0111077	0.0490823	0	0.193549	0.0614117	0.0735872	0.0479711	0.070578	0	0.0424689	0.525483	1.20509	0.618879	0.594651	0.660576	-0.983129
Cyp3a41b	ENSMUST00000191752.5	2.00875	0.354853	0.706705	0.354821	0.706701	7.01728	2.70829	1.81745	1.24269	1.44416	2.71236	4.79165	1.41977	0.00300561	2.55693	0.0147663	1.12648	0.00965633	1.91007
Uimc1	ENSMUST00000192773.5	1.35188	0.259779	0.386173	0.259757	0.38617	6.15905	0.902118	1.17175	0.245015	0.615727	1.36531	2.74873	0.726512	0.00759489	2.73924	0.333726	0.683939	0.0978388	1.71645
Uimc1	ENSMUST00000029719.13	5.19716	0.699088	3.24712	0.699025	3.24713	7.59866	4.08033	4.33923	3.49833	5.3652	3.95555	11.9696	8.97052	0.357564	1.15743	0.0766986	0.712423	0.000646649	1.99979
Uimc1	ENSMUST00000195561.5	4.39755	0.738711	2.85856	0.738656	2.85851	0	4.47143	5.94754	4.30098	7.48785	9.98064	9.72779	12.296	0.369748	-0.0523916	9.87118e-05	1.57957	0.00014944	2.24786
Uimc1	ENSMUST00000193632.5	0	0	0.209303	0	0.209307	0	0	0.0785825	0.141207	0.0561347	0.231751	0.138748	0.271793	0.38575	65535	0.660962	0.600227	0.425206	1.29385
Uimc1	ENSMUST00000192260.1	0	0.136981	0	0.136987	0	1.26751	0.286231	0.102888	0	0	0	0.883702	0.272991	0.158693	3.82559	0.725533	-1.091	0.211085	3.39985
Uimc1	ENSMUST00000194452.1	0.759386	0.55503	0.64192	0.555042	0.642044	2.44365	0.529871	0.949281	0.665661	0.605647	0.471732	1.43221	0.571639	0.511701	1.23718	0.76549	0.0938603	0.668752	0.667784
Uimc1	ENSMUST00000172330.2	0.0719059	0.0476715	0.0515583	0.0476673	0.0515562	0.0459357	0.0338244	0.0597767	0.0260534	0.0707492	0.0435337	0.0777967	0.0978176	0.526495	-0.43921	0.724707	-0.112134	0.614547	0.699461
Kcng4	ENSMUST00000049339.6	57.7175	43.7946	55.3018	43.7921	55.3024	19.2608	39.3066	63.7599	60.6774	66.3345	69.9717	73.2406	74.01	0.00278063	-0.80553	0.55893	0.348932	0.730239	0.524574
Kcng4	ENSMUST00000078723.10	0.443459	0.168133	8.33502e-06	0.168121	8.45254e-06	0.277613	0.523242	0.114049	0.081544	0.160016	0.239073	0.461137	0.348285	0.44794	1.36049	0.752136	-0.0689277	0.352548	1.37585
Gstt1	ENSMUST00000096363.2	1.97335	0.320311	2.435	0.320288	2.43501	0.615832	1.17875	0.459927	0.34575	1.34939	1.54748	1.40171	1.99423	0.201274	-0.738226	0.356086	-0.693356	0.74088	0.181937
Gstt1	ENSMUST00000016138.10	78.2334	89.6402	80.2901	89.6353	80.2909	64.9916	69.7172	82.1882	88.7676	82.0601	87.1576	73.5726	76.9179	0.0271161	-0.312041	0.368174	0.0243857	0.0574359	-0.152213
Gstt1	ENSMUST00000209860.1	1.48638	0.540499	0.323696	0.540662	0.323756	0.73408	0	0	0.275987	0.584736	1.49897	0	0.79946	0.551333	-0.808878	0.741472	-0.124288	0.764235	-0.68579
Cbfa2t2	ENSMUST00000211718.1	1.56926	0.345439	0.335081	0.345443	0.335098	2.97286	0	0.513852	0.314837	0.442051	0.290434	1.16202	0.109912	0.397793	1.34272	0.668718	-0.586499	0.671816	0.117891
Cbfa2t2	ENSMUST00000209664.1	0	0	2.60236	0	2.60322	0	0	1.6294	0	0	1.19264	0	2.29662	0.0312588	65535	0.579009	-0.561392	0.682031	0.141381
Cbfa2t2	ENSMUST00000209247.1	0.67659	0.0850299	0.674012	0.0850361	0.67406	5.09986	0.924892	0.259588	0	0.381371	0.144075	1.57993	0.160183	0.0934363	2.77879	0.618661	-1.16129	0.454736	0.987067
Cbfa2t2	ENSMUST00000164710.7	0	0	0.020528	0	0.0205279	0.0213228	0	0.0575482	0.0361134	0	0.0227408	0.0650317	0.0276242	0.706872	0.376735	0.451426	1.82539	0.295086	2.49622
Cbfa2t2	ENSMUST00000070656.11	0	0	0.0340528	0	0.0340526	0.0408092	0.0448847	0.0892056	0	0.0984093	0.0382866	0.104058	0	0.415488	1.65335	0.34841	2.05178	0.39916	1.93347
Cbfa2t2	ENSMUST00000169919.7	0	0.0496408	0.197087	0.0496395	0.197097	0	0	0	0	0.224922	0	0.321856	0	0.561735	65535	0.630395	-0.811593	0.529158	0.705398
Cbfa2t2	ENSMUST00000167965.7	1.44912	0.0868623	0.772496	0.0868577	0.772507	0.4716	1.80735	1.58582	1.22742	1.5881	1.77837	3.3236	3.6626	0.560376	0.846797	0.108275	1.28597	0.0122268	2.46294
Cbfa2t2	ENSMUST00000217236.1	0	0	0	0	0	0	0	0	0.344086	0.61283	0.779654	0.55233	0	0.706861		0.0032669	65535	0.0641065	65535
Cbfa2t2	ENSMUST00000034568.6	0.894379	0	0.299344	0	0.299359	0.329915	0.414471	0.795541	0.619365	0.493268	0.7221	0.252387	0.91588	0.593684	0.317758	0.31449	1.13885	0.354155	0.968005
Slc1a2	ENSMUST00000032895.14	3.86591	3.28371	4.5312	3.28355	4.53128	5.40031	5.74822	5.90313	4.78968	5.50141	4.14413	5.28428	4.70268	0.585482	0.515629	0.668975	0.382978	0.696626	0.356893
Slc1a2	ENSMUST00000183175.7	0	0	0	0	0	0.280016	0.334076	0.129113	0.212253	0	0	0	0.168682	0.0155984	65535	0.0522407	65535	0.087345	65535
Slc1a2	ENSMUST00000183335.1	0	0.231218	0.533135	0.231244	0.533251	0	0	0.183528	0.153443	0.232016	0.373718	0	0	0.653464	65535	0.73033	-0.375639	0.764222	65535
Slc1a2	ENSMUST00000099501.9	0.856221	0	0.223423	0	0.223422	1.34787	0.206494	0.166817	0	0.192412	0.161324	0	0.210511	0.201124	1.57634	0.610027	-1.00187	0.62548	-1.30801
Slc1a2	ENSMUST00000140974.7	0	0	0.19984	0	0.19984	0.129497	0	0	0	0	0	0	0	0.586573	-0.303999	0.0108611	65535	0.351277	65535
Slc1a2	ENSMUST00000043311.6	3.73666	1.57357	4.26219	1.57345	4.26221	7.88283	3.95402	2.29786	2.02962	1.50593	1.74792	1.48779	0.496595	0.572901	0.941526	0.170792	-0.701236	0.00404975	-1.635
Slc1a2	ENSMUST00000150022.1	0.259529	0	0	0	0	0.118115	0	0.483899	0.260418	0	0	0	0	0.500215	0.186225	0.0637901	1.84195	0.76421	65535
Slc1a2	ENSMUST00000119103.1	0.044365	0.0648619	0.0247307	0.0648581	0.024731	0.0281394	0.0360152	0.119783	0	0.0238105	0.13655	0.547471	0	0.706849	-0.479024	0.738392	0.647518	0.236105	2.61413
Slc1a2	ENSMUST00000052012.13	1.42878	0.429082	1.19941	0.429048	1.19941	2.41606	2.15155	3.88451	2.85907	2.20218	2.33635	4.31535	3.53201	0.41229	1.28509	0.000494393	1.58962	0.00610859	2.06586
Slc1a2	ENSMUST00000119229.7	0	0	0.181443	0	0.181442	0.00198552	1.80091e-05	0.176407	0	0	0	0.340635	0	0.0836554	-6.1789	0.599623	-0.718677	0.490528	1.23064
Slc1a2	ENSMUST00000142534.1	0.32827	0	0.186413	0	0.186433	0.33504	0.760345	0.0762219	0	0	0	1.47871	0	0.232005	1.96564	0.152911	-2.87945	0.0811589	2.39854
Slc1a2	ENSMUST00000227911.1	0	0.0255911	0.0100324	0.0255893	0.0100288	0.0221371	0	0.0864535	0.0510086	0	0.125011	0	0	0.592868	-0.364326	0.364789	2.20331	0.764197	65535
Rfx2	ENSMUST00000036647.12	8.77148	3.08392	5.84014	3.08359	5.83995	10.3091	7.68934	5.4748	4.76795	2.95128	4.88616	6.41199	5.67944	0.666305	0.757339	0.487393	-0.236123	0.574843	0.183452
Rfx2	ENSMUST00000140570.7	8.79855e-05	3.47486	2.62515	3.4746	2.62516	4.40241	4.25635	4.68668	3.46875	7.24978	4.94517	5.77967	2.63461	0.572779	0.827296	0.211236	1.06012	0.721829	0.785975
Rfx2	ENSMUST00000110578.7	7.90761	5.02145	7.03118	5.02111	7.03124	5.98105	4.08679	3.95995	4.41775	3.76446	8.50381	7.65137	4.40617	0.101889	-0.346957	0.236985	-0.310851	0.244188	-0.0867757
Rfx2	ENSMUST00000128883.7	1.71285	5.47133	4.76891	5.47163	4.76946	0.577846	2.35618	3.62239	4.30767	3.16535	6.72987	3.6077	1.46491	0.0260941	-1.5973	0.573149	0.00567143	0.114889	-0.807453
Rfx2	ENSMUST00000110574.7	0	0	0.00751444	0	0.00756485	1.48196	0	0	0	0.253684	0	5.53326	0	0.00106411	7.94072	0.125953	4.39432	6.91631e-09	9.84135
Cept1	ENSMUST00000110572.1	0	0	0.51189	0	0.511978	0	0.108212	0	0	0.590152	0	0.307846	0.275822	0.170594	-1.92017	0.631437	-0.472943	0.67213	0.511118
Cept1	ENSMUST00000138920.7	0.286456	0	0.0923398	0	0.092341	0.441743	0.210905	0.0431924	0.0551948	0	0	0.378667	0.0652188	0.271177	1.79209	0.544888	-1.93768	0.339129	1.23597
Cept1	ENSMUST00000131258.7	0.103812	0.0366984	0.0564758	0.0366952	0.0564755	0.626599	0.18872	0.0551615	0.11718	0.0682996	0.155493	0.0460526	0.0738076	0.0975232	2.81246	0.584032	0.771084	0.66184	0.0464475
Cept1	ENSMUST00000113187.7	0	0.043916	0	0.0439133	0	0.0508545	0	0	0	0	0.0997711	0	0	0.561124	0.533601	0.790355	0.505848	0.764184	65535
Cept1	ENSMUST00000143059.1	0	0	0	0	0	0	0.214932	0.229863	0	0	0.0639108	0.178969	0.419165	0.137797	65535	0.08998	65535	0.0058971	65535
Cept1	ENSMUST00000098971.10	4.30831	1.01498	3.43332	1.01489	3.43329	5.0046	4.40824	3.1631	2.10087	1.77515	3.32818	4.23917	2.46556	0.602122	0.833569	0.790342	-0.027093	0.764172	0.344118
Cept1	ENSMUST00000146273.7	0.452508	0	0	0	0	0.252083	0.161973	0.174774	0	0	0	0	0.0936889	0.322797	1.19381	0.79033	-1.05052	0.570239	-0.950065
Wfdc1	ENSMUST00000139608.7	2.81966	0.240433	1.37412	0.240412	1.37414	1.67623	1.89958	0.799092	0.321453	0.351539	1.705	0.188107	1.29079	0.6558	0.563558	0.516369	-0.607009	0.436725	-0.710191
Wfdc1	ENSMUST00000054622.14	9.27955	1.64578	5.83296	1.64563	5.8329	3.63632	8.50827	3.79422	3.14508	1.90934	3.92964	5.03399	2.50531	0.499508	0.325041	0.245647	-0.601579	0.23627	-0.36277
Gh	ENSMUST00000108814.7	2.17057	1.33868	4.14959	1.33856	4.14954	0.000835333	1.63426	2.84369	2.98449	3.51429	0.779032	2.00243	1.74628	0.00652724	-1.68535	0.721885	-0.0553756	0.190884	-0.488333
Kdm4a	ENSMUST00000048608.15	1.56666	0.19605	0.74435	0.19605	0.744356	2.28749	0.205057	0.311527	0.294654	0.157909	0.881709	0.671566	0	0.517683	0.854012	0.477739	-0.74482	0.350127	-1.03801
Kdm4a	ENSMUST00000108815.7	6.12512	2.29779	5.23104	2.29757	5.231	0.723394	7.34632	3.76345	2.43218	3.14044	2.10966	2.94388	4.25062	0.189645	-0.0703567	0.19161	-0.566137	0.295316	-0.23598
Kdm4a	ENSMUST00000153112.1	1.07527	0.220956	1.44933	0.221024	1.4497	0.810833	1.14197	0.352368	0	0	0.621398	0	0.26987	0.688662	0.144643	0.268861	-1.85926	0.480665	-2.71057
Kdm4a	ENSMUST00000184751.7	1.53421	0.382674	0.976182	0.382732	0.976304	5.28875	1.90683	0.744434	1.01211	0.320542	0.570155	0.388115	0	0.21606	2.08086	0.733025	-0.361759	0.575122	-2.13169
Kdm4a	ENSMUST00000126842.1	0	0	0	0	0	2.14139	2.56677	0.25514	0	0.466729	0	0.538397	0	0.0123988	65535	0.342934	65535	0.232409	65535
Kdm4a	ENSMUST00000125233.1	5.51182	0.225052	0.735833	0.224976	0.7359	4.52608	1.61858	0	0.964192	2.03162	3.49966	0.42837	0	0.389654	1.0472	0.717749	0.127305	0.674661	-2.7952
Vps36	ENSMUST00000130935.1	3.81949	0	2.4579	0	2.45883	6.29853	4.36879	0.489023	0	1.11602	0.652518	2.45183	0.389242	0.258434	1.61004	0.272434	-1.63032	0.738312	-0.298646
Vps36	ENSMUST00000144648.1	1.66213	0.0952809	0.448739	0.0952898	0.448786	1.71296	0.580192	0	0.398739	0.417894	0.639925	0.2098	0.340578	0.433816	1.05971	0.742241	-0.595059	0.674674	-0.999127
Hist2h2aa2	ENSMUST00000130772.1	3.14481	0.969026	1.38982	0.96898	1.38985	7.49123	4.79454	1.39653	0.989685	1.10942	1.79422	2.11038	0.783154	0.158359	1.96586	0.685995	-0.249829	0.651755	-0.120225
Cd2	ENSMUST00000139601.1	5.07885	0.731747	1.6577	0.732765	1.6583	6.13976	3.43332	0.764337	1.08364	2.47283	1.28465	5.00494	0	0.380261	1.27942	0.700958	-0.492734	0.62479	0.343787
Cd2	ENSMUST00000124149.1	2.50641	1.08448	1.64723	1.08468	1.64744	0.372487	0.653468	1.51692	0.966024	1.17514	0.529109	1.66131	0.904151	0.276404	-1.63573	0.592093	-0.606712	0.704778	-0.313477
Cd2	ENSMUST00000134651.1	4.78652	1.29055	2.34865	1.29058	2.34943	0.305727	1.87564	2.54135	1.49546	1.62743	0.440581	2.80101	2.96935	0.459094	-1.14568	0.617748	-0.660966	0.622776	0.257746
Ccdc186	ENSMUST00000084309.11	1.86152	0.138815	0.45483	0.138815	0.454853	1.6473	1.32925	0	0.195575	0.204591	0.234792	0.62345	0.221839	0.377361	1.28731	0.32988	-1.9416	0.737113	-0.528812
Ccdc186	ENSMUST00000094823.3	0.673279	0	0.0656098	0	0.0656095	1.16488	0.646826	0.146837	0	0.0449793	0.128954	0.0409323	0.0682583	0.0303888	2.49312	0.691092	-1.00462	0.651877	-1.55931
Ccdc186	ENSMUST00000023631.16	1.21779	0.23768	0	0.237658	0	3.62035	1.41322	1.4345	0.799329	1.56155e-05	0.48724	3.95817	2.27509	0.00194232	2.89382	0.0756685	1.00642	2.13524e-06	3.20222
Ccdc186	ENSMUST00000232755.1	4.71914	0.251443	2.71244	0.25142	2.71242	10.0448	6.56887	2.14261	2.25237	1.66569	2.62746	6.6703	4.30687	0.0115469	1.96387	0.576618	0.0286173	0.0144949	1.36601
Ccdc186	ENSMUST00000232993.1	7.26328	0.289939	2.62743	0.289934	2.62752	19.5037	8.45437	4.2897	3.03117	2.71876	3.83043	12.8955	6.48189	0.0185541	2.41583	0.421702	0.404544	0.0263784	1.88694
Ccdc186	ENSMUST00000233883.1	4.63599	0.559821	2.48999	0.559911	2.49052	5.54493	7.25597	1.64324	2.20537	1.60232	3.98303	6.41323	1.0015	0.300428	1.57569	0.715398	0.135376	0.497179	0.787906
Zp3r	ENSMUST00000233610.1	0.309575	0	0.236716	0	0.236714	1.10795	0.768738	0.083821	0.0946884	0.166118	0.22606	0.483642	0.310104	0.0785941	2.58302	0.762529	-0.134393	0.320583	1.34158
Zp3r	ENSMUST00000232794.1	0.514295	0	0.15525	0	0.155263	2.20938	0.239672	0	0	0	0.157419	0	0.341407	0.134723	2.89202	0.674704	-2.06752	0.576679	0.0493624
Zp3r	ENSMUST00000232801.1	1.31036	0	0	0	0	10.5689	0.786262	0	0	0	0	3.49915	0.924787	0.0206843	4.43724	0.646207	65535	0.103525	3.0773
Klhl10	ENSMUST00000233699.1	3.49782	0	0	0	0	37.0769	7.29382	0	0	0	0	0	3.75164	0.00460447	4.98701	0.642514	65535	0.379286	1.42299
Klhl10	ENSMUST00000233270.1	0.184286	0	0.020352	0	0.0203522	0.117883	0.0600955	0.0197191	0	0.0392193	0.0224904	0	0	0.37966	0.983769	0.748757	-1.14432	0.764159	65535
Arv1	ENSMUST00000113827.3	22.513	8.86226	12.4856	8.86171	12.4857	23.0498	25.0378	12.2253	11.4405	8.73368	8.38736	12.8912	11.908	0.619103	0.882538	0.263708	-0.355023	0.316479	-0.0728333
Arv1	ENSMUST00000099502.8	1.19851	0	0.7617	0	0.761693	1.69734	1.52416	0.838556	0.694438	0.619755	0.96284	1.08729	0.47732	0.195364	1.56505	0.28031	0.516817	0.564371	0.523116
Arv1	ENSMUST00000076086.2	0.378872	0.389322	0.163154	0.389314	0.163159	0.607164	0.076845	1.47304	1.3448	1.92746	1.55404	1.41416	1.15618	0.684929	0.204698	0.0380406	2.40781	0.228696	2.11457
Sppl2a	ENSMUST00000162175.8	1.99157	1.6501	2.03649	1.64995	2.03647	1.64018	2.26694	1.70051	1.5567	1.66086	1.81317	3.26662	2.73928	0.20747	0.0608194	0.357972	-0.154414	0.688703	0.681094
Sppl2a	ENSMUST00000161504.7	11.579	8.65104	11.1316	8.65053	11.1317	8.77934	10.6381	10.4503	8.69217	9.43471	8.96843	17.4496	14.5052	0.167572	-0.0752802	0.435008	-0.123989	0.687758	0.643399
Sppl2a	ENSMUST00000160453.1	0.620427	0.120284	0	0.120299	0	2.41669	0.908682	0	0	0	0	0.828655	0.653475	0.113574	3.27134	0.552834	65535	0.281035	2.1055
Brinp2	ENSMUST00000160723.1	0.304964	0.0656151	0.111376	0.0656101	0.111376	0.974248	0.322406	0.0783311	0.0513692	0.128314	0.16048	0.340015	0.0725539	0.127281	2.2985	0.728367	-0.333014	0.599353	0.646413
Brinp2	ENSMUST00000160386.2	0	0	0.229294	0	0.229336	1.00005	0	0	0	0	0	0	0	0.278009	2.4466	0.489229	65535	0.626554	65535
Brinp2	ENSMUST00000149254.8	0.309099	0.0151831	0.13708	0.015182	0.137081	0.138078	0.136151	0.144302	0.0371921	0.0449722	0.0293142	0.216144	0.131339	0.685351	0.159952	0.649159	-0.940523	0.561196	0.501513
Brinp2	ENSMUST00000129859.1	0.0991279	0.0236838	0	0.0236825	0	0.252789	0.276599	0.139842	0.0298383	0.0926279	0.0618883	0.341004	0.0738929	0.143545	3.17541	0.490085	1.46795	0.1797	2.82384
Dlgap2	ENSMUST00000110394.7	0.23777	0.428733	0.123733	0.428714	0.123735	0.796414	0.567878	0	0.189524	0.132997	0.11054	0.617762	0.0524614	0.560709	1.34496	0.198868	-1.31055	0.73577	0.319521
Dlgap2	ENSMUST00000002063.14	5.72502	1.90907	5.36606	1.90892	5.36606	6.18107	7.07496	4.86093	4.13229	3.01812	4.34887	7.18166	4.06027	0.695922	0.708866	0.790317	0.0124082	0.720653	0.471107
Dlgap2	ENSMUST00000110393.1	0.953992	0	0.536108	0	0.536162	1.33821	0	0.419661	0.82717	0.103747	0	0.174678	0.479823	0.513961	0.723412	0.762544	-0.263316	0.617001	-0.308425
Dlgap2	ENSMUST00000142740.1	0	0	0	0	0	1.31127	0	0	0.140243	0.689725	0.571251	1.12494	0.179596	0.059348	65535	0.0677551	65535	0.0397524	65535
Dlgap2	ENSMUST00000027444.14	28.3941	36.7682	34.3264	36.7673	34.3275	35.8865	30.8343	36.7251	33.3052	32.2413	29.6368	34.7537	32.1823	0.138074	-0.0323415	0.369981	-0.0490136	0.170591	-0.0276958
Dlgap2	ENSMUST00000148683.1	0	0.107738	0.140751	0.107736	0.140756	0.0756819	0	0.142024	0	0.143083	0.15049	0	0	0.66016	-1.39324	0.756947	0.131731	0.764146	65535
Dlgap2	ENSMUST00000143674.7	0.215759	0.124522	0.598257	0.124517	0.598269	1.73179	0.321264	0.383873	0.536044	0.464626	0.323799	0	0.447214	0.388549	1.62737	0.701227	0.362191	0.764133	-0.571368
Dlgap2	ENSMUST00000146220.1	1.02572	0	0.195068	0	0.195083	0.398789	0.648104	0	0.750824	0	0	1.47695	0	0.442965	0.886352	0.790304	-0.593215	0.296475	1.38286
Dlgap2	ENSMUST00000047111.12	0.376667	0.19666	0.355835	0.196651	0.355837	0.434381	0.654707	1.29545	0.678802	0.659277	0	0.0750712	0.99109	0.633379	0.877844	0.27003	1.15172	0.523722	0.847149
Efnb1	ENSMUST00000107482.9	0	0	0	0	0	0	0	0	0	1.21896	1.38098	1.64739	2.59069e-10	0.706837		3.05433e-09	65535	9.874e-07	65535
Efnb1	ENSMUST00000127058.1	0.751413	0.529177	0.590858	0.528731	0.59038	1.58313	1.21447	0	4.24621	1.10133	3.84134	0.187677	0	0.425933	1.2257	0.373994	1.9414	0.665077	-2.67216
Kif2c	ENSMUST00000004343.6	1.03332	0.750642	1.31135	0.750575	1.31134	1.28236	1.06637	0.755946	0.976379	0.812117	0.920966	1.39378	1.61983	0.487143	0.187213	0.569195	-0.251642	0.707195	0.546825
Kif2c	ENSMUST00000135960.7	1.4432	0.431433	1.14916	0.431416	1.14918	1.23234	1.47084	0.931354	0.461144	0.679765	0.855829	0.818393	0.747831	0.678892	0.553576	0.638211	-0.331121	0.580329	-0.233791
Kif2c	ENSMUST00000126875.1	0	0	0	0	0	0.317357	0.414771	0	0.743406	3.79034e-05	0	0.366053	0	0.135421	65535	0.168265	65535	0.244782	65535
Kif2c	ENSMUST00000029429.5	0.189306	0	0.0149255	0	0.0149256	0.170911	0.263501	0.0289301	0.165231	0.0863677	0.115557	0.310274	0.19485	0.137873	2.30903	0.255512	1.17578	0.0647517	2.5266
Kif2c	ENSMUST00000227431.1	0.053333	0.415319	0.0763638	0.415297	0.0763646	0.517518	0.111947	0.158242	0.261394	0.0283062	0.242794	0.386653	0.0623282	0.621416	0.602159	0.472184	-0.263832	0.60039	0.114688
Kif2c	ENSMUST00000037473.5	4.71027	1.45548	3.0525	1.45533	3.05247	8.47509	4.57971	3.40948	2.42243	2.40675	2.44717	6.25254	3.88695	0.323493	1.24959	0.754982	-0.0392894	0.381857	0.884997
Kif2c	ENSMUST00000228238.1	0.873813	0.821986	0.866806	0.821936	0.866813	0.613418	0.599883	0.940049	0.6794	1.18184	0.939061	1.44931	0.371471	0.28505	-0.487057	0.752809	0.137179	0.583481	0.0985631
Kif2c	ENSMUST00000227410.1	1.2779	2.12133	1.70777	2.12125	1.70782	2.25392	2.40162	2.27759	1.63888	1.82565	3.39507	1.24303	1.43349	0.496035	0.381236	0.774989	0.354038	0.286959	-0.417354
Fam89a	ENSMUST00000227608.1	0	0	0.656293	0	0.656322	0	0.00487076	0	0.132139	0	0	0	0	0.0561256	-6.75215	0.0598512	-2.99039	0.110732	65535
Unk	ENSMUST00000227066.1	1.16196	2.22712	1.17327	2.22719	1.17336	0.86262	0.839745	2.81918	2.09366	2.29339	2.87676	3.33069	3.72577	0.271798	-0.903825	0.682483	0.662486	0.517705	1.14758
Unk	ENSMUST00000143203.7	1.18533	0.434257	1.26578	0.434218	1.26577	1.86651	1.68261	0.971942	0.984552	0.732201	0.924561	1.41839	1.37912	0.594258	0.952356	0.759956	-0.0218059	0.637619	0.609038
Unk	ENSMUST00000107872.7	0	0	0.0307834	0	0.0307836	0.05837	0.125534	0	0	0	0.0653631	0.0803893	0	0.259068	2.90065	0.733458	0.408247	0.426127	1.70677
Unk	ENSMUST00000107875.7	0	0	0.0829088	0	0.0829106	0.26577	0	0.254038	0.0726603	0.231817	0.173051	0.0922743	0.297658	0.340778	2.00249	0.179298	2.4633	0.215014	2.55554
Unk	ENSMUST00000020858.13	1.93331	1.27668	2.73668	1.27663	2.73675	1.74749	2.00866	2.24836	2.06965	1.51286	1.85999	2.5458	0.750396	0.42627	-0.0849702	0.714361	-0.05108	0.476802	-0.273423
Unk	ENSMUST00000123260.7	0.170793	0.0247881	0.111026	0.0247864	0.111027	0.0861074	0.223863	0.0366521	0.0169663	0.0363751	0.0198308	0.125175	0.11511	0.585543	0.80864	0.45004	-1.68829	0.586229	0.441256
Unk	ENSMUST00000129762.1	0.490626	0.00220527	0.216999	0.00220405	0.216997	0.639901	0.230086	0.157734	0.255214	0.215277	0.484061	0.000121986	0.191534	0.370928	1.22719	0.43187	0.581657	0.682332	-0.95528
Ppp1r36	ENSMUST00000172910.2	3.7731	0.404219	4.07004	0.404183	4.07001	1.62964	3.24489	0.817168	0.943056	0.386124	1.29232	1.20605	0.712038	0.273566	-0.0620116	1.85191e-05	-1.56542	0.000768642	-1.40761
Ppp1r36	ENSMUST00000232544.1	1.24543	0.593164	0.249793	0.593303	0.250224	0	0.910181	0.652608	0.165654	0	1.3758	0	0	0.570391	-0.365689	0.736584	-0.0963104	0.309697	65535
Ppp1r36	ENSMUST00000129350.1	0	0.16256	0	0.162589	0	1.39947	1.68016	0	0	0	0	1.11179	0	0.0965087	4.56551	0.545878	65535	0.29517	3.09564
Ppp1r36	ENSMUST00000139989.2	0	0	0.147176	0	0.147199	0.40508	0.722663	1.11441	0	0	0	0	0	0.181309	3.25964	0.309235	2.24248	0.764121	65535
Stx4a	ENSMUST00000044604.15	0.294959	0.552302	1.24679	0.55225	1.24677	0.392777	1.10272	0.976043	0.475218	0.615061	0.109998	1.0595	0.834364	0.307578	-0.0583555	0.342963	-0.51709	0.645777	0.282352
Stx4a	ENSMUST00000040008.3	33.4739	12.3899	28.0471	12.3888	28.0469	47.3088	37.3829	27.9103	25.3446	32.6356	30.9959	34.2919	34.3277	0.587566	0.888807	0.29164	0.353622	0.607044	0.585207
Stx4a	ENSMUST00000129874.1	1.98755	0	0.228412	0	0.228441	1.34198	0.989416	0	0	0.600831	0.329298	0.592427	0	0.330187	1.25364	0.70559	-1.07205	0.72162	-0.722845
Stx4a	ENSMUST00000123642.1	6.44965	3.40126	9.65628	3.40263	9.65863	6.6551	5.12292	6.37659	9.32482	9.11947	11.232	8.22561	6.07317	0.422931	-0.14545	0.589971	0.468568	0.693676	0.134345
Stx4a	ENSMUST00000077194.1	0	0	0.0600284	0	0.0600288	0.137022	0.11713	0.0193875	0.202861	0.26993	0.0663393	0.0636213	0.0259749	0.281147	2.4039	0.127346	2.53981	0.52073	0.899716
Stx4a	ENSMUST00000028205.9	25.4013	25.2693	37.2957	25.2679	37.2962	21.2238	26.1395	35.7996	29.5466	32.8471	27.9711	26.9574	28.4438	0.0413813	-0.346285	0.640744	0.0671781	0.119783	-0.120138
Stx4a	ENSMUST00000152007.1	2.40979	0.425926	1.4874	0.425941	1.4875	2.88246	2.87711	1.43603	0.823474	1.24073	1.23055	2.4468	0.436295	0.458457	1.20714	0.790291	-0.0767424	0.684591	0.208797
Stx4a	ENSMUST00000156325.1	2.03595	1.37034	1.22968	1.37032	1.22972	2.06445	1.89794	1.36334	0.538894	0.673824	1.03202	0.916652	0.907341	0.661705	0.453105	0.431059	-0.682036	0.519713	-0.666166
Stx4a	ENSMUST00000040313.5	10.4792	14.847	11.9886	14.8466	11.9889	5.4466	9.60223	13.1057	13.1236	15.1516	11.5028	8.72403	8.39351	0.0256859	-0.769877	0.568108	0.0432952	0.0413455	-0.584053
D2hgdh	ENSMUST00000229827.1	0.454769	0.451279	0.444733	0.45124	0.444731	0.482081	0.433555	0.48297	0.357381	0.158197	0.63729	0.349087	0.0824299	0.464713	0.0269333	0.626273	-0.135883	0.246057	-1.05842
D2hgdh	ENSMUST00000020288.14	69.564	5.87662	50.3938	5.87609	50.3934	71.923	79.8443	40.1756	34.5089	30.3389	33.4044	83.9036	62.8134	0.337867	1.05903	0.659414	-0.0737001	0.0707916	1.0102
D2hgdh	ENSMUST00000167087.1	22.5523	3.57037	20.3256	3.57053	20.3276	24.146	33.8074	18.2637	17.0025	11.1737	19.0925	26.7766	12.6455	0.453875	1.04234	0.517128	0.21966	0.621684	0.486456
D2hgdh	ENSMUST00000161018.7	1.39846	0.502659	1.25082	0.50271	1.25061	0.464071	1.28345	1.48105	0	0.941402	0.625367	2.24692	0	0.637258	-0.167091	0.701784	-0.364624	0.665089	0.195548
D2hgdh	ENSMUST00000161315.7	0.567468	0.18696	1.18458	0.187066	1.18666	3.13989	0.000380045	2.28967	2.55325	2.09722	1.87325	0	0.905363	0.449403	1.24479	0.231097	1.7336	0.59632	-0.549526
D2hgdh	ENSMUST00000021937.11	10.7093	4.65191	9.4389	4.65156	9.43886	29.5622	14.002	11.7652	8.54731	9.07442	8.91597	17.1026	11.8931	0.193351	1.48565	0.520043	0.299963	0.376123	0.898348
D2hgdh	ENSMUST00000159278.7	0	0.55412	0.367458	0.554032	0.367405	1.49644	0	0.227313	0.480023	0	0.224716	0	0.614135	0.633439	1.02139	0.447339	-0.661657	0.682545	-0.263512
D2hgdh	ENSMUST00000162476.7	0	0.118159	0.172879	0.118166	0.172885	0.894881	1.08401	0.804821	0	0.256892	0.285109	0	0	0.147674	3.08731	0.470924	1.53218	0.764108	65535
Spib	ENSMUST00000162428.7	1.28524	0.3917	0.621877	0.391711	0.621892	0.486547	1.59176	0.36805	1.38764	0.525534	0.396168	2.69984	2.72584	0.636779	0.649451	0.753709	0.0148709	0.138492	2.03385
Spib	ENSMUST00000161077.1	4.30111	0.853906	4.67032	0.854107	4.67077	2.78073	3.64079	4.27478	3.6821	3.77468	2.37816	6.86728	2.69932	0.593402	0.0646562	0.695658	0.200359	0.58211	0.639748
Spib	ENSMUST00000160310.1	0.783624	0.169296	0.568552	0.169308	0.568588	3.99216	1.13228	1.19268	0.416725	1.34922	0.3151	2.47235	0.72639	0.156571	2.5034	0.537289	0.856942	0.241014	1.82351
Theg	ENSMUST00000162653.1	0	0	0.291332	0	0.291365	0.435239	0.476862	0	0	0.116846	0	0.234697	0.321525	0.36349	1.96838	0.62598	-1.99621	0.459467	1.25484
Theg	ENSMUST00000027165.2	0	0	0.0891088	0	0.0891089	0.0127862	0	0.0431876	0.0446513	0.0429979	0	0.0392638	0.0292056	0.529245	-2.47905	0.761793	-0.123944	0.651526	-0.0581813
Theg	ENSMUST00000029686.3	1.10838	0.208711	0.725642	0.208692	0.725643	2.10735	1.31034	0.798062	0.622645	0.883644	1.0177	0.877738	0.829303	0.307843	1.52106	0.507835	0.48011	0.6245	0.519534
Tamm41	ENSMUST00000132156.7	1.4224	0.108476	0.403887	0.108472	0.40388	2.07331	1.58749	1.23791	0.506542	0.940993	0.650785	0.598357	0.52828	0.219679	1.90301	0.437329	0.769065	0.606754	0.202869
Tamm41	ENSMUST00000115050.8	2.72947	0.499545	1.89281	0.499506	1.89279	4.07121	3.52903	1.02274	1.55145	1.65944	1.6064	3.77738	3.08943	0.327954	1.33837	0.764726	-0.0417005	0.181006	1.19196
Tamm41	ENSMUST00000224122.1	0.534757	7.23817e-09	0.553319	7.32264e-09	0.553363	0.144934	0.994347	0.0514155	0	1.11458	0.933292	0.942554	0	0.620648	0.795091	0.431629	0.676867	0.643683	0.521614
Tamm41	ENSMUST00000224799.1	0.605083	0.50495	1.00524	0.50494	1.0053	2.25945	2.05283	0.695334	0.902219	0.764008	1.80037	0.842996	1.31303	0.408078	1.57219	0.662224	0.520996	0.665614	0.572118
Tamm41	ENSMUST00000045105.12	0	0.231801	0.414098	0.231776	0.414079	0	0.0175632	1.44685	0.567474	8.57383e-06	0.422645	0.814298	0.23913	0.00793086	-4.8787	0.275616	1.23769	0.615239	1.02769
Tamm41	ENSMUST00000023407.11	31.708	24.3823	40.0551	24.3808	40.0556	14.4029	36.0603	36.5277	32.6974	31.0391	31.3318	27.8065	29.8473	0.0329783	-0.348077	0.641065	0.0347353	0.112669	-0.155893
Tamm41	ENSMUST00000120667.1	0.1089	0.0383322	0.260208	0.0383299	0.260211	0.333267	0.350788	0	0.0835646	0.16615	0.0657518	0.0485108	0.0391514	0.492682	1.27641	0.621944	-0.840215	0.660976	-1.68767
Tamm41	ENSMUST00000120674.7	0.712831	0	0.309853	0	0.309865	0.210841	0.137468	0.16095	0	0.282262	0	0.285226	0	0.618106	-0.613821	0.575688	-1.26619	0.736075	-0.902083
Pxt1	ENSMUST00000160571.1	0	0	0	0	0	0	0.363503	0.20241	0.202375	0.207906	0	0	0.160459	0.0401678	65535	0.00303542	65535	0.0903656	65535
Pxt1	ENSMUST00000138324.1	0.627949	0.0575331	0	0.0575345	0	0.0982045	0.261144	0.350002	0.903518	0	0	0.404612	0.233225	0.505557	0.273917	0.403173	1.07645	0.392991	1.10172
Pxt1	ENSMUST00000134662.1	0.411494	0.357348	0.289065	0.357295	0.289136	2.30351	0.341218	1.67643	2.5351	0	0.611023	0	0.304317	0.325843	1.95584	0.386051	1.82251	0.669733	-1.16364
2810004N23Rik	ENSMUST00000026324.9	70.1815	114.406	89.3029	114.4	89.3043	73.3021	59.8687	83.5871	95.7399	88.1203	105.745	50.6851	53.5949	0.00791857	-0.520581	0.152419	-0.0339395	3.78461e-05	-0.873396
2810004N23Rik	ENSMUST00000131332.7	2.86648	2.325	1.37848	2.32489	1.37851	2.77918	1.63256	2.6673	5.99886	3.60171	2.31701	0.710248	0.435273	0.478047	0.10244	0.39681	0.827494	0.0347233	-1.8429
2810004N23Rik	ENSMUST00000126200.1	2.01567	0.979933	0.924068	0.980028	0.924164	13.251	1.24119	0.536813	0.692879	0.184798	0.655627	0.698311	0	0.0704024	2.63716	0.354162	-1.17034	0.409612	-1.73811
Raver2	ENSMUST00000050623.10	0	0	0	0	0	0	0	0.191771	0.103098	0.0898404	0	0	0.0493992	0.706826		0.0750423	65535	0.435445	65535
Raver2	ENSMUST00000106992.9	9.59184	1.09784	3.81729	1.09774	3.81727	5.97125	7.06424	10.292	7.79114	5.29325	6.05209	10.929	11.4921	0.5718	0.746683	0.000522956	0.921451	0.00392438	1.52909
Raver2	ENSMUST00000106988.7	1.00557	0.313367	0.153976	0.313357	0.153977	0.324899	1.1527	2.77741	3.34863	1.19515	3.7381	3.39233	3.83117	0.582319	0.928943	3.7248e-05	2.83287	0.000726757	3.21839
Nat8f4	ENSMUST00000106989.2	5.02098	0.625904	2.64653	0.625879	2.64655	7.35017	4.82862	9.61495	6.84904	5.06605	5.10248	10.8307	6.43836	0.283705	1.39643	0.000787039	1.52525	0.0158702	1.90025
Nat8f4	ENSMUST00000146353.1	0.377886	0.161215	0.311308	0.161216	0.311427	0	0	1.0761	1.07112	0.70992	0.306673	0.373231	0.599677	0.706814	65535	0.453722	1.57972	0.485128	0.878434
Vmn1r45	ENSMUST00000145227.7	0.726194	0	0	0	0	0.458748	0	0.844934	0.308811	0	0	0.821705	0.17945	0.432351	0.659275	0.492015	0.989826	0.288485	1.78517
Vmn1r45	ENSMUST00000106993.9	5.22167	2.68037	3.98094	2.6802	3.98106	4.36375	6.00259	6.3303	7.06011	6.72884	6.59074	5.83033	9.27573	0.611356	0.482864	0.239588	0.848336	0.40313	1.02608
Vmn1r45	ENSMUST00000100347.10	0.689419	0.339703	1.04286	0.339845	1.04292	0	0	1.6464	0.567062	1.83014	1.26193	0.838109	0.297141	0.0255712	65535	0.407247	0.940845	0.678799	-0.283642
Vmn1r45	ENSMUST00000138384.7	0.216864	0	0.220524	0	0.220545	0.139818	0.307938	0.109775	0.403499	0.627739	0.856464	0.999281	0.530232	0.487655	0.7667	0.255994	1.92409	0.179259	2.53899
Vmn1r45	ENSMUST00000144836.1	2.75902	0.94031	1.2662	0.9404	1.26633	2.10284	1.46295	2.33247	0.923999	3.22	2.86622	3.14577	2.36761	0.68604	0.313722	0.532261	0.703338	0.486921	0.942437
Vmn1r45	ENSMUST00000126820.1	0.559878	0.28002	0	0.280027	0	0.724656	0.350145	0	0.183995	0	0.473958	0.457674	0.270653	0.452598	1.2626	0.715402	-0.445418	0.563999	0.701184
Vmn1r45	ENSMUST00000132245.7	5.19763	11.745	0	11.7271	0	0	0	0	0	0	1.65973	0	1.1703	0.104606	65535	0.0183508	-3.78858	0.330478	-3.29265
Vmn1r45	ENSMUST00000113779.7	4.05264e-05	9.10139e-07	0.639297	9.09939e-07	0.639297	0.7674	0.219169	6.95834e-05	0.681345	0.523617	1.93944e-05	0.388344	0.367057	0.619081	0.947814	0.700961	0.236416	0.659574	0.562637
Gnpat	ENSMUST00000113780.7	0.384941	0.0741447	9.90026e-06	0.074139	1.00338e-05	0	0	0.412514	0	6.21851e-06	0.342384	0	5.16713e-06	0.0952723	65535	0.424703	0.823424	0.171571	-15.3331
Gnpat	ENSMUST00000113778.7	0.000788423	0.277917	0	0.277895	0	0	0.457652	0.18303	0	0	0.156737	0.402155	0.41737	0.648411	1.03954	0.374677	-0.390168	0.392308	1.88007
Gnpat	ENSMUST00000145063.7	0	0	0.128693	0	0.1287	0	0.172677	1.12364	0.480505	0	0.612281	0.921025	0.218459	0.706803	0.746031	0.10231	3.42812	0.160785	3.46826
Gnpat	ENSMUST00000117069.7	0.970172	1.46441	0.66754	1.46431	0.667549	0.607844	1.34701	0.950733	1.53017	0.936428	1.6271	0.833198	0.332412	0.435512	-0.0989197	0.760159	0.268711	0.370757	-0.844895
Gnpat	ENSMUST00000114348.7	15.9985	24.2194	20.6463	24.2185	20.6472	10.1222	16.7311	20.9518	20.6195	25.8034	20.8555	16.8648	22.1687	0.0259601	-0.655284	0.556744	0.0608891	0.210118	-0.115671
Gnpat	ENSMUST00000081677.11	15.6141	19.5129	16.3024	19.5137	16.3042	9.73056	13.3497	15.6752	13.486	10.2136	14.7899	5.41831	8.35793	0.0683166	-0.596523	0.174454	-0.365829	0.00369857	-1.341
Ddx11	ENSMUST00000186242.1	1.76063	0.660423	3.14559	0.660331	3.14601	6.80592	0	1.49346	0.74813	0	0.48963	3.87836	0	0.524832	0.86021	0.43675	-1.45703	0.65534	0.0488664
Ddx11	ENSMUST00000114345.8	0.295242	0.111232	0.162989	0.111228	0.162997	0.697594	0	0.498805	0.746157	0.325619	0.282322	0	0	0.511217	1.04761	0.318956	1.45693	0.710237	65535
Ddx11	ENSMUST00000185990.1	19.5309	37.5742	29.5176	37.5776	29.4966	8.45804	19.5375	26.0901	28.5071	29.1756	20.7023	8.44598	15.5703	0.11519	-1.13489	0.431433	-0.235001	0.125683	-1.35608
Ddx11	ENSMUST00000124550.1	0	0	0.687271	0	0.687534	0.293497	0.868826	0	0.590292	1.31336	1.74007	0.944225	0	0.468719	1.07971	0.375831	1.72811	0.520153	0.779904
Ddx11	ENSMUST00000188896.1	0.16273	0.0169154	0.0948345	0.0169145	0.0948357	1.1981	0.0770469	0.274669	0.0684862	0.0517019	0.118123	0.375698	0	0.0758954	3.04506	0.585774	0.73137	0.400793	1.28204
Ddx11	ENSMUST00000170773.5	0.256847	0	0	0	0	0	0	1.41886	0.125132	0.644368	0.53969	0.432181	0.246285	0.706791	65535	4.86712e-06	3.73082	0.0353055	2.7233
Ddx11	ENSMUST00000044642.13	0	0.116654	0.405137	0.116646	0.405131	6.23197	1.8061	0.560766	1.54708	0.222653	0.802203	2.36141	0.521766	0.000174182	4.26725	0.0601244	1.90781	0.0353938	2.78806
Ddx11	ENSMUST00000001187.14	9.17369	7.88503	12.5195	7.88433	12.5194	11.7489	14.186	15.5778	12.5141	10.4705	8.64149	13.8501	14.1037	0.410312	0.375416	0.717402	0.239427	0.725574	0.483565
Ddx11	ENSMUST00000127152.8	0.616287	0	0.0453966	0	0.0453967	1.31735	0.281064	0.213126	0.125673	0.185358	0.454283	0.218881	0	0.0539667	2.49862	0.275127	0.790537	0.648788	-0.369799
Olfr199	ENSMUST00000135921.1	0.603154	0.392162	1.1125	0.3922	1.11267	0.284359	0	0.831918	1.42136	0.690323	0.9992	0.789866	0.0746242	0.298542	-2.34536	0.696943	0.448077	0.685632	-0.741222
Olfr199	ENSMUST00000204441.2	0	0.729188	1.44559	0.729383	1.44564	7.32472	1.59456e-07	2.86199	2.43889	0.761871	0	0	1.0353	0.265988	2.07375	0.569429	0.800951	0.583143	-0.748972
Stx1b	ENSMUST00000204398.1	6.65288	5.29583	5.00524	5.29627	5.00607	0.177934	0.724989	4.60066	3.40369	5.21221	5.7392	5.2747	4.02488	0.00214697	-3.59391	0.552887	-0.202025	0.463186	-0.229424
Stx1b	ENSMUST00000129772.1	0.0613209	0.0217001	0.0649789	0.0216984	0.0649789	0.0382699	0.144018	0	0	0	0	0.104723	0	0.516693	0.957469	0.285361	65535	0.587036	0.157829
Aurkb	ENSMUST00000089018.10	14.6279	2.47752	9.01375	2.47733	9.01377	7.97779	15.5865	7.5165	8.9445	7.41415	8.49984	19.0742	18.5707	0.704505	0.647404	0.607164	0.105681	0.0260554	1.32326
Aurkb	ENSMUST00000204753.2	15.848	9.74389	20.1766	9.74328	20.1767	4.64268	13.2856	19.0706	14.2146	19.1835	19.7603	10.7368	19.8551	0.0105413	-0.755908	0.649071	0.254433	0.360817	0.0150043
Aurkb	ENSMUST00000113022.7	3.83109	0	2.36131	0	2.36143	1.88396	1.25964	1.60223	1.9548	0.321074	1.14426	7.00714	1.26854	0.555424	-0.122225	0.7191	-0.446276	0.179054	1.27424
Aurkb	ENSMUST00000153661.1	1.84369	0.250639	1.17876	0.250655	1.17888	0	0.60298	1.42607	0.350148	1.20098	0.864028	0.461032	2.53184	0.347015	-1.64136	0.747549	0.030029	0.485098	0.669993
Aurkb	ENSMUST00000138420.1	0.84134	0	0.191323	0	0.191353	1.23188	0	0.212487	0	0.37631	0	0.348134	0	0.304063	1.33117	0.790278	-0.733852	0.614141	-0.49198
Aurkb	ENSMUST00000143573.7	16.8976	7.68572	16.4002	7.68641	16.4022	18.5773	18.679	15.3805	17.1554	8.13048	14.2219	16.7363	13.6414	0.629126	0.517373	0.782383	0.0763864	0.682701	0.222901
Aurkb	ENSMUST00000028916.14	49.9892	16.8334	48.6693	16.8308	48.667	36.6208	48.0423	45.0266	34.4046	29.5072	31.7559	66.5267	43.9374	0.337927	0.225826	0.736634	-0.0414156	0.577615	0.609598
Aurkb	ENSMUST00000155258.1	1.47187	0	0	0	0	1.11233	0	0	0	0	0	2.00547	0	0.48266	0.917863	0.642914	65535	0.379263	1.76822
Afap1	ENSMUST00000149697.2	2.49505	0.823182	1.54195	0.823265	1.54217	0	3.45985	3.0994	0.540335	1.88596	1.52829	3.10525	0.929585	0.654851	0.259517	0.7152	0.287246	0.629495	0.481317
Afap1	ENSMUST00000128210.1	14.6493	3.44337	10.2264	3.44463	10.2291	15.143	22.4464	14.2204	10.4845	12.8895	12.2401	5.44121	21.232	0.40552	1.16211	0.130009	0.568931	0.423697	0.667178
Afap1	ENSMUST00000146487.1	0.524006	0.0844747	0.240575	0.0844689	0.240576	0.720924	0.686022	0.233711	0.119102	0.279001	0.339656	0.308344	0.524513	0.329306	1.58294	0.739559	0.0486134	0.478025	0.826513
Afap1	ENSMUST00000054098.3	20.8328	10.4719	15.5804	10.4712	15.5805	16.8933	17.8072	27.1635	24.3152	22.063	26.4952	35.2439	36.3883	0.33582	0.250238	0.0121573	0.777742	0.0502056	1.29589
Afap1	ENSMUST00000236865.1	0.977682	0.155802	0.15921	0.155796	0.159214	1.49229	1.04195	0.484723	0.325428	0.367006	0.979073	1.40217	0.424453	0.197699	1.97848	0.471542	0.745437	0.269398	1.50611
Micu1	ENSMUST00000028608.12	49.8374	14.3399	47.9625	14.3388	47.9625	30.1101	49.2963	38.3799	28.6759	28.1444	24.3465	46.0997	41.6858	0.314583	0.186515	0.485975	-0.223238	0.713241	0.331243
Micu1	ENSMUST00000143017.7	1.40523	0	0.187169	0	0.187171	1.91155	0.434817	0.296376	0.404305	0.195051	0.307933	0.394008	0	0.113691	1.72083	0.677232	-0.242167	0.639003	-0.853304
Micu1	ENSMUST00000133016.7	2.18182	0.625686	0.250213	0.62562	0.250212	8.14695	1.89443	0.638188	0.194629	0.305867	0.919899	1.94771	0.562558	0.00682583	2.67398	0.446973	-0.612253	0.610226	0.673937
Micu1	ENSMUST00000137050.7	0.281276	1.5953e-09	0	1.59082e-09	0	1.25605	1.25514	3.46189e-06	0.0331615	0.447006	3.94166e-09	0	0.391973	5.45371e-05	4.48024	0.168934	1.09349	0.0954408	1.8007
Micu1	ENSMUST00000132135.1	1.79497	0.196478	0	0.196518	0	1.98264	2.23014	0	0.47862	0	0.275739	1.34142	0	0.187485	2.26711	0.683957	-1.21434	0.474145	0.616099
Micu1	ENSMUST00000144590.8	0.000133297	0.228898	0.723067	0.228905	0.72307	0.0120994	1.11724e-06	1.23424	0.53825	0	0.855285	0	0	0.00902647	-5.97595	0.536831	0.786681	0.00454178	65535
Micu1	ENSMUST00000137600.7	8.04045	0.202631	1.93765	0.202686	1.93786	11.1907	2.79164	0.837267	0.616823	0.833846	4.09533	4.07138	1.96519	0.222236	1.50438	0.684911	-0.626857	0.576652	0.292577
Micu1	ENSMUST00000151010.1	0.374684	0.164407	1.04196	0.164417	1.04219	2.34307	0.311698	0.243977	0.230419	0	1.34622	0.66647	0.644163	0.447581	1.25146	0.734401	-0.292699	0.530122	0.233138
Micu1	ENSMUST00000090447.11	0	0.33759	3.25279	0.337748	3.25428	2.39926	3.81336	0	2.71576	0.656131	5.558	0	0	0.565967	1.11266	0.644681	0.636103	0.114756	65535
Micu1	ENSMUST00000145189.7	0	0	0.211419	0	0.211441	0	0	0	0	0	0	0.729162	0.237231	0.575748	65535	0.194037	65535	0.163462	2.51436
Micu1	ENSMUST00000140895.1	3.01055	0	0.77114	0	0.771382	4.64352	0.977828	1.47115	2.53742	0.413429	6.89836	2.22936	1.1915	0.242133	1.626	0.0696501	1.63594	0.376524	0.909447
Micu1	ENSMUST00000148798.1	0	0.182056	0.094183	0.182062	0.0941891	0.410236	0.129362	0.0909297	0	0.0896004	0.102854	0.276022	0	0.471973	1.28786	0.67004	-0.641262	0.61479	0.320763
Ifna12	ENSMUST00000054212.6	1.62304	0.306562	1.9474	0.306535	1.94738	1.22673	2.39511	1.31871	1.16706	1.1979	0.927289	2.28656	1.98738	0.645346	0.562548	0.772977	-0.0891079	0.444525	0.801392
Jak1	ENSMUST00000033878.13	4.20632	0.913897	3.82043	0.913838	3.82047	10.6931	8.10622	2.61577	2.35342	1.23145	1.77247	4.7387	3.99825	0.122118	1.78107	0.517735	-0.456394	0.541906	0.675594
Jak1	ENSMUST00000209377.1	1.22251	0.105301	0.81575	0.105294	0.815746	0.558348	0.860143	1.60984	0.467224	0.998298	1.3487	1.86477	1.39763	0.628711	0.210586	0.214663	0.8516	0.186554	1.41216
Jak1	ENSMUST00000210187.1	1.74734	0	0.729495	0	0.729762	0	0	5.68583e-06	1.4822	0	0	0.935643	0.352802	0.322628	65535	0.748807	-0.791369	0.60946	0.006516
Jak1	ENSMUST00000211646.1	0.14909	0.0668193	0.0490484	0.0668153	0.0490489	0.0612652	0.0403629	0.0453349	0.0965643	0	0.0261673	0	0	0.672647	-0.583889	0.643406	-0.858156	0.62888	65535
Jak1	ENSMUST00000181994.1	2.17894	0	0.247091	0	0.247144	1.66706	0.95386	0.23695	0.346185	0	0	1.3716	0.303434	0.316889	1.29345	0.669459	-1.87472	0.410374	0.647564
Jak1	ENSMUST00000182481.7	2.2619	0.257488	0.912624	0.257467	0.912621	2.67863	2.85341	1.26488	0.838245	0.617796	0.915415	1.60782	1.39695	0.169591	1.58745	0.693339	-0.0178787	0.447622	0.70689
Jak1	ENSMUST00000169713.8	0.688137	0.0625632	0.0990397	0.0625577	0.0990391	0.185215	0.654235	0.122592	0.234885	0.272763	0.259276	0.780691	1.26314	0.433693	1.05318	0.586008	0.136757	0.00335221	2.33694
Jak1	ENSMUST00000182589.7	0	0	0	0	0	0.021884	0.0488191	0.0361724	0	0.0476242	0	0.0889583	0	0.0885247	65535	0.0593713	65535	0.039754	65535
Zfand2a	ENSMUST00000125623.1	0	0	5.44715	0	5.40258	0	3.50482	3.18269	2.46819	0	1.6969	0	0	0.70678	-0.308319	0.790266	-0.240351	0.764095	65535
Zfand2a	ENSMUST00000144356.7	18.5395	1.57965	0	1.57902	0	0	11.2861	0	2.56746	2.83202	0	3.64406	0	0.602852	0.378902	0.334902	-1.68475	0.613659	-1.25203
Zfand2a	ENSMUST00000115524.7	14.184	6.84816	18.6949	6.84778	18.6947	6.98697	14.854	13.614	12.8168	10.0709	6.97287	11.855	16.524	0.120656	-0.257445	0.46423	-0.26431	0.550601	0.120342
Zfand2a	ENSMUST00000008179.6	45.5928	18.9519	44.0048	18.9509	44.0043	20.7252	50.3253	33.2889	26.3566	26.2674	25.5414	29.2186	33.5717	0.193449	0.0505967	0.249045	-0.299868	0.228157	-0.127706
Zfand2a	ENSMUST00000156321.1	0	0	12.294	0	12.3168	4.36995	0.000871362	12.2032	3.75613	1.1156	7.82827	16.7957	2.59861	0.397099	-1.17139	0.692324	0.338968	0.419849	0.97827
Amd2	ENSMUST00000218766.1	4.29453	0.763512	3.23299	0.763461	3.233	3.07887	4.39255	2.27542	3.57522	0.970372	1.7267	5.55462	2.83475	0.691239	0.604192	0.730088	-0.201652	0.455728	0.771372
Scmh1	ENSMUST00000218876.1	0.0746608	0	0	0	0	0	0.0577134	0.0388959	0.0179697	0	0.063369	0	0	0.50159	0.950483	0.53695	1.00936	0.610228	65535
Scmh1	ENSMUST00000105421.9	0	0	0.0641679	0	0.0641674	0.148397	0.575388	0	0	0.124092	0.213431	0.208809	0	0.0248746	3.81757	0.262367	1.717	0.281408	2.02419
Scmh1	ENSMUST00000219430.1	0.0694989	0.0165527	0.0253496	0.0165515	0.0253496	0.299497	0.0768093	0.0488704	0.070055	0.132899	0.112271	0.145059	0.033763	0.169275	2.61746	0.289586	1.56987	0.367577	1.54407
Scmh1	ENSMUST00000040105.7	9.16656	2.01646	8.31615	2.0163	8.31613	11.4682	12.151	9.96064	7.09652	7.73211	9.06932	12.9766	12.5674	0.497924	0.985047	0.100983	0.504609	0.0948753	1.09807
Scmh1	ENSMUST00000027682.8	0.287392	0.0599381	0.0456849	0.0599345	0.0456854	0.728633	0.299973	0.243424	0.0210419	0.0439994	0.277556	0.361971	0.0886795	0.175675	2.36656	0.622761	0.554897	0.417633	1.17595
Scmh1	ENSMUST00000027198.11	59.453	46.6625	51.9167	46.6583	51.9164	47.3929	57.4829	55.9781	55.0366	48.2586	53.2266	54.8746	48.9592	0.126806	0.0310499	0.577791	0.0498303	0.192962	0.0166443
Scmh1	ENSMUST00000114325.7	13.9246	13.9045	14.0724	13.906	14.074	18.223	11.7575	13.3671	15.0899	9.14202	16.4524	7.33268	4.42765	0.257068	0.101042	0.490486	-0.04865	0.000336454	-1.24905
Scmh1	ENSMUST00000191206.1	19.0893	25.8878	22.7192	25.884	22.7165	52.5367	25.3198	24.6658	29.8473	19.7089	27.0264	20.9627	16.3799	0.630181	0.743006	0.707847	0.122016	0.607085	-0.316989
Scmh1	ENSMUST00000107384.9	185.707	173.753	185.62	173.744	185.623	241.267	218.922	230.979	186.505	190.065	162.837	268.499	245.823	0.327269	0.347119	0.609309	0.0904736	0.682109	0.507564
Scmh1	ENSMUST00000134328.7	0	0.183438	0.277065	0.183427	0.277068	0	0	1.02806	0.948505	0	0.433728	0	0	0.134218	65535	0.246273	1.70987	0.289684	65535
Scmh1	ENSMUST00000139178.7	5.16757	2.76565	2.41376	2.7657	2.41389	31.7105	11.2603	2.8975	1.99241	5.10113	4.02388	7.2049	1.34802	0.0127861	2.79055	0.768304	0.174152	0.74212	0.461678
Scmh1	ENSMUST00000156761.1	2.06042	3.04411	2.0913	3.04462	2.09201	6.92881	1.82945	1.81472	1.88035	4.96146	5.86933	3.67765	0.516833	0.630076	0.828184	0.727177	0.558091	0.684211	-0.233968
Scmh1	ENSMUST00000125542.2	1.32166	0.608504	1.00478	0.608545	1.00488	9.71372	2.47731	1.05281	0.766245	1.53347	1.95751	2.76067	1.51696	0.0755769	2.74433	0.662723	0.5453	0.408441	1.23339
Scmh1	ENSMUST00000134070.1	3.65817	1.78703	1.91018	1.78705	1.91028	32.355	6.5574	1.16931	1.24127	1.12906	2.49239	2.0506	0.642594	0.00590518	3.13776	0.508323	-0.551757	0.476915	-0.715082
Irak2	ENSMUST00000153221.7	4.14898	9.25852	5.69991	9.25867	5.70022	5.54755	4.07733	4.5666	2.94469	3.43568	2.70292	1.8882	1.43143	0.193754	-0.501577	0.0359393	-0.997528	0.00449935	-2.03732
Irak2	ENSMUST00000124381.7	2.16162	7.2686	3.02783	7.26895	3.0281	9.39149	2.12107	3.93216	2.74059	3.94117	3.27115	3.34659	0.896657	0.543708	0.338947	0.346669	-0.390727	0.184419	-1.10102
Irak2	ENSMUST00000080884.10	6.79253	11.0991	7.00453	11.0985	7.00462	12.482	6.97443	4.73258	4.33924	5.34546	5.17918	6.36415	5.01602	0.28325	0.177863	0.0033932	-0.811791	0.027161	-0.595862
Irak2	ENSMUST00000154528.1	0	0.340913	0.542107	0.340954	0.542187	0	0	0.15057	0	0.336688	0	0	0.76654	0.482008	65535	0.434379	-1.53593	0.636871	0.117744
Irak2	ENSMUST00000077340.13	21.3772	5.55246	17.1606	5.55212	17.1608	30.6252	32.9895	37.4657	26.3319	18.5489	16.5404	46.8043	33.5988	0.321112	1.25137	0.00224426	0.887791	0.00338855	1.58926
Irak2	ENSMUST00000074357.7	1.2121	0.192669	1.00101	0.19266	1.00103	0.198975	0.744803	2.82153	3.82304	1.90261	1.55882	1.95187	7.49879	0.401839	-0.609337	0.00586468	1.81128	0.00140141	2.71456
Irak2	ENSMUST00000141234.1	0.386428	0	0.210787	0	0.210803	1.9779	0.299969	0.643373	0.200242	0.400489	1.28105	0.826169	0.566692	0.131653	2.81715	0.230983	1.96584	0.218205	2.10752
Irak2	ENSMUST00000130069.1	0	0	0	0	0	3.29138	0.624174	0	0.221015	0	1.18656	0	0	0.0237149	65535	0.207173	65535	0.764083
Irak2	ENSMUST00000188053.1	0	0.373824	0.384404	0.373875	0.384485	0.734341	0	0.893591	0.338834	0.182311	0	1.45521	0.268508	0.631835	0.275621	0.790253	0.221632	0.425176	1.50662
Tex14	ENSMUST00000141092.1	0	0	0.304073	0	0.304094	0.24623	0.157811	0	0.274118	0.0969677	0.109095	0.158581	0	0.497585	0.731962	0.79024	-0.018962	0.76407	-0.61732
Tex14	ENSMUST00000190632.1	0.189437	0	0.070292	0	0.0702934	0.32549	0.406244	0.0341367	0.194119	0.033885	0.0388684	0.116021	0.227025	0.176632	2.47068	0.697599	0.189171	0.340174	1.37777
Tex14	ENSMUST00000189615.1	0.741531	0.16501	0.252129	0.165	0.252132	1.10932	0.47468	0.0221612	0.105852	0.117724	0.393999	0.434149	0.152048	0.406011	1.32941	0.490887	-0.978609	0.764057	-0.104701
Tex14	ENSMUST00000230788.1	2.08197	0.327238	1.66912	0.32726	1.66922	0.137173	0	0.492485	1.38433	1.09086	0.832429	1.27276	1.67889	0.16206	-4.14684	0.736585	-0.354872	0.612921	0.280611
Tex14	ENSMUST00000023362.14	38.231	60.5052	43.9752	60.5033	43.9763	58.6504	38.0884	34.5988	36.2227	34.8851	33.4836	28.3889	23.2897	0.110386	-0.0315316	0.00117688	-0.50664	9.47774e-05	-0.936059
Gsr	ENSMUST00000145248.7	3.59363	4.31171	1.89986	4.31243	1.90034	6.18337	2.63281	3.42628	4.5464	3.20979	3.64047	1.34164	1.28618	0.660884	0.460462	0.750886	0.210068	0.358876	-1.28582
Gsr	ENSMUST00000124604.7	0.823798	0.245543	0.718168	0.245555	0.718218	1.20708	0	0.443818	0	0.150274	0.423313	0.6088	0.201068	0.706768	0.133345	0.511412	-1.11328	0.764044	-0.442417
Gsr	ENSMUST00000136618.7	14.06	13.3523	17.9289	13.3525	17.9299	15.8393	15.694	12.5306	16.6808	21.2461	15.7314	11.4402	17.2712	0.292007	0.0410154	0.719485	0.110729	0.385416	-0.094237
Cd79b	ENSMUST00000115805.2	0	1.29635	1.88499	1.29641	1.88512	1.14798	1.98724	0.975686	1.94333	1.19274	4.35088	0.417916	2.14982	0.561052	0.300817	0.658617	0.733358	0.688942	0.0127473
Cd79b	ENSMUST00000123849.2	1.51452	0.125134	0.668091	0.125151	0.668164	0.745909	0.546075	0.636687	0.331401	1.11823	0.512465	0.696181	0	0.630593	0.0587549	0.736186	0.0670028	0.764032	-0.833299
Nckap5l	ENSMUST00000139161.1	3.93583	0	0	0	0	4.66922	0.143362	0	1.43414	7.2169	0	0.0301513	6.76077	0.167434	1.61207	0.0539032	1.45813	0.0260317	2.10887
Nckap5l	ENSMUST00000231353.1	0.288362	0.0342727	0.139724	0.0342702	0.139724	0.11017	0.0586897	0.100734	0.0322028	0.0500223	0.0956303	0.140145	0.0918188	0.598631	-0.592074	0.62451	-0.869759	0.679342	-0.133999
Nckap5l	ENSMUST00000023570.13	41.3074	47.6792	35.6508	47.6751	35.6503	50.2814	45.8727	39.457	41.8625	46.535	46.9189	49.6373	45.4227	0.218878	0.209023	0.45595	0.0710882	0.304449	0.192513
Nckap5l	ENSMUST00000148124.1	0	3.49168	2.56795	3.48657	2.56983	5.78168	0	1.02359	0	0	3.67275	10.5692	6.46997	0.650494	0.254572	0.256578	-1.04538	0.265296	1.81387
C87499	ENSMUST00000122424.7	7.50177	2.8802	6.62317	2.87997	6.62316	9.29512	9.01605	9.07396	6.49338	5.49293	4.31142	10.9767	7.12602	0.671384	0.78821	0.516659	0.258705	0.492199	0.771692
C87499	ENSMUST00000086153.7	6.30211	1.34153	3.2003	1.34144	3.20031	6.45054	8.9366	2.13779	3.87025	2.25981	4.09183	5.44786	8.51554	0.303167	1.32206	0.748156	0.00598034	0.104462	1.18199
C87499	ENSMUST00000147931.1	0.0414545	0.00719134	0.0377174	0.00719079	0.0377171	0.128878	0.019789	0.060854	0.0828131	0.0105586	0.0496176	0.0553183	0.0598292	0.421909	1.50146	0.539815	0.956839	0.426255	1.13286
C87499	ENSMUST00000037370.13	1.77553	0.0661452	0.498309	0.06614	0.498308	5.41153	4.04701	0.856044	0.619353	0.346863	0.429686	0.596455	0.804418	0.000356544	3.02529	0.638617	-0.0451558	0.609123	0.269998
C87499	ENSMUST00000135324.7	0.727829	0.733882	0.633254	0.733927	0.633288	0.260194	1.6585	2.8755	1.64974	0.936736	2.34837	0.787155	0.566109	0.706756	0.470372	0.331045	1.49563	0.716828	-0.0333093
Gm17783	ENSMUST00000070720.7	1.69575	0.716224	1.03088	0.716183	1.03089	0.328987	1.03205	2.20671	1.97893	3.56523	4.37352	1.63058	1.4787	0.321934	-0.60908	0.0358754	1.54605	0.64776	0.582794
Hist2h2aa1	ENSMUST00000141508.1	0	0	0	0	0	0.182486	0.483881	0.706905	0	0.284036	0	0	0.303761	0.16782	65535	0.134333	65535	0.260943	65535
Hist2h3c1	ENSMUST00000232148.1	0	0.500371	1.69591	0.500468	1.69619	0.36673	0	2.22772	0.757045	0	0	2.54585	0	0.33069	-2.26047	0.711654	-0.235641	0.660316	0.534889
Hist2h3c1	ENSMUST00000023572.14	6.50481	0.885078	3.46879	0.885004	3.46877	6.6764	6.70458	3.53843	2.99744	1.55316	2.21994	7.7971	5.23252	0.345355	1.13686	0.724923	-0.239424	0.118115	1.09847
Hsd3b1	ENSMUST00000114229.3	1.22022	0.532267	1.28901	0.532244	1.28904	0.365831	1.50611	1.3536	1.26202	0.696791	0.404376	0.725665	0.337014	0.500759	-0.0553186	0.75638	-0.0657975	0.447412	-0.872148
Hsd3b1	ENSMUST00000108883.9	18.1962	9.58664	22.2807	9.58603	22.2808	20.4726	24.8448	32.5652	23.0357	32.9803	25.9382	52.5368	40.0981	0.490106	0.467595	0.0117848	0.80505	0.0136689	1.49909
Magee1	ENSMUST00000102727.2	10.1778	6.50873	16.5633	6.50833	16.5634	25.244	15.5669	31.9862	25.5017	37.9749	33.9841	42.9184	36.4374	0.647568	0.857195	4.76445e-07	1.52253	0.00130997	1.81658
Armcx2	ENSMUST00000148298.1	0	0	0.223113	0	0.223119	0.750362	0	0	0.202016	0	0.115743	0.700431	0	0.306028	2.07172	0.763245	-0.167933	0.284002	1.97238
Armcx2	ENSMUST00000023776.12	0.201308	0.032485	0.17334	0.032482	0.173338	0.506038	0.48329	0.271025	0.204549	0.267175	0.288026	0.432963	0.313947	0.169272	2.0126	0.175071	1.07181	0.1852	1.60709
Armcx2	ENSMUST00000162049.1	1.67814	0.347981	1.16312	0.347949	1.16312	4.36347	2.24263	3.2954	2.58858	1.87366	2.17118	6.62967	3.11054	0.171212	1.81297	0.0162186	1.40079	0.00416183	2.37313
Armcx2	ENSMUST00000162483.1	0.253586	0.0285119	0.583434	0.0285564	0.583486	0	0.383361	0.717543	0.282089	1.8253	0.30038	1.22728	0.19625	0.671839	-0.624527	0.348267	1.4027	0.408506	1.26817
Armcx2	ENSMUST00000162744.1	0.625028	0	0	0	0	2.50431	0	0	0	0.492566	2.0323	1.46075	0	0.192524	3.32435	0.369849	2.33614	0.289159	2.54664
Armcx2	ENSMUST00000049242.8	2.56854	0.548186	2.28602	0.548147	2.28603	3.2133	4.97997	3.2157	2.10871	1.49657	1.34952	4.3939	3.10354	0.404679	1.31426	0.562259	0.310247	0.272206	1.18622
Armcx2	ENSMUST00000087521.12	5.00514	2.54895	3.09884	2.54861	3.09875	1.90793	5.00588	3.93542	3.11943	2.22855	2.57923	2.57584	5.80919	0.309535	0.0845833	0.604987	-0.136546	0.721815	0.362918
Psmd12	ENSMUST00000114337.7	1.79972	4.62172	3.64609	4.62157	3.64616	4.3045	4.21665	3.14778	4.12712	3.92554	6.45655	6.61624	2.57278	0.361113	0.216427	0.717662	0.267547	0.521965	0.32529
Psmd12	ENSMUST00000129759.1	5.29678	0	0	0	0	0	1.3387	1.62831	0	1.51495	0	1.89542	3.94731	0.66787	-0.662355	0.700956	-0.430926	0.101083	1.46346
Psmd12	ENSMUST00000151272.1	0	1.61821	5.1034	1.61903	5.10584	0	0	3.5123	3.88974	5.50815	5.01377	0	0.720585	0.0210463	65535	0.592917	0.736589	0.222217	-2.89999
Trim67	ENSMUST00000140723.1	0	0.15769	0	0.157717	0	0.274487	0.477517	0	0	0	0	0	0	0.362763	2.57545	0.43602	65535	0.65337	65535
Trim67	ENSMUST00000185578.1	0.605954	0.0475941	0.127127	0.047591	0.127128	0.593272	0.252703	0.192453	0.0735511	0.159539	0.220662	0.366946	0.143276	0.413704	1.14645	0.762032	-0.242176	0.573323	0.416957
Trim67	ENSMUST00000188295.1	4.94686	14.1862	0	14.185	0	0	3.9994	9.31588	2.19329e-06	16.7198	0	0	9.92779	0.131679	-1.73652	0.550237	-0.0338861	0.567625	-0.424832
Gm732	ENSMUST00000171597.1	32.6331	31.2319	35.6187	31.2302	35.619	15.1675	23.9103	34.4057	33.7829	32.1155	30.7152	27.8252	24.5009	0.00379606	-0.767724	0.419637	-0.0223661	0.0203472	-0.346543
Gm732	ENSMUST00000033074.7	72.6019	53.7334	61.3307	53.7352	61.3354	95.8092	64.0208	60.3483	54.6177	63.5604	58.3283	66.7832	57.5605	0.472756	0.400403	0.516204	-0.0321327	0.364359	0.0381984
Slc26a9	ENSMUST00000119922.1	8.70225	3.69689	0	3.69747	0	0	2.04386	0	0	9.22191	2.14519	0	3.07861	0.347572	-1.65546	0.703072	-0.179965	0.68472	-1.06448
Slc26a9	ENSMUST00000137051.7	0	0.0211984	0.00806497	0.021197	0.00806501	0	0	0.0859728	0.074385	0.0622118	0.187287	0.0632354	0.0420583	0.706745	65535	0.133298	3.12991	0.425198	2.16921
Slc26a9	ENSMUST00000023361.11	8.29201	2.14046	7.3304	2.14026	7.33034	11.9906	11.1921	9.65538	5.89635	5.5495	6.02256	12.2109	9.66894	0.445477	1.0896	0.37458	0.316106	0.21322	1.00615
Slc26a9	ENSMUST00000115804.8	12.5452	3.48313	11.9838	3.48293	11.9839	11.7678	14.0192	10.5718	10.5273	7.16392	8.10932	17.6506	14.1131	0.631873	0.568255	0.706168	0.0644524	0.326499	0.86899
Pls1	ENSMUST00000152450.1	0.487344	0	0	0	0	0.581727	0.359288	0	0	0.268932	0.906955	0	0	0.200391	2.27121	0.314458	1.59267	0.617835	65535
Pls1	ENSMUST00000154150.7	3.35532	0.617766	2.62239	0.617724	2.62241	5.10617	2.87612	0.961818	1.64125	2.20153	1.35397	2.39056	2.22694	0.495138	1.02072	0.640883	-0.353492	0.764019	0.231026
Pls1	ENSMUST00000144913.1	0	0.683024	2.03147	0.683192	2.0318	1.58867	0	1.84385	1.50927	0	1.17824	0	0	0.509768	-0.451068	0.750922	0.0610566	0.158739	65535
Xrcc6	ENSMUST00000115803.8	0.391689	0	0.248825	0	0.248858	0	0.70678	0.382281	0	0	0	0	0	0.492746	0.990402	0.693986	-0.896225	0.708216	65535
Xrcc6	ENSMUST00000115802.1	0.0958572	0	0	0	0	0.277039	0.289589	0.101392	0.0427717	0.039446	0.217603	0.218129	0.221077	0.0473351	3.88537	0.144304	2.38734	0.0458689	3.51787
Xrcc6	ENSMUST00000148551.1	1.51471	0	0	0	0	0.742323	0.327322	0.553541	0	0	0.324315	0	0	0.401604	0.820019	0.741327	-0.465057	0.642849	65535
Xrcc6	ENSMUST00000137715.1	0.576731	0	0.115329	0	0.115334	0.248949	1.07471	0	0.210027	0.32799	0.376598	0.166161	0	0.261152	2.03511	0.639104	0.50182	0.764006	-0.958763
Xrcc6	ENSMUST00000054415.11	1.04278	0.0833398	0.468515	0.0833322	0.468511	1.19572	0.864674	0.28241	0.357049	0.3212	0.381566	1.1489	0.595162	0.365773	1.26288	0.736196	-0.355417	0.359175	1.02241
Xrcc6	ENSMUST00000106263.7	2.34211	0.239414	2.27306	0.239393	2.27306	0	2.43413	2.2851	1.48312	1.71965	0.864612	2.92622	1.96036	0.350029	-0.27575	0.665049	0.108164	0.507928	0.729669
Xrcc6	ENSMUST00000106261.7	2.33563	1.11178	2.16307	1.11173	2.16314	1.8902	2.96867	0.876251	0.272792	2.56979	2.29453	1.60758	4.81942	0.601024	0.45112	0.597304	-0.241328	0.490142	0.854645
Xrcc6	ENSMUST00000106262.1	2.90701	0.474548	2.30206	0.474505	2.30205	0.841251	1.35785	1.49354	1.59213	0.66953	1.7489	4.18824	1.99154	0.25991	-0.621845	0.684482	-0.298252	0.452955	0.868796
Xrcc6	ENSMUST00000150961.1	1.18786	0	1.40743	0	1.40871	4.9519	0	1.37123	0.621895	1.99433	1.17923	2.2534	0	0.304964	1.62847	0.643613	0.689725	0.494582	0.49259
Xrcc6	ENSMUST00000003135.13	12.5223	4.33993	12.1195	4.33965	12.1196	11.1328	9.61351	16.4673	13.9779	13.9715	9.28403	20.2522	23.0425	0.424445	0.190789	0.183151	0.562876	0.0879052	1.25212
Xrcc6	ENSMUST00000185752.1	15.4367	6.19069	20.1536	6.1904	20.154	18.4376	15.5718	23.7962	18.5679	15.2194	17.7274	41.7754	29.586	0.474067	0.319669	0.241318	0.466594	0.0322012	1.38888
Xrcc6	ENSMUST00000188895.1	2.16178	0	0	0	0	0.503815	0.701165	0.502921	0	0	0	1.85674	0	0.43331	0.478718	0.669359	-1.78189	0.361644	1.10248
Tspan6	ENSMUST00000203082.2	1.53733	1.42687	4.01323	1.42667	4.01333	0.295163	0	5.79566	4.78895	3.91527	2.94117	3.64682	0.784787	0.0225232	-4.07278	0.451846	0.812048	0.622558	-0.164537
Tspan6	ENSMUST00000204214.2	1.39544	4.68744	4.80869	4.68808	4.8098	3.05453	3.15956	7.7513	7.3625	4.82661	4.10376	5.02657	4.8273	0.404455	-0.39228	0.700392	0.559792	0.763994	0.272868
Tspan6	ENSMUST00000203066.2	0	0.131379	0.688907	0.131751	0.688968	1.68255	0.695929	0	2.38446	1.12097	0	3.09161	1.65874	0.326219	1.85739	0.442006	1.41694	0.100835	2.85538
Tspan6	ENSMUST00000203433.2	0.994081	0.597758	1.40043	0.597807	1.40048	0.115463	1.04729	3.27534	2.60971	1.87127	1.46735	0.961945	0.867957	0.486491	-0.779728	0.348302	1.20807	0.74102	-0.125506
Zfp113	ENSMUST00000205111.1	0.843009	0.550196	0	0.55012	0	0	0	0.584985	0.260712	0	0	0.724119	0.29824	0.706733	65535	0.669416	-0.878386	0.553398	0.395303
Zfp113	ENSMUST00000005114.9	0.193755	0.513597	0.233368	0.513572	0.233375	0.367495	0.337479	0.616123	0.822988	0.200342	0.273275	0.173183	0.158109	0.587328	0.0625398	0.748957	0.50253	0.594692	-1.02693
Zfp113	ENSMUST00000005830.14	155.704	177.976	188.592	177.967	188.594	132.533	167.174	128.468	145.801	145.008	136.565	126.981	140.407	0.039024	-0.246432	0.00610583	-0.355309	0.0152678	-0.41105
Zfp113	ENSMUST00000136937.7	5.48934	2.92187	2.87475	2.92162	2.87473	10.808	5.83943	1.733	0.905756	1.32995	2.25442	3.76631	1.39538	0.387178	1.28472	0.00248863	-1.13486	0.140501	-0.40466
Nrk	ENSMUST00000139489.7	1.09395	0	0.0728764	0	0.0728776	0	1.09222	0.261955	0.111172	0	0	0.977956	0.100933	0.346922	1.1392	0.619425	-1.41033	0.275343	1.12148
Nrk	ENSMUST00000155520.7	44.1449	30.6344	33.5392	30.6415	33.5474	36.7597	27.2745	22.5232	28.064	26.7896	33.8918	27.4219	28.5526	0.227059	-0.107816	0.255952	-0.310684	0.204612	-0.301889
Nrk	ENSMUST00000135017.1	3.77105	3.5214	4.45003	3.52131	4.45019	11.4701	4.92969	3.19141	3.88965	3.5901	1.59994	0.853408	1.93191	0.583241	1.05639	0.466685	-0.362026	0.0455084	-1.50138
Nrk	ENSMUST00000147042.1	1.64201	0.759109	4.66359	0.759775	4.66473	0	0	0.761742	0	3.13772	1.743	0	0.85904	0.0368505	65535	0.50035	-0.824358	0.352647	-2.53989
Nrk	ENSMUST00000142474.1	0.0844851	0	0.487422	0	0.48752	0	0	0.555274	0	0	0.831903	0	0	0.706722	65535	0.691127	0.710796	0.663861	65535
Coro1c	ENSMUST00000020608.2	61.3796	49.2517	62.784	49.2477	62.7838	43.6503	60.3128	56.4665	59.8677	55.0278	60.2731	61.2398	61.7891	0.0697887	-0.135222	0.524399	0.0205601	0.331168	0.107703
Coro1c	ENSMUST00000142939.1	0.79842	0	0.503186	0	0.50329	0.354211	0.649833	0.317257	0.299262	0.312528	0.181279	0.910366	0	0.534885	0.475835	0.790227	-0.379004	0.520523	0.334531
Coro1c	ENSMUST00000121394.2	0.131968	0.16704	0.220644	0.167035	0.220646	1.54937	0.152211	0.166242	0.088537	0.0522465	0	0.348975	0.0633341	0.247502	2.2291	0.373848	-1.24135	0.763981	0.184022
Coro1c	ENSMUST00000205300.1	0	0	0	0	0	0.0919494	0.321224	0	0.00237498	0.119986	0.29078	0	0	0.060272	65535	0.0586233	65535	0.763968
Coro1c	ENSMUST00000112393.8	0.854663	0.213515	0.649082	0.213496	0.649077	1.52672	1.21148	0.874904	0.795774	0.615479	0.773685	1.64163	0.795132	0.359734	1.40788	0.423234	0.568108	0.294152	1.23962
Coro1c	ENSMUST00000048660.11	7.98462e-07	0.0514119	0.0688083	0.0514152	0.0688203	1.46428	0.581165	0.53782	0.0309187	0.343411	0.0689348	0.4568	0.366646	0.0103532	4.4105	0.153491	2.35053	0.101404	3.09783
Coro1c	ENSMUST00000004137.10	4.25673	2.73357	4.34361	2.73347	4.34371	7.82658	6.05548	0.793867	1.13417	1.12512	1.19146	0.608709	0.580299	0.629761	0.914575	0.00400416	-1.79494	0.00460388	-2.63082
Coro1c	ENSMUST00000106687.8	0	0.15309	0.361333	0.15311	0.361375	0	0	0.703707	0.391225	0.421468	0	0	0	0.561994	65535	0.658568	0.881464	0.763955	65535
Coro1c	ENSMUST00000015124.14	28.6756	32.7697	30.1375	32.769	30.1385	39.5968	29.2235	37.9035	46.9962	40.5679	40.2365	23.124	24.4421	0.250741	0.155318	0.627923	0.423021	0.042119	-0.377583
Coro1c	ENSMUST00000161717.1	8.37662	0	0	0	0	14.3584	1.6732	0	0	0.891401	1.80946	2.80073	6.23174	0.0250977	2.25841	0.605275	-1.31102	0.0721908	1.43068
Coro1c	ENSMUST00000159270.1	0.463366	0	0.14174	0	0.141755	0.783494	0.637195	0	0	0	0.143129	0	0	0.223169	2.24961	0.672781	-2.0616	0.654973	65535
Pim2	ENSMUST00000188105.1	0.611881	0.184133	0.110503	0.184122	0.110503	1.63112	0.656581	0.144209	0.0391525	0.199313	0.504753	0.543379	0.0284909	0.15268	2.25142	0.751456	-0.114777	0.703354	0.25128
Pim2	ENSMUST00000080860.12	8.87642	17.0149	13.3748	17.0144	13.3752	6.48346	8.76843	8.5901	7.05107	10.6189	12.4744	6.91012	5.93315	0.0177088	-0.869326	0.0345691	-0.524696	0.00221384	-1.1173
Pim2	ENSMUST00000174592.7	0.000769166	0	0	0	0	9.2231	0.117458	1.0827	2.876	1.13058	0	0	0.750954	1.0863e-06	14.8899	8.96145e-06	13.0138	0.0389839	11.2531
Pim2	ENSMUST00000174631.1	2.30178	0.744634	1.14627	0.744729	1.14671	7.88358	1.82526	1.07116	1.34861	0.667429	0.383852	1.51296	0	0.238499	1.99618	0.712571	-0.487749	0.763943	-0.685747
Exoc8	ENSMUST00000173243.7	0	1.16438	0.63458	1.16467	0.634723	2.6173	0.569826	0.968199	0.539843	1.70218	3.83846	1.00387	0	0.60246	1.14685	0.553688	1.29194	0.692198	-0.519836
Hmgb3	ENSMUST00000052648.8	0.764345	1.30247	1.17158	1.30238	1.17159	4.89395	1.0947	0.989482	0.728304	1.20023	1.73805	1.01182	0.297566	0.483125	1.39007	0.656238	0.0269514	0.264641	-0.80327
Hmgb3	ENSMUST00000032961.3	36.733	27.6992	56.2895	27.6993	56.2927	120.122	49.7339	65.4569	53.9508	93.0423	84.9151	42.7429	58.9729	0.491537	1.05263	0.041275	0.860556	0.688847	0.312864
Hmgb3	ENSMUST00000131174.1	0.650577	0.226962	0.27006	0.226941	0.270055	1.88507	0.5394	0.405116	0.371307	0.105754	0.266956	0.444245	0.0359031	0.250813	1.88187	0.734441	-0.195258	0.653371	-0.454253
Hmgb3	ENSMUST00000191192.1	3.21066	2.68598	0	2.68703	0	9.63412	5.06962	0.0909453	0.546032	1.52565	1.20734	6.2301	0.839827	0.254219	2.09844	0.317199	-1.02693	0.545109	1.04203
Hmgb3	ENSMUST00000187609.1	0	0	1.10002	0	1.10022	6.33728	2.04578	0	0.743942	1.43507	0.86104	0.0227639	0.350468	0.059191	3.25174	0.58553	0.788363	0.667357	-1.23759
Hmgb3	ENSMUST00000151105.7	2.43794	0.979395	0.807162	0.979508	0.807215	0.677873	0.971375	0.191582	0.659989	0.569064	1.17545	0.262538	0.862543	0.555044	-0.543921	0.54805	-0.889392	0.691328	-1.0957
Mycl	ENSMUST00000205364.1	2.47639	0.142094	2.37677	0.142086	2.3768	2.54037	1.94726	1.29327	1.28484	0.533617	1.37575	3.66541	1.66308	0.665117	0.578274	0.672181	-0.421775	0.468088	0.826047
Mycl	ENSMUST00000131000.1	2.08544	0	1.27195	0	1.27199	3.60701	2.18094	1.33456	1.03376	0.411571	1.51078	2.85665	1.29005	0.215464	1.64416	0.588857	0.212312	0.291476	1.16307
Mycl	ENSMUST00000050383.7	10.6165	1.20166	8.10113	1.20156	8.10111	9.33708	11.8639	7.74334	6.95553	6.09538	7.20261	14.6812	13.2548	0.53898	0.859006	0.276758	0.26014	0.0225829	1.257
Mycl	ENSMUST00000206340.1	0.529894	0.256055	0.578567	0.256034	0.578565	1.30543	0.823487	0.528633	0.330311	0.347865	0.458809	0.48995	0.0606088	0.473402	1.27512	0.720284	-0.0789374	0.330825	-0.676026
Mycl	ENSMUST00000117377.7	0	0	0	0	0	0	0.0239189	0	0.015016	0	0.0540108	0.103977	0.0636679	0.428061	65535	0.292407	65535	0.0499623	65535
Klhl11	ENSMUST00000138398.7	0.0343331	0	0	0	0	0.12559	0.0272542	0.203281	0.104382	0.219592	0.170696	0.499456	0.323698	0.159478	3.47632	0.00212551	4.66738	0.00060842	5.90542
Sprtn	ENSMUST00000019911.13	136.807	71.4447	138.295	71.4408	138.297	92.8195	134.293	154.178	138.631	134.393	128.686	145.885	140.197	0.167708	0.0295123	0.414076	0.320899	0.666887	0.362534
Sprtn	ENSMUST00000105510.1	0.76218	0.104993	0.178773	0.104986	0.178773	1.02731	0.95015	0.251723	0.129807	0.0940788	0.312234	0.718193	0.514268	0.194443	1.89447	0.7186	-0.433198	0.331806	1.21236
Eif1ax	ENSMUST00000123010.1	1.90618	0.279133	0.215203	0.279175	0.215236	1.21556	0.609013	1.04068	0.199383	1.20006	0.941873	0.312339	0	0.532102	0.65596	0.625342	0.546276	0.76393	-1.89041
Eif1ax	ENSMUST00000141387.3	0.259375	0	0.0578971	0	0.0578967	0.0136446	0.0432632	0.011527	0.0109771	0.0699784	0.144756	0	0.0155776	0.571024	-1.39891	0.766355	-0.339274	0.592411	-3.26807
Sema6d	ENSMUST00000114496.2	0.0101421	0.921376	0.292167	0.921352	0.292183	2.07289	0	0.526904	0.722443	0.472388	0.503793	0.329061	0.725301	0.630899	1.08834	0.708447	0.190839	0.697811	0.113062
Sema6d	ENSMUST00000229101.1	0	0.0952533	0.558309	0.0952488	0.558323	0.266779	0	0.36062	0.120464	0	0	0.518955	1.42833	0.515006	-0.970762	0.497025	-1.12012	0.231538	1.89698
Sema6d	ENSMUST00000230836.1	0	0.143845	0	0.143858	0	0	0.618725	0.694658	0.426742	1.31225	0.889984	0	0	0.354396	2.42665	0.0106489	3.85204	0.763917	65535
Sema6d	ENSMUST00000229206.1	0	1.32474	0	1.32463	0	3.39046	2.23369	0	0.928019	0	1.1018	0	1.26993	0.277529	2.40791	0.516461	-0.0623702	0.689725	0.261028
Sema6d	ENSMUST00000084838.13	0.522924	0.0388613	0.245339	0.0388577	0.245337	1.50229	0.629162	0.343871	0.153538	0.116672	0.207531	0.962415	0.387253	0.081212	2.28769	0.741577	-0.0876156	0.166058	1.62846
Sema6d	ENSMUST00000230281.1	1.08347	0.727726	0.659632	0.727774	0.659652	2.63321	2.13339e-09	0.806735	0.110571	2.0826	0.039289	1.92918	0	0.625501	0.770803	0.750598	-0.0223308	0.763905	0.321968
Sema6d	ENSMUST00000112720.7	1.19557	0.215617	0.717572	0.215597	0.717566	0.404637	0.94243	0.457498	0.511774	0.319087	0.384667	0.834824	0.550963	0.567615	0.137312	0.584946	-0.55005	0.763892	0.178196
Sema6d	ENSMUST00000112725.7	1.53182	1.04465	1.62244	1.04457	1.62244	2.50455	2.31671	1.92903	1.5754	1.38025	1.60982	2.07915	1.74016	0.687686	0.811885	0.736877	0.241694	0.756466	0.475787
Sema6d	ENSMUST00000112721.9	0	0.242492	0.371909	0.24248	0.371915	0	1.34054	0.546717	0.849378	0	0.644169	1.07364	0.132275	0.57078	1.4475	0.5299	1.05344	0.530759	1.29481
Sema6d	ENSMUST00000152332.7	0	0.0837136	0.052035	0.083707	0.052035	0	0.201069	0.0753772	0	0	0.0783054	0	0	0.651739	0.888717	0.619438	-0.49902	0.594266	65535
Sema6d	ENSMUST00000138958.1	0.511732	0.136971	0	0.136988	0	0	0	0	0	0	0	0	1.43535	0.70671	65535	0.364385	65535	0.179538	2.1913
Arhgef6	ENSMUST00000140207.7	1.25241	0.284625	0	0.284661	0	0	0.321068	0.825397	1.3869	0.227336	0.254016	1.02512	1.52591	0.611927	-1.1824	0.475511	0.886208	0.200378	1.80773
Arhgef6	ENSMUST00000026303.15	16.6031	6.19848	14.9128	6.19816	14.913	5.57611	11.9916	11.7017	10.2194	12.7484	12.657	16.3273	16.0638	0.098023	-0.421588	0.753956	0.00813367	0.702566	0.461083
Arhgef6	ENSMUST00000060738.8	2.96042	8.1355	1.66705	8.13594	1.66709	14.2104	3.55038	3.84096	3.49813	1.99782	1.14704	4.85957	6.15267	0.66615	0.976472	0.152538	-0.78404	0.662891	0.286885
Arhgef6	ENSMUST00000107340.1	0.397855	0.460245	0.910904	0.460295	0.911097	0	0.240834	0	0	0	0.512664	0	1.81414	0.390158	-2.38291	0.250809	-2.29293	0.550394	0.530267
Arhgef6	ENSMUST00000129105.1	0	0.0542402	0	0.0542368	0	0.030333	0	0	0.0429048	0	0.070587	0.355684	0	0.641628	-0.516501	0.751527	0.387127	0.265315	3.03513
Arhgef6	ENSMUST00000115420.7	0.191991	0.213958	0	0.213946	0	0.351819	0.505757	0.343336	0.616817	0.12421	0.423419	0.601747	0.319633	0.430212	1.79017	0.331332	1.60426	0.314228	1.8937
Arhgef6	ENSMUST00000115419.7	0.0802724	0	0.209239	0	0.209241	0	4.9494e-09	0	0	0.278241	0.0116269	0	1.02898	0.315808	-25.2646	0.733145	-0.461	0.0914998	2.36675
Arhgef6	ENSMUST00000052113.11	0.193056	0.578077	0.420051	0.578047	0.420059	1.8231	0.084509	1.00993	0.269082	0.363054	0.543434	0.831387	0.997002	0.597242	1.12323	0.773062	0.319428	0.579689	1.06204
Egln1	ENSMUST00000081635.12	0	0.404436	0.743177	0.40441	0.743184	0	0.531398	0	0.185609	0.000184114	0.206201	1.27641	0	0.279071	-0.788831	0.026757	-2.22779	0.751922	0.475396
Acsbg2	ENSMUST00000154497.1	0	0	0	0	0	0.261209	0.0586127	0.144525	0.0569851	0.379278	0.0794808	1.3613	1.69148	0.152995	65535	0.167284	65535	0.000878511	65535
Vmn1r46	ENSMUST00000127322.1	0.4848	0	0	0	0	0	0.21766	0	0	0.836766	0	0	0.596669	0.522454	0.166615	0.40544	1.10936	0.239888	1.62147
Vmn1r46	ENSMUST00000026538.12	103.577	192.388	110.581	192.379	110.583	161.665	104.61	85.138	105.966	88.6142	99.0567	68.4625	73.5932	0.0581969	-0.0919739	1.62891e-06	-0.58355	8.87314e-06	-0.998434
Vmn1r46	ENSMUST00000155647.1	0.37382	0.0928562	0.328559	0.0928492	0.328559	0.696282	0.353249	0	0.0672484	0.289692	0.226997	0	0.0449016	0.511763	1.10877	0.583509	-0.737093	0.313702	-3.43807
Vmn1r46	ENSMUST00000151505.7	5.21294e-07	0.14808	0.0538244	0.148069	0.0537488	0	0.70065	0	0.0142821	0.181677	0	0	1.66917e-05	0.423095	2.11726	0.443945	-0.720884	0.225615	-13.24
Vmn1r46	ENSMUST00000147643.1	0.487858	0	0.033477	0	0.0335523	1.54692	0	0.0852604	0.0308194	0	0.151697	0.249218	0.118103	0.0175165	2.80106	0.768883	-0.729236	0.386241	0.726775
Pwwp2b	ENSMUST00000211120.1	0.735832	0.0461016	0.360091	0.0460984	0.360093	0.956039	0.267633	0.122039	0.478793	0.441599	0.365668	0.419452	0.658568	0.481331	0.982538	0.648496	0.18507	0.457291	0.799705
Pwwp2b	ENSMUST00000111828.3	0.053835	0.0125772	0	0.0125761	0	0.0456358	0	0	0	0	0	0	0	0.556592	0.530455	0.0883203	65535	0.763879	65535
Pwwp2b	ENSMUST00000087320.12	0	0	0.0663002	0	0.0662995	0.133152	0.167076	0.116092	0.112618	0.0613183	0.0402391	0.230285	0.0725157	0.186546	2.50091	0.206254	1.63849	0.121778	2.51322
Acoxl	ENSMUST00000051310.12	0.949508	0.319579	0.875473	0.319554	0.875481	2.62897	1.01695	1.24833	0.983722	0.997829	1.29672	4.5397	3.00983	0.346629	1.44854	0.326747	0.760683	0.00210525	2.49864
Acoxl	ENSMUST00000152110.7	0.139359	0.116906	0	0.116896	0	0.338949	0.306296	0.145063	0.0741495	0.0459125	0.0523016	1.23747	0	0.317094	2.11198	0.759938	0.0885529	0.0556054	3.05145
Acoxl	ENSMUST00000129599.7	1.31787	0	0	0	0	2.93627	1.0444	0.829766	0.946289	0.782728	1.24248	0.691649	0.487182	0.00382138	2.91673	0.00257811	1.8502	0.191253	1.16108
Kng1	ENSMUST00000149286.8	2.24499	1.33463	3.53954	1.33451	3.5395	2.89261	2.6887	2.63922	1.73273	3.21205	2.24317	9.63134	4.17301	0.463328	0.218391	0.7488	0.034563	0.103626	1.52484
Kng1	ENSMUST00000156758.8	0.69313	0	0.121822	0	0.122096	0	0	0.366262	0	0.226165	0.824998	0.532006	6.21049e-08	0.706698	65535	0.466276	0.919006	0.477189	0.505248
Kng1	ENSMUST00000141487.7	0.311483	0.228246	0.0542634	0.228302	0.054266	2.01762	1.78385	0.928013	1.08682	0.585826	0.699299	0	2.66692	0.0350008	3.43856	0.0549205	2.23445	0.0276671	2.92718
Kng1	ENSMUST00000126428.1	1.04379	0.0919408	0	0.0919488	0	4.80831	0.639744	0.417353	0	0.681282	0.312965	0.657554	0	0.0426135	3.47174	0.629792	0.523325	0.53682	0.421175
Tsnax	ENSMUST00000147551.7	0	0	0.459166	0	0.459202	1.28515	0.611025	0.238939	0.844765	0	0.340749	0	0	0.24774	2.36788	0.599536	0.955192	0.671904	65535
Tsnax	ENSMUST00000153547.2	0.266351	0	0	0	0	2.4379	0.286863	0.560818	0.563938	0	1.18474	0.526168	0	0.0045605	4.67666	0.00920881	3.43811	0.240115	2.30412
Kctd20	ENSMUST00000020831.12	30.9094	21.0652	30.6518	21.0637	30.6519	30.608	32.4455	36.2442	35.1236	30.1811	28.8745	33.5907	29.7359	0.272939	0.230666	0.611475	0.27922	0.459326	0.236901
Kctd20	ENSMUST00000108850.1	0.877067	1.65906	2.74995	1.65911	2.75012	4.08937	4.9737	2.46148	1.14838	0.740583	1.03564	1.84823	1.66132	0.571092	1.22464	0.360489	-0.526122	0.507739	-0.144072
Kctd20	ENSMUST00000084031.5	0.0858877	0	0	0	0	0.13615	0	0.509764	0.308408	0.0683042	0.156638	0.172402	0.0937774	0.284901	1.9866	0.00332598	3.92423	0.126849	2.9538
Kctd20	ENSMUST00000108068.7	46.464	4.33323	36.1573	4.33287	36.1539	59.5209	48.8762	39.1673	35.7064	26.4116	27.6921	54.0273	52.1768	0.314209	1.08842	0.0476129	0.339213	0.0427156	1.05893
Kctd20	ENSMUST00000134782.1	0	0	0.759292	0	0.759491	0.924564	0.738791	1.79979	1.28691	0.880245	0.31489	0.423217	0	0.441787	1.45311	0.219143	1.81724	0.638199	-0.521518
Kctd20	ENSMUST00000132499.1	0.615196	0	2.41124	0	2.41167	0.427156	1.45088	1.14687	0.698421	0.436496	0.445292	1.74403	0.742001	0.587406	-0.211951	0.633634	-0.67382	0.683836	0.192668
Kctd20	ENSMUST00000143552.1	0	0	0	0	0	1.31407	3.24518	0	0	0	0.269815	0.716708	0	0.0111764	65535	0.552915	65535	0.130918	65535
Kctd20	ENSMUST00000136057.1	7.98498	0.247903	1.18982	0.247875	1.18969	2.15924	2.69041	1.53179	3.35116	3.4325	1.57413	7.73162	7.99773	0.59592	0.158821	0.65773	0.18685	0.0950935	1.85633
Kctd20	ENSMUST00000140662.1	0	0	2.17844	0	2.10834	7.30605	9.66938	0	0.863524	0	1.64594	2.60983	0	0.268936	3.30741	0.790214	-0.450587	0.763867	0.60599
Kctd20	ENSMUST00000030143.12	34.0292	1.26687	21.3691	1.26681	21.3726	7.55412	34.6182	7.91097	2.40036	0.835331	7.2361	45.5586	15.2245	0.575145	0.41082	8.65764e-11	-1.78712	0.082624	0.938194
Kctd20	ENSMUST00000032106.5	0	0	0	0	0	0.0817375	0.0830369	0.0814109	0	0.0626262	0.123391	0	0.316993	0.132088	65535	0.0864875	65535	0.0276417	65535
Kctd20	ENSMUST00000203203.1	0.865098	0.133202	0.584157	0.133194	0.584164	0.151613	0.547584	0.855765	0.795095	0.525933	0.581162	0.521689	1.0682	0.519438	-0.395819	0.502924	0.584009	0.488746	0.789336
Kctd20	ENSMUST00000040967.8	9.85445	2.50497	9.90602	2.50475	9.90594	12.1329	13.3233	8.78756	8.47598	6.71086	6.84778	15.4811	12.7077	0.591959	0.876002	0.636761	0.151954	0.221231	1.02311
Kctd20	ENSMUST00000199306.1	0	0.697718	0.98204	0.697949	0.982635	0	0	3.89408e-08	0	0	0	0	0	0.0540551	65535	0.000545171	-26.0408	0.11667	65535
Kctd20	ENSMUST00000150120.7	42.5134	12.2386	34.13	12.2385	34.1343	44.6806	42.133	42.2497	34.6304	20.8526	17.0357	30.751	29.9891	0.663879	0.682241	0.70964	0.0849738	0.701338	0.166969
Kctd20	ENSMUST00000024270.13	45.0086	28.7325	51.659	28.7295	51.6584	45.0664	55.9024	46.2413	40.9447	39.2399	36.2375	43.5676	48.0521	0.318045	0.294679	0.60927	-0.0173411	0.425639	0.154499
Kctd20	ENSMUST00000131847.7	17.2166	15.5743	14.5741	15.5732	14.5746	58.5942	28.8752	12.1242	11.838	10.4989	11.8965	11.1002	11.9695	0.312992	1.49627	0.255518	-0.419701	0.241728	-0.426507
Gmcl1	ENSMUST00000134637.7	24.5419	6.2124	7.98684	6.21238	7.98714	45.8998	22.7914	6.7949	5.73915	4.76283	7.70543	9.66452	5.12623	0.0778291	1.69768	0.0790087	-0.760387	0.134559	-0.517753
Gmcl1	ENSMUST00000136692.1	0.224586	0.176367	0.122946	0.176369	0.122951	2.0401	0.500718	0	0.328874	0	0.473458	0	0	0.142581	2.94787	0.790202	0.284851	0.763854	65535
Gmcl1	ENSMUST00000151674.2	49.4374	13.8812	6.11716	13.8911	6.12124	65.7922	38.45	2.16701e-07	10.2355	16.2122	23.3325	24.8198	28.5011	0.195244	1.54274	0.382081	-0.523551	0.543566	0.575578
Gmcl1	ENSMUST00000099278.8	5.49423	4.11955	5.29765	4.1193	5.29771	3.6638	4.90778	3.15942	3.61737	3.98283	3.88656	4.36203	3.06048	0.242823	-0.183083	0.287205	-0.410191	0.207826	-0.390737
Hs3st5	ENSMUST00000156232.1	2.09284	0.248201	1.46289	0.248233	1.46299	0	0.657964	0.812384	0.654435	0.347119	0.290878	0	0	0.371299	-1.74539	0.566206	-1.06778	0.273219	65535
Hs3st5	ENSMUST00000135595.1	0	0	0	0	0	3.48601	0.992502	0	0	0	0.739436	1.52957	0.50768	0.0212952	65535	0.320949	65535	0.0648562	65535
Hs3st5	ENSMUST00000211757.1	1.34277	0.331889	1.2751	0.33195	1.27524	2.55564	0.595497	1.359	0.336712	0	1.25946	0	0	0.578317	0.789732	0.725433	-0.302898	0.333113	65535
Hs3st5	ENSMUST00000209908.1	0	0.257766	0.491356	0.257798	0.491497	0	0	0	0.257485	0	0	0	0.22227	0.653454	65535	0.484731	-2.21895	0.693665	-1.43113
Hs3st5	ENSMUST00000210240.1	0.736894	0.619372	0.247358	0.619407	0.247443	1.29051	1.90932	0.99394	1.20267	1.15637	0	1.9248	0	0.407617	1.69514	0.680716	0.762584	0.489331	0.961849
C2cd4c	ENSMUST00000026537.12	3.87318	3.00921	5.14315	3.00889	5.14306	10.1484	5.01791	3.16178	2.14248	2.76577	2.90076	2.95226	2.55117	0.635307	0.910051	0.0845574	-0.557151	0.0489829	-0.552416
C2cd4c	ENSMUST00000097967.3	13.6785	16.3508	17.4117	16.3509	17.4126	13.3414	17.5233	10.2042	6.47274	10.2628	9.19021	10.4145	10.6196	0.198443	-0.0736738	0.00867399	-0.846436	0.061052	-0.626901
Spata6	ENSMUST00000114059.9	4.77907	3.25164	10.5669	3.25142	10.5669	7.60808	3.92979	4.19764	3.68903	4.46637	4.9082	4.44466	4.53575	0.194442	-0.168398	0.103637	-0.587239	0.0812488	-0.529922
Spata6	ENSMUST00000033547.13	0	0	0.758106	0	0.758106	0.187644	0.38502	0	0	0	0.698335	0.978728	0	0.5159	-0.0827826	0.401677	-0.796552	0.655905	0.690436
Spata6	ENSMUST00000114057.7	0	0	0.866774	0	0.866777	0.265997	0.712302	0	0	0	0	0	0	0.649995	0.496545	5.40715e-06	65535	0.0273349	65535
Spata6	ENSMUST00000064883.13	0.639929	0.482001	1.50892	0.481958	1.50891	0.545529	1.22274	3.08511	2.17404	2.69034	1.76759	2.49814	2.82871	0.359458	-0.0641634	0.0135479	1.39402	0.157375	1.52678
Spata6	ENSMUST00000128715.7	9.4585	6.91782	7.51853	6.91724	7.51847	12.7765	12.5369	34.2365	34.1399	25.4103	27.4975	30.6197	28.2706	0.620296	0.723334	5.12084e-12	1.98375	0.00098388	1.94146
Spata6	ENSMUST00000098866.10	0	0.918022	1.97123	0.918335	1.97166	3.37103	0	7.54999	5.80367	0	4.26108	7.61132	0	0.667247	0.544236	0.029122	1.92976	0.330456	1.71919
Spata6	ENSMUST00000125466.1	7.9557	0	0	0	0	19.1447	14.2502	57.8528	46.2871	23.4269	35.5245	37.595	23.4083	0.0110136	3.3915	1.21407e-09	4.67948	1.01223e-05	4.26075
Spata6	ENSMUST00000038174.7	1.6117	6.14629	2.59241	6.14592	2.5924	23.403	2.87207	5.75295	5.7866	7.24208	7.62642	1.99545	1.59055	0.307281	1.7829	0.587303	0.790186	0.0485947	-1.09034
Spata6	ENSMUST00000209281.1	1.24529	0.71309	0.37449	0.713214	0.374532	38.968	2.801	2.06718	0.355722	3.04411	2.73127	0.975395	0.15831	1.36064e-05	4.93203	0.266959	1.58299	0.763841	-0.271283
Spata6	ENSMUST00000209699.1	1.08707	1.91394	1.32759	1.91418	1.32778	30.5323	1.60034	1.18349	1.47923	2.45467	1.13992	1.36666	0	0.00774041	3.4075	0.706611	0.0470707	0.342542	-1.14782
Spata6	ENSMUST00000211002.1	0.709467	7.13404	5.13869	7.13302	5.14081	42.0471	1.3938	6.67949	10.6513	10.9022	5.10426	2.97565	2.54171	0.224571	2.10435	0.672753	0.722435	0.473154	-0.87265
Spata6	ENSMUST00000209299.1	2.69341	8.37956	1.20704	8.37743	1.20633	37.3603	2.37004	5.39698	4.9127	8.1354	5.94103	0.919114	0.759092	0.225254	2.18363	0.769807	0.479446	0.294741	-2.38162
Spata6	ENSMUST00000033608.14	0	0.04291	0	0.0429069	0	0	0	0	0.0120431	0.0251797	0	0.0802311	0	0.706687	65535	0.588188	-0.883147	0.540316	1.22483
Spata6	ENSMUST00000113294.7	0.490104	0.100166	0.169405	0.100159	0.169406	0.0774919	0.131868	0.161534	0.203089	0.506298	0.571399	0.112885	0.0988052	0.438756	-0.975594	0.439949	0.80874	0.643673	-0.959625
Dock1	ENSMUST00000037906.5	7.67704	6.04671	5.19935	6.04628	5.19937	8.39688	9.78612	10.0923	9.85293	7.87177	8.32307	9.87885	6.24697	0.52679	0.591463	0.340949	0.582472	0.613828	0.418246
Dock1	ENSMUST00000000939.14	1.6827	0.795661	1.83625	0.795597	1.83625	3.09046	2.54451	0.749244	0.465522	0.718394	0.846436	1.20891	0.864804	0.568132	1.02006	0.0408954	-0.999474	0.257731	-0.422133
Dock1	ENSMUST00000171407.7	0	0	0.476456	0	0.476527	0.17002	0.11982	0	0	0	0	0.834916	0.47612	0.568746	-0.395266	0.497766	65535	0.318789	1.78211
Dock1	ENSMUST00000113573.7	13.7488	3.14967	14.4776	3.14938	14.4774	18.8161	18.3059	14.6472	11.7719	7.83826	11.4835	19.8089	11.0788	0.536586	0.921337	0.319551	0.222546	0.490397	0.656095
Dock1	ENSMUST00000143361.1	1.43467	0.514833	0.253387	0.514852	0.253391	1.09721	0.359421	0.4827	0.454039	0.475301	0.596365	1.31376	0.843373	0.685035	0.29355	0.720431	-0.243035	0.518893	0.86003
Dock1	ENSMUST00000138765.1	0.936266	0.16577	1.17153	0.165776	1.17197	0	1.81813	0	0	0.471043	0.686822	1.84355	0	0.642555	0.33186	0.607962	-1.31913	0.525603	0.351892
Bcr	ENSMUST00000127221.7	0	0	0	0	0	1.34	0	0	0	0	0.505797	0.466055	0	0.0582021	65535	0.291422	65535	0.137061	65535
Bcr	ENSMUST00000141609.1	1.65563	0	2.04324	0	2.04393	0.729767	2.02835	0.740152	1.55713	0.407547	1.98115	2.00127	0	0.706675	0.263857	0.746149	0.0285243	0.743425	-0.19891
Bcr	ENSMUST00000155445.5	0	0	0.166169	0	0.166188	0.346282	0	0.39736	0	0	0	0	0	0.415069	1.38114	0.715906	0.579641	0.644862	65535
Bcr	ENSMUST00000142235.1	0.58734	0.401721	0.575138	0.40178	0.575229	4.91346	1.712	0.502068	0.652137	0.153123	0.239363	1.4544	0.391994	0.13144	2.70443	0.686204	-0.394401	0.557674	0.861124
Bcr	ENSMUST00000196998.1	0.364749	0.0579686	0.200474	0.0579641	0.200472	3.28352	0.509858	0.136384	0.0796184	0.0737408	0.282266	0.380227	0.105395	0.00180053	3.42717	0.728126	-0.302203	0.644663	0.461592
Disc1	ENSMUST00000146193.2	2.08562	0	0.645249	0	0.645341	6.64871	1.65287	0.955228	0.202114	0.208103	1.00157	0.362724	0.213023	0.0659039	2.61991	0.754001	-0.190408	0.763828	-1.22997
Disc1	ENSMUST00000123174.1	1.84622	0.820495	2.87707	0.820479	2.87719	7.05027	4.82288	1.43618	0.708679	0.45515	1.20608	2.6493	0.403394	0.275956	1.68344	0.227755	-0.957882	0.50154	-0.276109
Disc1	ENSMUST00000200471.1	8.43099	2.09619	7.07307	2.09605	7.07312	3.03178	9.5982	6.122	5.02779	4.50373	4.14503	7.57653	7.35372	0.425347	0.238195	0.738126	-0.113263	0.655843	0.479581
Disc1	ENSMUST00000128968.7	1.46439	0.382739	3.53181	0.382784	3.53199	1.18212	2.75453	0.555285	0.856024	0.226776	0.231187	1.10569	0	0.43842	0.0826415	0.00185851	-1.99185	0.0222145	-1.74938
Disc1	ENSMUST00000134507.7	1.6354	0.324143	2.71705	0.324122	2.71708	3.35335	2.06947	1.52245	2.20379	0.289529	1.55333	3.99164	0.1197	0.623446	0.812783	0.742231	-0.148817	0.72719	0.413348
Disc1	ENSMUST00000150914.7	0.831819	0.0934003	0.292007	0.0933936	0.292011	0.632521	0.778256	0.159535	0.356572	0	0	0.350963	0.239526	0.46754	1.13798	0.505478	-1.31277	0.698986	-0.118532
Disc1	ENSMUST00000134381.7	8.87937e-09	0	0	0	0	2.42275	0.0067221	0	0.49552	0.144583	0	0	1.257	0.000761208	29.3495	0.0491942	26.4252	0.00190267	28.3988
Disc1	ENSMUST00000154866.7	1.04497	0.251069	1.76442	0.251071	1.76452	2.07258	1.72621	1.76515	1.38115	0.220894	0.423269	1.77088	0	0.589567	0.903762	0.777924	-0.0994041	0.711451	-0.197312
Disc1	ENSMUST00000101305.8	0.196822	0.11748	0.126989	0.117472	0.12699	0.206754	0.408091	0.228235	0.082891	0.0335528	0.0990169	0.347753	0.116137	0.5615	1.16446	0.693089	-0.30619	0.608031	0.758022
Wdr47	ENSMUST00000137453.7	1.88647	0.635986	1.53568	0.636041	1.53578	0.381458	5.03765	0.728963	2.81229	0.147286	1.62024	2.92574	1.77108	0.536168	1.12076	0.765165	0.091086	0.49552	0.91439
Wdr47	ENSMUST00000130980.1	7.00793	1.75297	7.70859	1.75306	7.70933	8.13448	12.9499	6.84087	4.38312	2.3142	3.84051	10.564	4.33535	0.536126	1.02338	0.698095	-0.255479	0.627468	0.522451
Wdr47	ENSMUST00000126345.2	0.587895	0.15809	1.19767	0.158114	1.19776	3.20575	3.08979	0.381907	1.0259	0.406331	1.12793	2.26929	0	0.218003	2.254	0.763486	0.156499	0.507517	0.781909
Wdr47	ENSMUST00000132775.7	0	0	0	0	0	0.0863792	0.285377	0.0726825	0.0922673	0.341302	0.531776	0	0	0.134751	65535	0.0207217	65535	0.763816
Wdr47	ENSMUST00000045843.14	1.10497	0.21994	0.833911	0.219941	0.833953	0.790019	0	0.223829	0.405776	0.352326	0.475747	1.21476	0	0.570166	-0.701906	0.587585	-0.818193	0.740228	-0.0811936
Wdr47	ENSMUST00000031437.13	0.184847	0.117591	0.0912873	0.117587	0.0912895	0.27637	0.122052	0.427101	0	0	0	0	0	0.56936	0.72502	0.757177	-0.1747	0.763803	65535
Wdr47	ENSMUST00000145257.1	0.198906	0.123544	0	0.12355	0	0.244862	0	0.399725	0.194016	0.358125	0	0	0.224699	0.540227	0.456853	0.522297	1.41564	0.567898	0.332878
Shc2	ENSMUST00000186617.6	0.0433311	0.00773319	0.0495799	0.00773256	0.0495798	0.17009	0.104472	0	0.011659	0	0.025782	0	0.0153485	0.278472	2.11953	0.508284	-1.75491	0.76379	-2.04143
Shc2	ENSMUST00000188090.6	18.3519	3.67603	12.01	3.67571	12.01	77.3663	26.6135	15.669	12.5697	9.97718	14.7691	28.9245	14.3223	0.00047368	2.38623	0.0798877	0.41358	0.0648612	1.12059
Shc2	ENSMUST00000067429.9	0.472562	0.281875	0.899651	0.281856	0.899626	0.97461	0.650527	0.629325	0.69273	0.258108	0.481533	1.31471	0.258693	0.657236	0.518851	0.707744	-0.137879	0.738539	0.472178
Itgav	ENSMUST00000191212.6	0.816626	0.284488	2.9544	0.284467	2.95452	11.2269	3.19696	3.34595	1.60569	0.94544	2.6051	3.07384	1.01363	0.0549546	2.3055	0.489423	0.542952	0.710368	0.486327
Itgav	ENSMUST00000185398.6	0.227778	0	0.364118	0	0.364145	0.244114	1.00266	0.856132	0.207781	0.222094	0	0.493232	0	0.373431	1.70498	0.497932	0.749682	0.650128	0.367122
Itgav	ENSMUST00000067398.12	2.30101	2.03498	1.51472	2.03493	1.51449	1.96455	0	1.59782	2.39054	0.1267	1.10688	3.36852	0	0.199158	-0.936554	0.363341	-0.526167	0.434922	-0.158638
Itgav	ENSMUST00000190312.6	0	0	1.47885	0	1.47994	1.37136	0	0	0	0.773537	0	0.45772	0	0.658823	0.212528	0.454433	-1.61354	0.763778	-1.37054
Itgav	ENSMUST00000189596.1	6.43443	1.82843	4.61564	1.82849	4.61598	62.9913	8.17896	1.77341	2.02746	1.86131	5.91488	6.07398	0.568415	0.00152272	3.20289	0.591675	-0.41712	0.629741	-0.218613
Itgav	ENSMUST00000186513.1	0.77976	0.0713862	0.245426	0.0713823	0.245429	6.23134	1.56756	0.23742	0.350959	0.209687	0.871855	1.67372	0.280599	0.00111774	3.78605	0.526955	0.562555	0.189252	1.78944
Itgav	ENSMUST00000187529.1	0	0	0.271732	0	0.271762	2.62138	1.10191	0.668804	0	0	0	3.47646	0.175122	0.0549753	4.09817	0.707168	0.621247	0.0379891	4.07011
Itgav	ENSMUST00000185418.1	5.13532	1.90488	7.35262	1.90537	7.3543	48.4449	4.91435	1.91082	2.04314	0.295111	5.54894	7.18575	0.31656	0.0534645	2.49567	0.360284	-0.949503	0.669458	-0.334657
Itgav	ENSMUST00000190807.1	3.99873	0.275174	2.4941	0.275191	2.49517	8.96667	2.68162	5.80094	5.73182	3.25937	5.09636	4.68993	1.52607	0.295707	1.61023	0.21031	1.38205	0.489152	0.704173
Akap13	ENSMUST00000186645.1	0.0818662	0	0.137776	0	0.13778	1.39899	0.263702	0.178109	0	0.088444	0.254362	0.0712591	0	0.0620604	3.53975	0.599412	0.865347	0.677913	-1.00455
Akap13	ENSMUST00000034003.4	0	0.106431	0	0.106429	0	0.243432	0.231061	0.21094	0.698969	0.215432	0.337935	0.120286	0.27266	0.351445	2.47841	0.138764	3.10315	0.396653	2.20635
Akap13	ENSMUST00000134510.1	0.113504	0.0246577	0.0499871	0.0246559	0.0499872	0.458545	0.129021	0.0847832	0.0461508	0.167345	0.074094	0.151412	0.0163551	0.165384	2.48276	0.537819	0.824756	0.523051	0.674467
Akap13	ENSMUST00000003351.12	0.267827	0.00745324	0.0566427	0.00745268	0.0566428	1.93949	0.769551	0.00574407	0.0732051	0.0327973	0.0250742	0.218288	0.140224	0.000285473	4.09607	0.646397	-1.21135	0.344398	1.17838
Akap13	ENSMUST00000106554.1	0	0	0	0	0	1.88093	0	0.0711224	0	0	0	0	0.0973549	7.13594e-09	65535	0.167473	65535	0.0388491	65535
Akap13	ENSMUST00000077548.11	0	0.108255	0	0.108246	0	0	0	0.232454	0.376268	0.245637	0.75226	0.751388	0.865359	0.155416	65535	0.00667313	3.21351	0.0014521	4.22258
Akap13	ENSMUST00000098763.6	5.73482	1.45987	5.71171	1.45976	5.71171	3.28007	6.60763	5.72895	5.23235	3.9815	4.54396	9.6067	5.62785	0.453463	0.300029	0.470155	0.278816	0.307807	0.923669
Akap13	ENSMUST00000197437.4	0.623137	0	0.412383	0	0.412436	0.217274	0.572031	0	0.230794	0	3.10292e-08	0.701642	0	0.544257	0.446565	0.515989	-2.32741	0.541245	0.276717
Akap13	ENSMUST00000090569.9	260.995	547.055	373.494	547.039	373.505	184.659	229.07	306.289	362.414	330.333	348.883	198.85	215.971	0.000271729	-1.02314	0.000846136	-0.319161	4.9625e-05	-1.01933
Akap13	ENSMUST00000129708.2	1.1837	0.533881	0	0.533925	0	0.41331	0.96311	0	0.765677	0	0	0.507504	0.423797	0.508532	0.611959	0.695088	-1.23415	0.580893	0.0483572
Akap13	ENSMUST00000135641.1	0.189522	0.295706	0.230658	0.295721	0.230668	1.37098	0	0.111248	0	0	0	0.330639	0	0.448968	1.46415	0.290426	-3.15921	0.659485	-0.587728
Akap13	ENSMUST00000110483.8	0	0	0.294396	0	0.294396	0	0.194802	0	0	0	0	0.121969	0	0.482184	-0.273821	0.00018256	65535	0.554301	-0.949315
Akap13	ENSMUST00000062015.14	0.0314756	0.0227265	0	0.0227247	0	0.258691	0	0.0585628	0	0.074988	0.0205185	0	0.113456	0.129874	3.0716	0.535601	1.32395	0.309094	1.8825
Akap13	ENSMUST00000000895.12	5.36572	3.28758	3.37862	3.28739	3.37866	15.7802	8.94632	4.88612	3.82642	4.81466	4.03907	4.18322	4.30306	0.227504	1.72511	0.743379	0.231854	0.638807	0.182251
Akap13	ENSMUST00000130824.1	0.480501	0.371573	0	0.37172	0	1.65236	1.21982	1.03551	0.496207	0	0.822827	1.70621	0	0.234136	2.55271	0.581745	1.26602	0.368935	1.80136
Akap13	ENSMUST00000125793.1	1.06212	0	0.94172	0	0.941989	0.893266	0.497302	0.418911	0.53316	0.424115	0.247916	0.388749	0	0.620389	0.238929	0.742937	-0.537103	0.67114	-1.59983
Slc16a7	ENSMUST00000135530.7	0.525665	0	0.151636	0	0.151652	0.352144	0.608788	0	0	0	0	0	0	0.325848	1.53507	0.492533	65535	0.665139	65535
Slc16a7	ENSMUST00000105397.9	5.88164	3.12485	4.81797	3.12468	4.81798	6.49981	6.72841	4.93979	3.80012	4.53618	3.32443	3.67147	6.22514	0.647572	0.603397	0.694985	-0.068994	0.666637	0.184784
Slc16a7	ENSMUST00000149074.7	0.772245	0.475795	0.290741	0.475786	0.290742	0	0.474711	0.235975	0.386895	0.0233472	0.176	0.400162	0.158892	0.282508	-0.957911	0.282354	-1.16544	0.487822	-0.721972
Slc16a7	ENSMUST00000123999.7	0.298539	0.00653448	0.0790374	0.00653444	0.0790368	0.0376114	0.16051	0.115415	0	0.125718	0	0.091141	0.0096287	0.706664	0.0766281	0.748712	-0.639927	0.73542	-0.898695
Slc16a7	ENSMUST00000105398.1	0.897156	0	0.855039	0	0.85518	2.28647	0	0	0.194986	0.347059	0.989852	0.000112228	0	0.440066	1.13245	0.720836	-0.445351	0.372247	-13.1819
Slc16a7	ENSMUST00000136275.1	0.0693002	0.0536107	0.072098	0.0536056	0.0720975	0.393785	0.136216	0.037085	0.152384	0.0175345	0.167484	0.15555	0.0853104	0.291324	2.04664	0.697768	0.545567	0.577783	0.908847
Hnrnpa2b1	ENSMUST00000116237.2	0	0	1.83302	0	1.83322	0	1.4109	0	0	0	0	0.978708	0.240176	0.632326	-0.0557574	0.0165119	65535	0.735701	-0.266812
Hnrnpa2b1	ENSMUST00000106450.7	0.167603	0.220141	0	0.220123	0	1.13224	0.400068	0.808284	0.425161	0	0.16391	0.430237	0.1631	0.141686	2.65581	0.269644	1.5228	0.528703	1.28702
Hnrnpa2b1	ENSMUST00000155120.1	2.52756	1.50003	1.53955	1.50003	1.53962	2.80667	1.89945	3.06793	2.50213	1.53827	1.18465	2.13545	0.767667	0.668535	0.450991	0.735747	0.268343	0.609397	-0.245944
Hnrnpa2b1	ENSMUST00000156545.1	0.218309	0	0	0	0	0.659204	1.67274	0	4.40197	0	3.04216	0	0	0.171721	4.73902	0.0383833	5.41359	0.763765	65535
Hnrnpa2b1	ENSMUST00000106451.7	0	0	0.205749	0	0.205749	0	0	0	0	0.0516324	0	0	0	0.157899	65535	0.12557	-2.67261	0.331316	65535
Hnrnpa2b1	ENSMUST00000077407.11	38.436	6.30734	32.423	6.30686	32.423	28.9282	41.35	32.1987	25.2535	23.1906	23.5501	41.6722	36.6101	0.666288	0.600244	0.346929	0.168352	0.286378	0.755853
Hnrnpa2b1	ENSMUST00000113913.7	0	0	0.773447	0	0.773416	0.664971	0	0.690669	0	0	0.0339591	0	1.01785	0.58434	0.103946	0.479592	-0.772105	0.556534	0.718108
Hnrnpa2b1	ENSMUST00000130212.7	1.24988	0.856541	3.31691	0.856744	3.31742	6.37389	0	2.7592	3.24752	2.16476	1.61323	1.41226	0.772125	0.621673	0.731444	0.698426	0.349799	0.602019	-0.813503
Hnrnpa2b1	ENSMUST00000113907.1	0.597635	0	0.00491426	0	0.00494801	0.565738	0.254238	0.435962	0.462361	0.697225	0.268899	0.1288	0.0192333	0.126621	1.75463	0.00268177	1.93973	0.688522	-0.715028
Hnrnpa2b1	ENSMUST00000123313.1	0.358797	0	0.109548	0	0.109557	0.238149	0.150407	0.409914	0	0	0	0.316712	0.256957	0.464531	0.749226	0.741573	-0.173576	0.390536	1.31132
Hnrnpa2b1	ENSMUST00000127824.7	0.917678	0	0	0	0	1.96702	0.860778	0	0	0	0.826068	0.627921	0	0.10787	2.94555	0.683918	0.170201	0.429728	0.774523
Hnrnpa2b1	ENSMUST00000154420.1	0.941885	0.158731	0	0.158745	0	2.3544	0.933237	0	0	0.65092	0	0	0	0.18161	2.70629	0.790189	-0.630212	0.655435	65535
Hnrnpa2b1	ENSMUST00000130917.1	0.223683	0.0712223	0	0.0712256	0	2.28101	0.458609	0.637509	0	0	0.758196	0.703276	0.726543	0.0411362	4.22547	0.288465	2.25249	0.109296	3.28733
Crhr1	ENSMUST00000153793.1	1.9503	0	0.18665	0	0.186662	3.71216	0.867615	0.714445	0.257473	0.187958	0.539008	0.161473	0.126267	0.0873853	2.30084	0.669684	-0.129854	0.763752	-1.6916
Desi1	ENSMUST00000028769.13	0.570256	0.0633657	0.585614	0.0633579	0.585598	0.993642	0.750797	0.525176	0.678918	0.599944	0.467674	0.898972	0.672946	0.450327	1.22305	0.411591	0.604066	0.394658	1.07281
Desi1	ENSMUST00000230981.1	7.3717	2.58405	6.10892	2.58397	6.10911	9.6526	9.53734	5.57122	5.06298	3.29095	5.66373	12.6422	7.82091	0.576537	0.954398	0.759119	-0.0159172	0.368936	1.04707
Desi1	ENSMUST00000077303.3	8.68876	4.31571	7.76148	4.31541	7.76153	12.1067	12.4156	7.65482	6.32789	7.35765	6.93712	12.8536	8.69104	0.63506	0.900441	0.772081	0.106001	0.58795	0.713676
Desi1	ENSMUST00000230491.1	0.0310649	0.0344293	0.0538986	0.034427	0.0538989	0.164755	0.110764	0	0.0330721	0	0.0872197	0.0641222	0.055647	0.447793	1.72945	0.686543	-0.466165	0.559874	0.527554
Desi1	ENSMUST00000059052.8	22.5166	16.8515	19.9486	16.8503	19.9487	12.6952	18.6222	20.5913	21.2867	21.081	21.2654	16.5961	14.2447	0.0492259	-0.29588	0.725688	0.131394	0.0352294	-0.318004
Desi1	ENSMUST00000164960.3	0.519577	0.139361	0.127148	0.13935	0.127147	0.661208	0.061319	0.207245	0.0862974	0.236081	0.166215	0.347686	0.29554	0.565289	0.779118	0.742347	-0.275182	0.586897	0.611392
Kl	ENSMUST00000203804.2	0	0	0	0	0	0	0.217147	0	0.2376	0.22497	0.370418	0	0	0.106363	65535	0.000976507	65535	0.76374
Kl	ENSMUST00000203482.1	0	0.091144	0.620254	0.0911395	0.620262	0.365272	0	0.0414552	0	0	0	0.0588916	0	0.476577	-0.639761	0.00325945	-4.77911	0.266594	-3.2726
Epha10	ENSMUST00000219374.1	1.99255	0	0	0	0	0.31696	1.14287	1.71843	0.441985	1.50834	0.782835	0	0.381128	0.37781	0.873113	0.0157064	1.48163	0.7384	-1.06434
Epha10	ENSMUST00000062678.10	117.013	62.1036	138.364	62.1002	138.365	83.4728	133.004	90.3413	74.9639	88.3608	70.3348	106.123	120.462	0.179645	0.0633394	0.0790042	-0.354876	0.45353	0.129179
Epha10	ENSMUST00000219406.1	0.929574	0.215369	0.33679	0.21538	0.336822	4.49062	1.81335	0.541055	0.508233	0.424594	0.244152	0.815975	2.00597	0.0730082	2.95392	0.749414	0.0784131	0.219728	1.79434
Tfrc	ENSMUST00000218962.1	0	0	0	0	0	4.4192	4.00381	0	0	0.940279	1.58403	0.847011	0	0.000152351	65535	0.0205035	65535	0.117419	65535
Tfrc	ENSMUST00000217835.1	0	0	0.978876	0	0.979051	0.374632	0	0.360581	0	0	0	0	0	0.539125	-1.06385	0.336099	-2.119	0.451769	65535
Tfrc	ENSMUST00000219141.1	2.02695	0.29873	1.8799	0.29876	1.88017	15.5305	3.03773	0.301032	0.702969	0.880487	1.69983	3.58985	0.927782	0.0478714	2.86212	0.669374	-0.510949	0.504312	0.822919
Tfrc	ENSMUST00000217824.1	0.833112	0	0.999986	0	1.00017	10.588	0.452466	0.32501	0	0.160354	0.364081	1.78289	0.397695	0.0315349	3.28419	0.540505	-1.41595	0.467589	0.944176
Tfrc	ENSMUST00000020941.10	0	0	0	0	0	0	0.29981	0.486961	0.147434	0.367794	0.552161	1.09957	0.290817	0.205003	65535	0.00811721	65535	0.0100987	65535
Tfrc	ENSMUST00000143578.1	0	0	0.155282	0	0.155305	0	0	0	0.139563	0.680042	0.672086	1.83932	1.70345	0.532338	65535	0.300349	2.58581	0.0164427	4.83374
Tfrc	ENSMUST00000121534.7	0.865121	0.407547	0.583598	0.407505	0.583592	0.970018	0.615455	0.543434	0.460648	0.413082	0.70039	0.655047	0.541382	0.645969	0.477215	0.701766	-0.1053	0.645302	0.0710365
Mrpl54	ENSMUST00000149542.1	1.17609	1.1175	0.254996	1.11761	0.255025	3.32595	0	0.500108	0.622449	0.602444	0.265614	2.83013	0.755967	0.570773	1.08439	0.552526	-0.656161	0.49656	1.19304
Mrpl54	ENSMUST00000122884.1	1.62273	1.74117	2.0302	1.74105	2.03021	0.789265	2.4998	2.24203	1.09051	1.30425	1.86705	2.16821	1.54825	0.293516	-0.156586	0.556761	-0.172972	0.519451	0.0196656
Trit1	ENSMUST00000127219.1	0	0	0	0	0	2.28524	2.22561	0.935952	0	0	1.07173	3.51039	0	0.131321	65535	0.430681	65535	0.170284	65535
Trit1	ENSMUST00000027446.10	30.2343	23.2072	31.5641	23.2059	31.5644	27.6558	34.2237	28.4979	24.6957	22.6377	25.1176	27.0228	29.3199	0.21423	0.146346	0.291119	-0.147562	0.233008	0.0111131
Trit1	ENSMUST00000079644.12	1234.78	813.159	1303.64	813.108	1303.61	1176.59	1322.22	1180.1	1067.77	1007.09	935.471	1058.37	961.49	0.257297	0.192078	0.475077	-0.0620649	0.292645	-0.114908
Tcl1b1	ENSMUST00000152733.1	7.23987	1.08878	0.816572	1.08896	0.816863	4.6531	14.9133	0.844271	1.6918	5.34981	3.7487	5.86844	8.203	0.138481	2.14612	0.641671	0.396165	0.147556	1.67052
Tcl1b1	ENSMUST00000139897.7	7.75867	2.60135	15.7719	2.60203	15.7734	64.147	10.3028	11.0218	10.1031	11.6299	5.99826	16.3077	14.0362	0.0947883	2.06415	0.73736	0.122195	0.470271	0.769291
Pcp4l1	ENSMUST00000127737.1	72.8395	46.6752	73.7862	46.6782	73.795	46.1236	69.0006	64.2149	52.2434	49.4409	46.6222	49.7381	42.6701	0.120846	-0.124607	0.229529	-0.24019	0.0387562	-0.441705
Tcl1b5	ENSMUST00000142884.1	937.652	59.7871	586.573	59.868	587.092	990.223	1085	183.365	671.572	402.548	634.86	1117.65	861.364	0.134517	1.21752	0.497529	0.0844308	0.00249352	1.14904
Epop	ENSMUST00000144992.1	17.6478	4.61911	8.17407	4.6196	8.17596	71.4679	21.329	8.20051	4.51542	7.34861	9.56423	12.739	6.59729	0.0289349	2.42375	0.693885	-0.223324	0.722896	0.160988
Slc9c1	ENSMUST00000145976.1	17.6809	6.12233	6.78204	6.12307	6.7831	82.1703	29.2029	6.96283	5.69276	7.43892	10.8815	10.8524	13.7672	0.00692161	2.67853	0.671672	-0.167652	0.630933	0.501004
Slc9c1	ENSMUST00000070449.5	0	0	0	0	0	0.037214	0	0.0315215	0.089999	0.0313627	0.0359684	0.253999	0.212001	0.258571	65535	0.059587	65535	0.00172649	65535
Slc9c1	ENSMUST00000026328.10	77.1036	105.176	85.7218	105.175	85.7254	82.8231	75.6458	112.706	123.607	128.691	132.263	115.569	121.207	0.0485359	-0.212058	0.630403	0.437763	0.508522	0.367265
Psmg1	ENSMUST00000123915.1	0.89586	1.08406	1.24796	1.08404	1.24801	1.58742	1.94432	2.39503	2.0124	1.24891	2.28115	2.174	1.22042	0.697539	0.667241	0.545888	0.835544	0.678796	0.610026
Psmg1	ENSMUST00000030088.11	0.464159	2.08392	1.06701	2.08389	1.06705	0.228754	0.710767	1.0368	0.577309	0.678189	0.162775	0.285273	1.0899	0.0707893	-1.52638	0.0638931	-1.14062	0.221928	-0.976768
Psmg1	ENSMUST00000107449.3	2.05594	8.20876	8.77601	8.20822	8.77609	2.94586	2.63462	1.24148	1.43372	1.37111	0.69786	1.87151	1.28962	0.00250006	-1.36861	2.10246e-14	-2.60284	6.1088e-07	-2.18856
Psmg1	ENSMUST00000058280.12	0	0.0378352	0.260346	0.0378291	0.26035	0.27482	0.0798162	0.163328	0.116856	0.237758	0.203245	0	0.152449	0.662666	0.572084	0.689095	0.596117	0.763727	-0.645929
Cenpl	ENSMUST00000142514.7	0.724396	0	0	0	0	0.999546	0.185387	0.214794	0.0683	0.136223	0.311993	0.23041	0	0.132333	2.03188	0.532908	0.335633	0.531991	-0.330647
Cenpl	ENSMUST00000122876.1	0.780719	0.153728	0	0.153752	0	1.02956	0	0.149611	0	0	0.924435	0	0	0.381326	1.24201	0.718435	0.303041	0.763714	65535
Cenpl	ENSMUST00000028907.13	0	0	0.213086	0	0.213084	0.049505	0.063435	1.04539	1.2186	0.585613	0.464324	0.714428	0	0.60076	-0.593944	0.000782381	3.28097	0.287951	2.06729
Cenpl	ENSMUST00000099296.3	0.0867845	0.221945	0.173712	0.221932	0.173718	0	0	1.06093	0.536194	0	0.684636	0.736766	1.312	0.0951788	65535	0.235743	1.69963	0.101572	2.54424
Cenpl	ENSMUST00000226583.1	0.264597	0.0122042	0.0373451	0.0122037	0.0373459	0.421486	0.187899	0.0180773	0.0171547	0.107631	0.10289	0.0582151	0	0.217634	2.06655	0.752145	-0.243596	0.668062	-1.32134
Cenpl	ENSMUST00000104928.1	0.264597	0.0122042	0.0373451	0.0122037	0.0373459	0.421486	0.187899	0.0180773	0.0171547	0.107631	0.10289	0.0582151	0	0.217623	2.06655	0.752132	-0.243596	0.668049	-1.32134
Cenpl	ENSMUST00000098825.4	0	0.339775	0.192976	0.339756	0.192979	0.158986	0	0.777485	0.55939	0.58501	1.00896	0.741536	0.17745	0.304453	-1.42261	0.245636	1.78173	0.619904	1.10853
Cenpl	ENSMUST00000201218.1	0.315552	0	0.0534832	0	0.053485	0.241335	0	0.676459	0.353276	0.210863	0.508143	0.439668	0.334737	0.436271	0.513945	0.0625195	2.37115	0.172049	2.196
Cenpl	ENSMUST00000201476.1	0.504838	0.165511	0.154417	0.165507	0.154422	0.202611	0.310538	0.643663	0.171357	0.0954382	0.288596	0.523738	0	0.678848	0.164415	0.684752	0.388862	0.619498	0.193882
Cenpl	ENSMUST00000201915.4	0	0.235621	0	0.23563	0	0.239779	0.635409	0	0.247343	0	0	0	0	0.382597	2.21503	0.63054	-0.608055	0.763701	65535
Sipa1l2	ENSMUST00000049128.10	0.631776	1.11041	0.683913	1.11036	0.683934	2.16461	0.285067	1.53159	2.07747	1.13727	0.884174	1.98226	0.389452	0.675033	0.537142	0.631604	0.737815	0.750403	0.49048
Sipa1l2	ENSMUST00000089362.8	0.226636	0	0	0	0	0.282017	0	0.22894	0.187235	0.126035	0.0390321	0.0745013	0.000145968	0.176899	1.63733	0.0410594	1.68069	0.528155	-0.280288
Sipa1l2	ENSMUST00000201418.3	0.625707	0.309678	0.262124	0.309659	0.262126	0.910498	0.310288	0.294774	0.204118	0.282048	0.471646	0.617175	0.170189	0.627521	0.786565	0.701425	-0.176336	0.749387	0.153857
Sipa1l2	ENSMUST00000202799.3	1.46872	1.64274	0	1.64292	0	6.44803	2.12565	1.3388	1.20341	2.35487	0.86252	1.651	1.04508	0.262598	2.17259	0.719663	0.598639	0.690481	0.503534
Gpr25	ENSMUST00000201011.1	0	0	0.890761	0	0.890821	0	0	0	0.325194	0	0	0	0	0.253657	65535	0.315805	-2.13186	0.464728	65535
Camsap2	ENSMUST00000202000.1	0.955535	0.418079	0.842317	0.418044	0.842319	1.21349	1.01234	0.89764	0.758278	0.609095	0.662847	0.868394	0.723666	0.693008	0.678721	0.775736	0.0742246	0.72999	0.195273
Camsap2	ENSMUST00000202272.3	0.860241	0.457686	0.35747	0.457653	0.357471	1.36773	0.946412	0.91466	0.802681	0.82753	1.38677	0.915556	0.650509	0.506404	1.21596	0.323825	0.980612	0.654018	0.652625
Camsap2	ENSMUST00000089360.9	0.003166	0.105513	0.149521	0.105504	0.14952	0.527893	0.26105	0.0627054	0	0	0.0437038	0.000215617	0.0810222	0.36413	1.94226	0.100534	-1.94804	0.497654	-1.33744
Camsap2	ENSMUST00000030381.7	80.4221	41.1366	84.6074	41.1339	84.608	57.9314	84.9179	62.1142	54.5747	47.9231	50.8329	62.7264	65.4502	0.200701	0.105639	0.136742	-0.301536	0.240034	-0.0507224
Camsap2	ENSMUST00000140891.1	0.388646	0	0.666216	0	0.666263	0.251113	0.915507	0	0	0.41557	1.01781	0	0	0.471914	0.760911	0.790176	0.0579973	0.763689	65535
Camsap2	ENSMUST00000147980.1	0.126031	0.047678	0.07368	0.0476782	0.0736836	0.0811967	0.306518	0	0.201536	0	0.161317	0	0.271003	0.435893	1.39428	0.746737	0.298667	0.49053	0.877591
Gm47791	ENSMUST00000221919.1	1.03844	0.199511	0.327517	0.199487	0.327515	0.396079	0.530512	1.72679	0.566229	1.72176	0.6931	0.384725	1.65227	0.624186	0.146726	0.0198145	1.4918	0.229104	1.28316
Psmd10	ENSMUST00000048319.5	10.0518	3.09913	10.2352	3.09891	10.2352	19.9877	10.902	13.4878	11.0282	13.857	15.1544	17.4869	11.1107	0.431435	1.07248	0.00682948	0.86563	0.245208	0.961247
Psmd10	ENSMUST00000221228.1	2.92636	0	1.26182	0	1.2613	2.95528	0.907658	0.936684	0.662286	2.45969	2.79497	4.65717	3.12577	0.431081	0.825508	0.612949	0.652678	0.171504	1.83612
Stmn3	ENSMUST00000222448.1	0	0	0	0	0	2.46259	0.835877	0.335114	0	0.141901	2.96715	0	0	0.00484126	65535	0.00286461	65535	0.763676
Arl9	ENSMUST00000223222.1	0.073297	0.0440462	0	0.0440429	0	0.395468	0.159087	0.0836289	0.0720863	0.0717006	0.157029	0.0867293	0.139583	0.10136	3.10274	0.375385	1.57419	0.316155	1.80973
Arl9	ENSMUST00000114576.8	8.61002	5.41982	6.17596	5.41942	6.17597	6.59803	8.04302	5.1593	5.42905	4.85711	5.15654	6.63693	4.98789	0.302144	0.202866	0.202488	-0.304368	0.185442	-0.129944
Pla2g10	ENSMUST00000114577.7	0	0.0839038	0.114725	0.0838972	0.114724	0.0279154	0	0.135902	0.240259	0.10255	0.0267669	0.0967018	0.0321942	0.220671	-2.50899	0.683257	0.669529	0.6616	-0.301912
Pla2g10	ENSMUST00000114575.3	0.0776793	0.0421522	0.223441	0.042149	0.223441	0	0	0.0350526	0.0694511	0.0741303	0.13275	0.190391	0.202922	0.0706438	65535	0.564226	-0.645494	0.604769	0.69149
Pla2g10	ENSMUST00000138979.1	0	0	0.30877	0	0.308872	0.665381	0	0.296229	0	0	0.749815	0.729997	0	0.444869	1.42934	0.690274	1.08203	0.53195	1.56305
Pla2g10	ENSMUST00000154054.7	0	0.0259161	0.0834144	0.0259143	0.0834151	0	0.0657981	0	0	0	0.133836	0	0	0.706652	-0.410643	0.706037	-0.386294	0.763663	65535
Thegl	ENSMUST00000035325.14	1.03981	0.748346	1.64366	0.748287	1.64366	4.41037	2.96192	1.98501	1.56276	1.16103	1.22782	3.7048	2.51422	0.306757	1.66209	0.673924	0.349618	0.256444	1.41666
Thegl	ENSMUST00000194632.1	2.34144	0.559339	1.24666	0.559313	1.24668	2.00932	1.33769	2.8903	1.66402	1.01849	1.26991	3.17461	2.98382	0.706641	0.491079	0.459758	0.522776	0.218585	1.37077
Thegl	ENSMUST00000151368.1	0	0	0	0	0	0.791621	0	0.472688	0	0.256792	0	1.27597	0.239038	0.0591836	65535	0.0759455	65535	0.00662834	65535
Anxa10	ENSMUST00000140809.1	0.272234	0.0705982	0.1079	0.0705937	0.107901	0.65442	0.310048	0.246437	0.144171	0.0697857	0.386043	0.506435	0.158089	0.2742	1.93808	0.559327	0.74975	0.378758	1.40067
Anxa10	ENSMUST00000106227.7	0.0235556	1.17394	4.25795	1.17387	4.25795	7.25468	1.57921	4.08697	2.64499	1.29632	1.23177	2.28678	0.869927	0.604748	1.02041	0.754448	0.0883783	0.221249	-0.464221
Anxa10	ENSMUST00000106229.7	9.24835	0.354831	5.04563	0.3548	5.04564	12.3266	11.4426	2.20207	2.13655	3.77686	2.96986	5.46205	5.00189	0.100068	1.56747	0.54612	-0.532967	0.591581	0.383806
Mllt6	ENSMUST00000145641.1	3.50714	0.458474	0.516698	0.458482	0.516964	7.54487	4.50099	0.886338	0	0.412031	1.00191	1.80902	0	0.120654	2.46409	0.629755	-0.924571	0.662886	-0.271172
Mllt6	ENSMUST00000150463.7	1.05576	0.0951627	0	0.0951703	0	4.10568	0.871947	0	0.143407	0	0.15274	0.668818	0.192111	0.0294024	3.31997	0.539018	-1.7511	0.433071	0.788483
Mllt6	ENSMUST00000144128.1	0.351155	0	0.500464	0	0.500525	0.955183	0.614413	0.426272	0.281101	0.140696	0.713137	0.894674	0.256658	0.397489	1.53707	0.681569	0.52934	0.426583	1.08998
Mllt6	ENSMUST00000000925.9	49.4898	22.4108	47.9453	22.4096	47.9461	20.4581	51.0457	47.8778	37.2933	38.3397	41.5711	37.7797	42.223	0.131059	-0.0895095	0.734897	0.117581	0.425912	0.0725193
Mllt6	ENSMUST00000133189.7	0	0.00154278	0.162139	0.00154441	0.16214	0.344411	0.264412	0.0893122	0.0298003	0.17969	0.125197	0.4168	0.115964	0.268227	2.21705	0.623223	0.695085	0.249148	2.02452
Mllt6	ENSMUST00000140408.1	0.459398	0.149522	0.151623	0.149508	0.151622	0.875772	0.512215	0.114478	0.107666	0.0445587	0.215573	0.585778	0.435216	0.268616	1.70858	0.420208	-0.816481	0.348208	1.26556
Mfsd13b	ENSMUST00000121304.1	93.5131	52.0574	89.7369	52.0551	89.7386	60.977	95.6109	76.0854	62.2413	67.4239	59.0104	81.3231	101.725	0.182145	0.0539495	0.278662	-0.188333	0.594668	0.2792
Mfsd13b	ENSMUST00000140388.1	0	0.279077	0.517592	0.279089	0.517627	1.45938	0	0	0.129886	0.395898	0	0	0	0.533383	1.19519	0.415974	-1.27762	0.379011	65535
Mfsd13b	ENSMUST00000135636.5	1.26858	0.588382	1.90784	0.588334	1.90784	1.06614	1.37926	0.0968294	0.358051	0.609252	0.763796	1.07551	0.673426	0.350294	-0.034389	0.00383166	-1.45425	0.245975	-0.517982
Mfsd13b	ENSMUST00000102632.6	3.78514	2.2715	3.29606	2.27132	3.29605	9.15174	3.79237	1.16842	0.615038	1.51318	1.46414	2.17962	1.8198	0.481843	1.11697	2.67638e-05	-1.32606	0.0402015	-0.577464
Mfsd13b	ENSMUST00000061597.6	0	0.103886	0.0158082	0.103879	0.0158083	0.119097	0.139414	0.0199779	0.0291626	0.0212778	0.0685159	0	0	0.581808	1.43284	0.587789	-0.462982	0.454087	65535
Got2	ENSMUST00000170705.7	13.2135	14.2274	16.1043	14.2265	16.1042	11.0547	14.7772	17.6417	19.3729	13.8578	18.7982	11.9227	11.1422	0.107815	-0.194022	0.78954	0.237374	0.0744731	-0.357477
Got2	ENSMUST00000167264.7	48.0211	61.856	60.959	61.853	60.9591	52.1221	51.9612	57.5538	54.5571	60.7866	50.1174	55.7014	52.3565	0.0567474	-0.174422	0.206925	-0.0750206	0.0654768	-0.120356
Got2	ENSMUST00000187392.6	3.27409	0.614307	2.23072	0.614372	2.23114	0.371633	2.77104	2.40001	2.29857	3.09514	1.47879	4.3761	5.43355	0.610376	-0.190324	0.648817	0.370644	0.250466	1.45189
Got2	ENSMUST00000190675.1	1.92006	0.210529	2.744	0.210496	2.74374	1.31536	2.26756	4.36689	2.34631	2.52781	2.54382	2.19669	1.06275	0.661937	0.194268	0.502015	0.911991	0.579033	0.0577564
Ddx51	ENSMUST00000190639.1	0	0.477491	1.29736	0.477612	1.29814	0.928957	0	0	1.70359	0.897326	2.38828	2.53778	0	0.67398	-0.612452	0.669156	0.812671	0.535743	0.837431
Ddx51	ENSMUST00000186200.1	50.0119	84.1705	75.011	84.1791	75.0398	62.7361	47.8675	64.8287	64.4218	66.519	60.3683	50.5855	53.0008	0.108965	-0.413995	0.244222	-0.202473	0.114738	-0.50856
Ddx51	ENSMUST00000171010.7	0	3.40053	5.25903	3.40029	5.25898	2.07876	1.44798	4.00128	4.15197	5.07412	4.45094	0.455979	0	0.0890831	-0.974006	0.765136	0.351567	6.95437e-06	-3.9253
Ddx51	ENSMUST00000226996.1	0.00579557	0.00862103	0	0.00862027	0	0.0976573	0.0242246	0	0.00291911	0.00627341	0.0141325	0.0207957	0	0.0706609	3.7254	0.790163	0.339862	0.53619	1.17427
Ddx51	ENSMUST00000138821.7	0	0	0.117641	0	0.11764	0	0	0.114092	0	0.220643	0	0	0	0.526361	65535	0.574807	0.830563	0.763651	65535
Coa4	ENSMUST00000142448.7	1.28633	0.109867	0.349633	0.109857	0.349638	4.73655	1.23363	1.47488	1.33816	1.32455	2.36331	2.67299	1.06388	0.0168784	2.75871	0.0048974	1.88158	0.0530815	2.08277
Coa4	ENSMUST00000141294.1	0	0.268844	0.121143	0.268869	0.121154	1.09679	0	0	0	0.422099	0	0.621215	0	0.41868	1.81365	0.609508	-0.563983	0.554307	0.993528
Coa4	ENSMUST00000111611.7	9.72631	5.18367	8.32943	5.18327	8.32943	15.8607	11.8896	7.86637	6.12276	5.12346	6.92966	10.9459	6.62934	0.617805	0.916604	0.44229	-0.175045	0.535033	0.257645
Inpp5a	ENSMUST00000140905.7	1.21201	0.415126	0.0878009	0.41509	0.0877995	0.630134	0.0325777	0.700693	0.462846	0.438627	0.51569	0.270181	0.0913874	0.460951	-0.420765	0.681773	0.255386	0.263813	-1.29488
Inpp5a	ENSMUST00000117467.6	0	0.457472	0.59113	0.457461	0.591154	0	0	0.320509	1.34734	0.114969	0	0.56164	0	0.00282509	65535	0.731046	0.0876114	0.400103	-0.57883
Inpp5a	ENSMUST00000195584.1	0	0.236784	0	0.236783	0	0.778099	0	0.257537	0.23217	0.542129	0	0	0.67581	0.41891	2.03831	0.572008	1.4455	0.392368	1.83498
Inpp5a	ENSMUST00000148952.7	0.100571	0.0684085	0.0950769	0.0684039	0.0950773	0.369714	0.354701	0.159429	0.0261751	0.0695004	0.0696003	0.119747	0.245625	0.29639	2.08269	0.744135	-0.0749945	0.470294	1.09524
Inpp5a	ENSMUST00000192890.1	0.0417055	0	0.0114462	0	0.0114463	0.0323911	0.0363363	0.0257758	0	0	0.0418604	0.0224169	0.0302614	0.367792	1.41132	0.6615	0.388234	0.465874	1.02765
Inpp5a	ENSMUST00000145736.2	0.112034	0.0142017	0	0.0142007	0	0.0255686	0	0.0386269	0	0	0.0727499	0.0348561	0.0278728	0.620469	-1.13554	0.749659	-0.0125401	0.511999	0.159213
Inpp5a	ENSMUST00000081438.9	3.16837	1.80583	1.51132	1.80569	1.51131	6.9076	2.95826	5.16761	4.93476	5.82074	7.32562	7.51894	5.41737	0.415558	1.33122	0.00398213	1.56786	0.0820468	1.72213
Pank2	ENSMUST00000121838.1	3.64056	1.26442	2.23403	1.26437	2.23408	8.29767	4.82671	6.52938	5.6867	8.40662	6.15714	9.74726	11.8085	0.266668	1.62502	0.0028042	1.65392	0.00337127	2.34085
Pank2	ENSMUST00000117565.1	0.489147	0.180228	0.479339	0.180223	0.479355	0.95957	0.556254	0.57568	0.677737	0.567507	1.71797	1.12628	0.928872	0.538918	1.0674	0.31168	1.2906	0.32434	1.50655
Pank2	ENSMUST00000211346.1	1.25678	2.45319	3.5	2.45335	3.50016	2.75817	1.48026	8.24093	6.58826	4.3999	10.1394	5.73598	2.94981	0.444796	-0.313011	0.161843	1.47966	0.637793	0.722116
Pank2	ENSMUST00000209447.1	1.21035	0	0.562424	0	0.562498	7.43956	4.23562	3.50377	3.46435	1.30035	11.3801	4.50899	0.571137	0.0264136	3.64371	0.00362356	3.39469	0.127989	2.4432
Pank2	ENSMUST00000123571.7	0	1.81209	0	1.8152	0	0	0	0	3.62867	0	1.21387	0	0	0.558463	65535	0.79015	0.7388	0.763638	65535
Pank2	ENSMUST00000032956.9	26.4835	10.1456	26.0478	10.1449	26.0482	24.9301	26.0987	26.5493	20.8985	24.4458	22.2292	28.1469	28.8514	0.505131	0.367707	0.582416	0.25094	0.641412	0.527314
Pank2	ENSMUST00000126570.7	5.08425	0.576542	2.48506	0.57652	2.48585	0.6771	9.32839	2.48573	2.37171	5.79245	4.50804	7.77284	2.13651	0.449495	1.15816	0.504963	0.757443	0.346326	1.14423
Pank2	ENSMUST00000152231.7	0.958031	0.248557	0.86019	0.248621	0.86037	2.31883	0	0	0.316785	0.692833	0	0	0	0.557594	0.868219	0.470989	-1.33137	0.313908	65535
Tcl1b3	ENSMUST00000138794.2	2.69323	0	0.616335	0	0.616572	0.595307	0.696999	0	0	0	2.05559	2.82741	0	0.540595	-0.281235	0.790138	-0.61163	0.423892	0.848299
Gstt4	ENSMUST00000129786.2	1.23344	3.3284	9.53232	3.32904	9.53311	2.88695	11.3853	7.84206	5.28373	4.98034	5.39333	7.2143	2.66404	0.631944	0.404518	0.759921	0.123933	0.6747	-0.126354
Gstt4	ENSMUST00000123382.1	0	0.923894	4.66813	0.923551	4.66957	6.98617	0.253087	0	2.25064	4.15039	0	12.1015	8.7878	0.58631	0.694258	0.672336	-0.48328	0.086845	2.22311
Tcl1b4	ENSMUST00000020849.8	1.50479	1.34848	1.48643	1.34832	1.48639	0.608815	1.45767	1.40719	1.57239	1.04206	1.20277	1.21642	0.797615	0.177576	-0.473753	0.584413	-0.135664	0.233234	-0.510843
Tcl1b4	ENSMUST00000107869.8	2.45883	0	5.71901e-08	0	5.78994e-08	3.13779	2.95546	0	4.73724e-07	0.907687	1.39109	0.428901	4.34427	0.0105093	2.63117	0.439422	0.224823	0.00366132	2.2789
Rrn3	ENSMUST00000107868.7	6.71152	6.2742	14.9905	6.27391	14.9907	6.95567	10.4349	13.3077	9.13361	10.3325	9.70543	17.0353	11.3006	0.138501	-0.179622	0.762227	0.108831	0.761387	0.524704
Rrn3	ENSMUST00000127034.1	0.360587	0.145471	0.316197	0.145478	0.316223	0.336048	0.294824	0	0.0955215	0.202925	0	0.322992	0	0.639297	0.296752	0.472078	-1.78312	0.66211	-0.669097
Prf1	ENSMUST00000147329.1	0.054721	0	0.0188448	0	0.018845	0.214757	0.0829556	0.018241	0	0.0543627	0.130005	0.250834	0	0.164038	3.00972	0.492375	1.45449	0.213873	2.76253
Prf1	ENSMUST00000154599.1	5.5861	5.3966	11.3173	5.39746	11.3191	3.5699	8.16882	9.75849	12.4188	6.31782	4.23377	12.6101	7.33661	0.343641	-0.410883	0.757273	0.0684057	0.730497	0.353992
Hist2h4	ENSMUST00000236391.1	0.784255	0.346924	0.191257	0.347058	0.191452	0.395949	0.838478	0	0.350881	0	0	0	0.49519	0.630374	0.729733	0.274033	-2.08505	0.731282	-0.588054
Hao2	ENSMUST00000024829.7	1.96052	1.25618	3.00683	1.25605	3.00679	4.37445	1.83254	0.673503	0.550025	0.782631	0.654147	1.32644	1.03607	0.619456	0.565378	5.61765e-05	-1.65692	0.0512573	-0.828195
Gabrr2	ENSMUST00000236427.1	0.217925	0	0.17033	0	0.170332	0.566602	0.332502	0.0949158	0.071029	0.190213	0.0573418	0.383933	0.312263	0.263011	2.00863	0.757675	-0.111968	0.283899	1.63964
Gabrr2	ENSMUST00000236241.1	0	2.18122	1.21934	2.18158	1.21964	0.953305	1.5369	0.684647	0.144057	0	0.458841	0.485604	0.746176	0.500462	-0.12772	0.0542946	-2.07936	0.50127	-1.14324
Gabrr2	ENSMUST00000020554.7	1.4347	0.332371	0.552521	0.332357	0.552533	1.7766	1.13398	0.152702	0.471166	0.833812	0.336922	0.298784	0.30091	0.462801	1.18314	0.672157	-0.514499	0.585994	-1.09586
Gabrr2	ENSMUST00000217748.1	0.764378	0.094591	0	0.0945936	0	0.157689	0.478874	0.535477	0	0	0.626173	0.0137317	0	0.48701	0.738904	0.624134	0.606704	0.763625	-4.79582
Kynu	ENSMUST00000028735.7	2.55513	0.318629	1.79996	0.318604	1.79996	2.00144	1.48391	1.16004	1.03514	0.852542	1.43827	1.74381	1.48481	0.639107	0.359335	0.701195	-0.276541	0.737918	0.248949
Kynu	ENSMUST00000113717.7	3.40962	0.00257281	1.50044	0.00257242	1.50043	2.64339	3.69759	3.99337	2.02157	1.23772	1.6036	6.04274	2.9588	0.225554	1.30504	0.0104825	0.787034	0.00129081	1.81051
Kynu	ENSMUST00000143918.7	0.126664	0	0.105792	0	0.105793	0.235755	0.159855	0.131373	0.113507	0.0151197	0.208866	0.198151	0	0.365819	1.54792	0.492834	0.793017	0.571233	0.550443
Kynu	ENSMUST00000202286.1	0.0677673	0.100093	0.0382948	0.100088	0.0382957	0.0863884	0.220185	0	0.0351758	0	0	0.0596321	0.146176	0.520743	1.15349	0.373033	-2.97008	0.550636	0.578561
Kynu	ENSMUST00000095083.10	23.1072	2.99162	16.3473	2.99137	16.3473	5.24883	22.595	18.0159	17.6052	12.0555	18.581	23.8424	19.7927	0.324248	0.172034	0.0324053	0.422762	0.204575	0.820165
Kynu	ENSMUST00000046257.13	23.0919	1.30396	15.5319	1.30385	15.5318	26.3365	34.2184	10.4327	10.3327	4.42554	13.4799	30.7478	28.4262	0.120129	1.41521	0.733054	-0.231787	0.00199692	1.38193
Igsf3	ENSMUST00000149038.2	0.283307	0	0.67239	0	0.67245	2.5799	1.14523	0	0	0.12767	0.92658	0.797848	0.168316	0.14244	2.51599	0.726044	-0.305086	0.578975	0.569037
Igsf3	ENSMUST00000124494.4	10.8658	2.89546	4.14407	2.89553	4.14724	8.42933	0	2.17397	1.25837	9.72165	5.27042	2.965	13.1841	0.608502	-0.243512	0.747268	-0.115383	0.442301	0.694452
Igsf3	ENSMUST00000152453.2	0.18612	0	0.520915	0	0.520946	0.787885	1.22685	0	0.0858192	0	0.0967911	0.540564	0.107987	0.273588	2.03623	0.393382	-2.42752	0.545725	0.400932
Map10	ENSMUST00000201758.1	1.64934	0	0	0	0	0.477401	1.62189	0.123685	0	0	0.304341	0.876336	1.37652	0.207833	1.66994	0.679496	-1.62419	0.127994	1.77179
Lrig3	ENSMUST00000113719.8	1.63575	0.211804	0.931488	0.211787	0.931487	0.907313	1.30421	0.431408	0.677692	0.747132	1.04828	0.80487	0.578401	0.686761	0.495263	0.790125	-0.111482	0.584976	-0.181694
Lrig3	ENSMUST00000145614.1	5.13408	5.50056	6.61349	5.50008	6.61344	3.22093	4.62142	6.26427	4.77538	5.14521	3.68285	4.86014	5.94724	0.0297552	-0.582647	0.220667	-0.241579	0.171892	-0.119988
Lrig3	ENSMUST00000046149.8	57.2056	52.2491	51.4048	52.2487	51.407	35.3217	61.7944	49.0161	46.0539	49.7213	50.1111	52.3326	51.243	0.0945869	-0.12364	0.273686	-0.118671	0.213442	-0.0307384
Lrig3	ENSMUST00000145627.7	0	0.566418	0	0.566544	0	3.6314	0.989939	3.56324	5.07896	0.834991	1.59151	6.12986	3.5795	0.197755	3.35014	0.105606	3.61024	0.0293689	4.4212
Lrig3	ENSMUST00000124585.1	13.055	0.39331	9.57828	0.393341	9.58105	9.39235	8.4437	8.26904	10.2205	4.85345	8.81653	15.7284	12.0164	0.635083	0.434215	0.615072	0.284665	0.264012	1.07164
Lrig3	ENSMUST00000115126.7	7.58678	0.803482	0.463126	0.803423	0.463844	0.0144822	8.5237	0.00131481	0.270911	0.00552381	0.0361337	10.5215	6.99623	0.394326	1.07663	2.13712e-12	-4.689	0.000113623	2.11344
Lrig3	ENSMUST00000115125.7	11.6044	1.10187	10.7605	1.1018	10.7598	12.7354	16.6158	17.7068	16.2212	10.7849	11.8399	26.0108	26.11	0.412838	1.05452	0.000102031	1.0007	5.86897e-05	1.88296
Tspan7	ENSMUST00000115124.7	0.00225279	0.00274496	5.14758	0.00274253	5.14697	1.55841	0.755679	6.13792	2.10154	2.56813	1.67078	0.00714615	2.98102e-09	0.112383	-0.832521	0.231935	0.598392	8.52849e-12	-9.17158
Tspan7	ENSMUST00000115123.7	16.6851	0.666453	6.8196	0.666352	6.81992	16.9901	21.7449	5.55397	9.16915	3.30227	6.0775	20.5011	7.9589	0.0527137	1.61302	0.586186	-0.0714097	0.0305001	1.16832
Tspan7	ENSMUST00000150383.7	5.72567	0	0	0	0	2.64109	3.2712	1.93511	0.875476	0.516787	0.558505	6.4716	5.44563	0.277008	1.3682	0.737883	-0.237276	0.0440656	2.37946
Lsamp	ENSMUST00000156614.1	0.494152	0.229372	0.704772	0.229352	0.704869	1.01387	0.906511	0.99345	2.13366	0	1.89928	3.46381	1.86957	0.473398	1.023	0.46926	1.41113	0.13824	2.49665
Lsamp	ENSMUST00000235751.1	1.17281	0	0.559419	0	0.559502	0.192784	0.466821	0	0.166063	0.176868	0.199366	0.772025	1.02756	0.618039	-0.474835	0.589426	-1.75735	0.37781	0.973155
Lsamp	ENSMUST00000137044.1	1.1731	0.185486	0.803886	0.185502	0.80396	0.302959	1.40568	1.40226	0.805267	0.267008	1.17275	0.855572	0.656592	0.677283	0.438538	0.590256	0.532514	0.641363	0.262305
Lsamp	ENSMUST00000115122.8	1.81121	0	4.75319	0	4.7314	0	2.99951	0	0	0	2.74864	0	5.17791	0.603102	-0.59106	0.560948	-1.71707	0.52062	0.196583
Lsamp	ENSMUST00000115120.7	7.8817	1.03163	1.76581	1.03162	1.7661	5.66031	6.99986	7.78578	1.2679	6.59732	4.66644	13.0099	18.6495	0.317242	1.23174	0.0326773	0.914162	2.18897e-06	2.55408
Lsamp	ENSMUST00000131238.7	1.4035	0.117989	0	0.118003	0	1.40278	3.08863	0.597218	0.18194	0	0	1.27758	0	0.0857171	2.77585	0.756687	-0.751333	0.385982	0.962093
Lsamp	ENSMUST00000168506.1	4.77539	0.257313	0.342207	0.257328	0.34223	3.46167	5.78135	0.874141	0.87492	0.597314	0.712918	4.43473	0.686168	0.138641	1.95148	0.738621	-0.643684	0.31599	1.09951
Lsamp	ENSMUST00000232650.1	0.973593	0	0.530548	0	0.530573	1.83194	1.73438	0.140069	0.372938	0.278453	1.58034	1.2997	0.184163	0.219977	2.13154	0.636154	0.543084	0.481869	0.86646
Lsamp	ENSMUST00000020552.6	43.3475	38.5969	45.1668	38.5961	45.1683	29.6893	28.9147	35.4905	32.3486	42.4667	36.3187	43.2139	66.9553	0.0299241	-0.525393	0.215802	-0.202338	0.652154	0.385257
Lsamp	ENSMUST00000219585.1	4.82451	14.9322	14.9138	14.9354	14.9129	21.155	9.34417	5.0373	11.9903	9.97187	2.74609	3.96773	2.32572	0.628878	0.240978	0.28419	-0.795117	0.184224	-2.03587
Ntpcr	ENSMUST00000220175.1	6.67918	6.54229	2.00307	6.53816	2.0055	5.31942	0	0	2.80623	1.00369	3.2698	7.92627	0	0.580041	-0.837764	0.348172	-1.42534	0.734133	-0.262391
Ntpcr	ENSMUST00000105420.2	0.141388	0.038607	0.176413	0.0386045	0.176414	0.152314	0.373067	0.212907	0.0542016	0.31841	0.173308	0.374118	0.305481	0.528813	1.20072	0.574199	0.73113	0.323265	1.57204
Ntpcr	ENSMUST00000092430.10	30.1418	21.9732	27.9682	21.9712	27.9679	18.1802	29.7957	26.8438	26.7488	27.2556	26.3	27.317	26.2984	0.083237	-0.116449	0.603809	0.0427766	0.231515	0.0438884
Ntpcr	ENSMUST00000105432.9	0.000133214	25.7778	31.2213	25.7661	31.2031	4.01742	0.0634641	15.0193	12.119	26.2701	19.5517	0.839628	2.23419	1.54598e-06	-3.48168	0.132448	-0.321527	1.17183e-10	-3.89053
Ntpcr	ENSMUST00000145220.1	59.4615	46.424	40.6311	46.445	40.6572	40.2292	61.6699	48.5327	54.4946	28.6642	53.9744	49.2407	49.3626	0.316292	0.124913	0.569321	-0.00951941	0.49859	0.0774796
Ntpcr	ENSMUST00000121685.7	10.2031	4.50724	8.61043	4.50708	8.6106	5.689	8.20737	5.55129	5.20104	7.38689	6.34411	7.79479	2.0243	0.423361	-0.0688254	0.61503	-0.251734	0.321558	-0.569872
Ntpcr	ENSMUST00000152505.1	41.3375	28.5548	17.2114	28.5694	17.2417	32.6414	52.452	29.01	35.2267	16.0462	27.64	35.2489	44.4421	0.70252	0.678545	0.668267	0.0214274	0.599103	0.583915
Ntpcr	ENSMUST00000070890.5	0.295055	0	0	0	0	0.262808	0.622652	0.867374	0.610058	0.0956854	0.0365865	0.727437	0.297139	0.0828696	2.90737	0.0120128	2.76967	0.0350485	3.1179
Vmn1r47	ENSMUST00000196239.1	0.34167	0.660657	0.410981	0.660684	0.411014	0.3339	0.276854	16.6592	20.1384	15.6175	15.015	5.07342	5.98745	0.512194	-0.702658	1.03812e-11	5.084	0.0080809	3.47607
Vmn1r47	ENSMUST00000036732.8	0	0.0480194	0.14646	0.0480166	0.146462	0	0.10668	0.567511	0.719342	0.258534	0.242614	0.540569	0.157669	0.615773	-0.544397	0.0577874	2.52259	0.25849	2.16603
Vmn1r47	ENSMUST00000002457.1	0.154666	0.146023	0.137717	0.146014	0.137717	0.725359	0.350511	0.995148	0.771508	0.224397	0.113782	1.23324	0.777458	0.347308	1.89709	0.0955082	1.86529	0.0448691	2.79928
Vmn1r47	ENSMUST00000151850.1	0.230558	0	0.0873233	0	0.0873256	0.148454	0.0623641	0.244639	0	0.125934	0.144206	0	0	0.489328	0.379268	0.566361	0.667223	0.763613	65535
Trim66	ENSMUST00000055128.11	6.76854	5.14363	6.06013	5.14319	6.06011	12.099	7.26631	4.89208	4.06893	5.20106	5.13559	6.40817	4.92456	0.653974	0.73064	0.274693	-0.274408	0.261673	-0.0423388
Trim66	ENSMUST00000198388.1	3.66297	1.44548	2.61083	1.4458	2.61114	8.69607	4.72002	1.07713	1.16665	0.768125	1.33575	1.87627	0	0.354066	1.51002	0.253518	-1.11564	0.27701	-1.32801
Trim66	ENSMUST00000198348.1	2.22937	0.95029	1.03962	0.950345	1.03975	6.12832	2.72153	0.118937	1.69061	0.352785	0.766537	0.569331	0.159741	0.28491	1.83313	0.539941	-0.762176	0.479111	-1.76839
Trim66	ENSMUST00000197266.4	1.47531e-06	0.166134	0.107119	0.166145	0.107127	0.212553	0	0.139903	0.12784	0.248727	0.142045	0	0	0.593	-0.0405407	0.790112	0.590853	0.7636	65535
Fam196a	ENSMUST00000196151.1	2.19619	0.154502	0.881551	0.154532	0.881648	0.350327	0	0	0.289211	0	0.673937	0	0	0.411289	-2.285	0.37639	-1.82595	0.425787	65535
Fam196a	ENSMUST00000021078.2	15.957	6.20891	8.28104	6.20857	8.28115	32.0907	26.2605	15.0385	10.5659	8.33821	7.94441	16.9003	10.3991	0.125629	1.6988	0.647545	0.220538	0.648058	0.602904
Fam196a	ENSMUST00000155130.7	0.603272	0.252616	0.267837	0.252607	0.267844	0.812283	0.294675	0.139323	0.535187	0.1172	0.358565	0.368048	0.0887739	0.611069	0.751164	0.736498	-0.193458	0.67166	-0.525733
Zfp382	ENSMUST00000139437.1	0.690255	0.103383	0.161594	0.103384	0.161603	2.57181	0.765151	0.30649	0.144574	0.151274	0.175416	0.23612	0.289813	0.100529	2.77332	0.790099	-0.327826	0.544184	0.107739
Zfp382	ENSMUST00000147500.1	1.31308	0.134539	0.205172	0.134558	0.205214	3.28688	0.58269	0.819239	0.579993	0	0.511739	1.58722	0	0.167873	2.27948	0.680737	0.261609	0.390487	0.993805
Zfp382	ENSMUST00000118199.7	0.685056	0.163773	0.868735	0.163759	0.868728	0.143505	0	0.96289	0.459231	0.120001	0.137596	0.201925	0	0.148306	-2.93836	0.696225	-0.389311	0.274071	-2.44564
Uchl5	ENSMUST00000030563.5	33.096	23.1204	30.3677	23.1194	30.3683	60.7492	38.931	41.3978	32.2996	30.8957	29.9067	34.6286	38.9346	0.681046	0.83114	0.682239	0.263366	0.65929	0.392818
Uchl5	ENSMUST00000224982.1	2.6821	0.525347	2.42531	0.525299	2.42529	1.38096	2.83185	3.39756	3.22866	2.50329	3.4405	3.64237	3.10423	0.539777	0.295171	0.0478244	0.872302	0.321269	0.974549
Uchl5	ENSMUST00000066510.7	0.223211	0	0.00897394	0	0.0089963	0	0.456482	0.275088	0	0	0	1.51305	1.7793	0.138044	2.24237	0.42831	0.511704	3.07478e-08	5.09286
Uchl5	ENSMUST00000224469.1	0.440992	0.0546512	0	0.0546727	0	0	0.239601	0	0	0.150789	0.0777758	0	0.288225	0.595146	0.122302	0.732822	-0.945729	0.453144	0.388864
Uchl5	ENSMUST00000225362.1	1.05587	0.107892	1.5338	0.107903	1.53414	1.95149	2.5904	1.14871	0.458411	0.358494	1.78016	1.85093	1.1746	0.415561	1.38766	0.754574	0.109629	0.478569	0.801552
Uchl5	ENSMUST00000033871.7	26.3798	14.6173	19.9138	14.6162	19.9139	15.4334	22.6973	21.6352	19.634	18.2443	18.4435	22.7468	21.5723	0.147828	-0.00172805	0.676711	0.0299975	0.463233	0.215248
Uchl5	ENSMUST00000210020.1	0.297921	0.0370244	0.200983	0.0370215	0.200983	0.387203	0.382112	0	0.0549036	0.0714289	0.235839	0.303098	0.051319	0.431212	1.31329	0.587037	-0.773607	0.687196	0.195167
Uchl5	ENSMUST00000102648.5	0.111529	0	0.0334139	0	0.0334144	0	0.0606513	0.279012	0.201462	0.191306	0.039314	0.378651	0.240719	0.606936	-0.234232	0.131307	2.3172	0.0760943	3.11796
Pald1	ENSMUST00000028921.5	68.4078	31.3138	70.7197	31.3119	70.7199	73.7185	79.327	74.0245	59.0798	44.9975	52.0735	79.8356	59.2096	0.504071	0.489775	0.750265	0.0785473	0.65478	0.351368
Pald1	ENSMUST00000147057.1	0	0.500403	0	0.500471	0	3.31078	0.868319	0	0.526999	0.186507	1.18091	1.53069	0.73218	0.15076	3.38386	0.702375	1.24242	0.278649	2.49882
Pald1	ENSMUST00000137358.1	0	5.60051	6.79915	5.58128	6.80364	8.81022	11.6737	14.517	0	19.9803	0	8.51202	26.5189	0.548392	1.04698	0.657392	0.798969	0.151769	1.82111
Ptpn7	ENSMUST00000030404.4	75.9862	63.7299	75.0954	63.7257	75.0966	74.0137	77.1469	72.3766	63.2308	65.5778	59.1218	59.4933	66.2779	0.18263	0.0957541	0.26463	-0.120114	0.0922477	-0.169526
Ptpn7	ENSMUST00000136466.7	3.27841	2.05106	3.12274	2.05122	3.12304	4.02661	2.04995	1.85334	0.693478	1.65209	1.12067	2.23133	0.726917	0.583009	0.156843	0.254269	-1.0351	0.386685	-0.881669
Ptpn7	ENSMUST00000126558.7	0	3.87336	0.0625163	3.8779	0.0642754	3.42294	0	1.2688	5.45082	0	1.34837	1.75912	0.618296	0.494531	0.119325	0.703433	0.356299	0.426953	-0.406516
Ptpn7	ENSMUST00000137778.1	2.95819	1.31234	2.67655	1.31241	2.67667	8.30068	3.63131	0.820303	0.54807	1.61054	2.73769	1.69956	0.726519	0.391824	1.44766	0.513262	-0.613948	0.554071	-0.85048
Mrpl48	ENSMUST00000165133.2	4.53115	0.556866	3.38292	0.556825	3.38293	1.12133	3.66392	6.64169	5.83494	4.41445	5.31256	10.7086	11.1113	0.39233	-0.0529891	0.00182739	1.16114	0.00011496	2.13599
Mrpl48	ENSMUST00000114566.7	0.813549	1.05245	0	1.05258	0	0	0.526623	2.028	3.44534	2.5987	2.81697	0	0.445921	0.500769	-1.1485	0.162774	2.22146	0.692366	-1.38848
Mrpl48	ENSMUST00000101443.9	0	0	0	0	0	1.48189	0	0	0	0	0.584199	0.478083	0	0.061317	65535	0.289517	65535	0.263796	65535
Mrpl48	ENSMUST00000114563.7	3.33475	0.738474	0.764041	0.738458	0.764313	1.01445	0.373523	2.38102	2.21556	1.42902	3.75638	2.63473	1.71052	0.610879	-0.869583	0.503077	0.947564	0.472666	0.776876
Mrpl48	ENSMUST00000114560.7	0.255565	1.39161e-05	0.00366763	1.38006e-05	0.00357837	0	0	0	0.142891	0	0.283188	0.211076	0.649363	0.646929	65535	0.298327	1.01887	0.00849124	3.03282
Mrpl48	ENSMUST00000114561.8	0	0	0	0	0	0.132288	0.406206	0.738336	0.44556	0.859872	0.812077	1.37822	0.741406	0.00201082	65535	1.1083e-11	65535	3.13259e-09	65535
Mrpl48	ENSMUST00000114556.1	0	0	0.145318	0	0.145321	1.64267e-06	0.156053	0.195154	0.336986	0.309472	0	0.340256	0.904212	0.640661	0.424751	0.211623	1.85586	0.0216536	3.42016
Mrpl48	ENSMUST00000125531.1	0.167276	0.111064	0.0461589	0.111052	0.0461588	0.357289	0.127292	0.0448506	0	0.0228552	0.135562	0	0	0.483341	1.3305	0.401313	-0.922854	0.12855	65535
Mrpl48	ENSMUST00000049344.14	5.07643	3.74309	3.49633	3.74276	3.4963	6.86941	4.48895	4.90712	5.08453	3.41669	5.05136	4.91785	3.88058	0.551541	0.538152	0.753658	0.238776	0.47118	0.169715
Mrpl48	ENSMUST00000136265.1	0.635915	0.120646	0.720313	0.121077	0.720596	0	1.37112	1.73142	0	0.950369	0	0	1.56366	0.664172	0.564062	0.630568	0.531903	0.464362	0.753634
Nat8f1	ENSMUST00000214993.1	0.96753	0.19639	0	0.196399	0	2.87468	0	0.730194	0.291571	1.64865	1.08364	0.31985	1.10191	0.223866	2.40138	0.376513	1.78643	0.366856	1.38566
Nat8f1	ENSMUST00000098782.3	0.236889	0.608656	0.0906722	0.608625	0.0906737	1.2198	0.6565	0.468327	0.380891	0.465149	0.633587	0.712414	0.209687	0.520653	1.52007	0.752343	0.574142	0.763587	0.495179
Nat8f1	ENSMUST00000029462.9	0.69609	0.0362815	0.179337	0.0362789	0.179338	0.31634	0.812776	0.184719	0.0892111	0.0931495	0.152608	0.596388	0.515186	0.368882	1.32422	0.672289	-0.795259	0.257666	1.30163
Tor1a	ENSMUST00000094993.2	19.5537	17.0917	16.1667	17.0904	16.1667	9.91042	14.4866	15.5454	16.9388	13.7829	17.0115	18.5518	15.1917	0.0134545	-0.496864	0.20923	-0.121851	0.117127	-0.0289593
Tor1a	ENSMUST00000020851.14	38.8251	28.7985	37.4838	28.7977	37.485	23.5397	35.6372	35.7153	36.6669	43.4507	37.4063	46.8893	48.6333	0.0942995	-0.21225	0.760793	0.16043	0.729584	0.478558
Tor1a	ENSMUST00000099960.2	0.920457	0.492985	0.157106	0.493017	0.157119	0.180359	0.658837	0.317221	0.709058	0.147384	0.701869	0.224447	0.868446	0.640012	-0.0819963	0.767762	0.0782239	0.642831	0.299076
Tor1a	ENSMUST00000035742.13	0.140794	0	0.0456406	0	0.0456408	0.134241	0.177124	0.0471164	0.163751	0.0473971	0.137012	0.0734734	0.101544	0.28288	1.74594	0.34513	1.0902	0.39963	0.914833
Tor1a	ENSMUST00000052999.12	63.1976	30.9545	40.7169	30.9534	40.7179	83.2429	66.1419	96.1196	82.8413	85.8037	76.1338	98.3918	73.7747	0.636998	0.854538	0.000233599	1.04485	0.185044	1.05931
Rnf24	ENSMUST00000130942.7	2.68349	1.85105	1.50138	1.85099	1.50142	2.1259	0	2.66466	1.15818	1.72362	2.10605	1.02881	0.139363	0.288354	-0.820867	0.728063	0.0269926	0.13051	-1.68469
Rnf24	ENSMUST00000125647.7	0	0	0	0	0	1.90043	0.338865	0.225869	0.630216	0.200231	0.484877	0.351055	0	0.00100801	65535	0.00178716	65535	0.0781022	65535
Rnf24	ENSMUST00000116307.7	0.391327	0.618613	0.831198	0.618643	0.831262	0.286737	2.01395	0.745022	0.809071	1.01331	1.00775	0.367595	1.84898	0.68014	0.805448	0.739813	0.441388	0.59385	0.751715
Rnf24	ENSMUST00000135718.7	0	0	0.886185	0	0.886436	2.47643	0.502501	0	0	0.827188	0.239279	1.41261	0	0.281284	2.07084	0.727386	-0.411117	0.458146	0.994407
Rnf24	ENSMUST00000138701.7	14.3559	0.273788	2.81862	0.27382	2.81898	28.7663	21.2751	10.0351	6.20493	7.90075	7.47614	22.0971	17.36	0.0199866	2.60654	0.193445	0.944111	0.0100209	2.2637
Tprkb	ENSMUST00000133049.8	0	0.526547	0	0.526541	0	0	0	0.17505	0.574207	0.803095	0.18797	0.351904	0	0.162176	65535	0.675979	1.04666	0.686225	-0.259444
Tprkb	ENSMUST00000150487.1	1.44978	0.162987	1.34822	0.163015	1.34848	0.845556	0	1.68251	1.12783	0.782483	3.20176	1.08939	0.482084	0.553755	-1.08118	0.488631	0.925237	0.687557	-0.187029
Tprkb	ENSMUST00000127392.1	0	0	0.306258	0	0.306289	0.527034	0.279298	0.481939	0	0	0.349954	0	0	0.366188	1.71848	0.693731	0.763506	0.662332	65535
Tprkb	ENSMUST00000106691.2	1.32412	0.9695	0.897723	0.969515	0.898076	1.59068	1.20718	1.09221	2.96461	2.37508	0.998085	2.51201	0.634004	0.640202	0.467418	0.59733	0.876454	0.550119	0.63662
Tprkb	ENSMUST00000204533.2	0	0	0	0	0	1.67719	2.24429	0	0	0	4.68072	0	0.64794	0.114232	65535	0.199736	65535	0.434126	65535
Tprkb	ENSMUST00000203588.1	0	3.07067	0	3.06935	0	0.307506	0	0	0	0	0	4.52406	0	0.706629	-2.99763	0.371558	65535	0.55615	0.881303
Tprkb	ENSMUST00000033626.14	0	0.0798776	0	0.0798691	0	0.202041	0	0	0	0	0	0	0	0.466747	1.66079	0.240343	65535	0.763575	65535
Tprkb	ENSMUST00000094623.9	19.3344	36.276	75.6538	36.284	75.6633	22.0918	8.27932	37.0359	30.9017	15.4687	35.2554	13.9266	12.836	8.89781e-05	-1.67951	0.00109417	-0.713429	9.95183e-09	-1.86199
Tprkb	ENSMUST00000031862.13	88.7123	86.952	93.2715	86.9442	93.2708	86.7294	111.366	82.6085	68.8447	63.4682	64.3875	95.3741	87.0101	0.158971	0.140924	0.00882048	-0.36341	0.17594	0.0217089
Tprkb	ENSMUST00000156463.1	0.512796	0.254441	0.439228	0.254434	0.439241	1.6413	1.87235	0.56683	0.134224	0.468257	0.966322	0.751103	1.28931	0.228387	2.20879	0.69539	0.490486	0.3699	1.42468
Tprkb	ENSMUST00000114445.7	0.796724	0.0792091	0.256398	0.0792097	0.256412	0.767135	0.593201	0.252996	0.855579	0.259566	0	1.5671	0	0.422724	1.21209	0.620833	0.220339	0.320589	1.41622
Tprkb	ENSMUST00000153699.1	1.04608	0	0	0	0	5.85872	1.7691	0.802528	0.737439	0.816976	1.78435	0.916773	0	0.101551	4.18821	0.375474	2.30702	0.574605	1.13157
Tprkb	ENSMUST00000114446.7	83.2012	34.5134	74.5312	34.5105	74.531	32.702	73.74	37.0933	41.2234	66.4056	45.1059	36.1894	54.1392	0.090646	-0.179144	0.117276	-0.344517	0.0489579	-0.415957
Tprkb	ENSMUST00000141711.2	0.522572	0.409746	0	0.409819	0	0	0.52334	0	0.89825	0	1.42966	0	1.17826	0.589796	-0.0367834	0.643919	1.11643	0.452848	1.13405
Dbr1	ENSMUST00000203404.1	0.372205	0.0450821	0.308697	0.0450791	0.308699	0.941979	0.579816	0.232691	0.0790657	0.1323	0.322488	0.411151	0.290443	0.275644	1.81699	0.766242	-0.172344	0.558838	0.699923
Dbr1	ENSMUST00000178757.7	0.167746	0.12205	0.0557559	0.122042	0.0557563	0.191081	0.136193	0.162079	0.171338	0.143303	0.143808	0.177569	0.0483286	0.670085	0.64465	0.688497	0.567648	0.714119	0.10982
Dbr1	ENSMUST00000222819.1	0	0	0	0	0	0.828163	0.273474	0.441941	0.226009	0.3454	0	0	0	0.000102954	65535	2.02713e-05	65535	0.763562
Dbr1	ENSMUST00000220845.1	0	0.101739	0.0986135	0.101737	0.0986186	0.0931247	0	0.11567	0	0	0.00523338	0.0794971	0	0.657984	-0.783388	0.517961	-1.40677	0.688884	-1.01165
Dbr1	ENSMUST00000036503.13	0.279777	8.48377e-10	0	8.45817e-10	0	0.224652	0	0	0.0995381	0.0898227	0.267711	8.92357e-10	0.332848	0.347667	1.00534	0.279659	1.03007	0.162772	1.57251
Dbr1	ENSMUST00000223495.1	0.0963856	0.266046	0	0.266045	0	0	0.337555	0.176891	0.00343953	0	0	0	0	0.663591	0.425192	0.289603	-1.47929	0.367194	65535
Ift57	ENSMUST00000222494.1	0.083722	0.31776	0	0.317746	0	0	0.343159	0.150118	0.182523	0.0122406	0.0995408	0.034519	2.09449e-08	0.544897	0.254356	0.516325	-0.37259	0.226243	-3.05906
Ift57	ENSMUST00000112900.8	0	0.218659	0.556799	0.21863	0.5568	0	0	0	0	0.0973888	0	0.512797	0	0.010069	65535	0.00145959	-3.67127	0.55848	-0.274707
Ift57	ENSMUST00000232205.1	3.95879	1.2352	2.64476	1.2351	2.64478	1.03394	3.58457	3.66817	2.7762	4.51231	3.84563	3.64293	5.47754	0.267715	-0.0213764	0.137635	0.658947	0.284034	0.960304
Ift57	ENSMUST00000023600.7	5.32247	0.254173	3.17874	0.254149	3.1787	6.91209	4.78427	2.41011	2.5125	0.996481	3.62238	14.7689	4.67227	0.206079	1.2625	0.662156	-0.0312772	5.42072e-05	1.99555
Plekhg3	ENSMUST00000231474.1	0.127135	0	0.376533	0	0.376542	0.0978876	0	0.151717	0.40342	0.184074	0.264543	0.216439	0.263085	0.388223	-1.84672	0.619341	0.511414	0.607912	0.445683
Plekhg3	ENSMUST00000231265.1	0	0.0246848	0	0.0246832	0	0	0.0598438	0	0	0	0	0	0	0.509003	1.59955	0.493922	65535	0.665071	65535
Plekhg3	ENSMUST00000232264.1	0.0446977	0	0.0503631	0	0.0503636	0.160001	0.110664	0.0453157	0.0447759	0.0444061	0	0.164993	0.0629392	0.278369	2.21817	0.722287	0.20924	0.318255	1.97026
Plekhg3	ENSMUST00000110240.9	0	0	0	0	0	0.107534	0	0.170091	0	0	0.105764	0	0.223021	0.266324	65535	0.170287	65535	0.129299	65535
Plekhg3	ENSMUST00000156509.1	0.844496	0.64485	0.872724	0.64484	0.872765	1.10279	0.436386	1.01977	0.852794	0.576243	1.11881	1.78531	2.8576	0.596099	-0.0118495	0.770113	0.200953	0.29008	1.58102
Plekhg3	ENSMUST00000136569.1	0.862809	0.211353	0.569173	0.21134	0.569176	0.593522	0.857486	0.412293	0.382889	0.72145	0.691039	0.590132	0.817943	0.66427	0.581683	0.715666	0.187152	0.597041	0.538351
Plekhg3	ENSMUST00000228868.1	0.623087	0.394244	1.19153	0.394223	1.19154	2.86267	1.15597	1.2432	0.528204	1.3214	0.314528	1.13671	1.24067	0.444735	1.40468	0.75222	0.166614	0.63328	0.647344
Plekhg3	ENSMUST00000228757.1	0.117201	0.0231446	0.333953	0.0231429	0.333953	0.171387	0	0.140316	0.0656825	0.122109	0.077866	0.188671	0.171506	0.487753	-0.956347	0.618059	-0.71222	0.709345	0.115101
Plekhg3	ENSMUST00000226872.1	0.600558	0.765489	1.37858	0.765443	1.37861	1.096	2.91083	0	0.55812	1.25021	0.96041	1.08947	2.88063	0.647511	1.03494	0.438505	-0.498287	0.500724	1.02166
Nkx6-2	ENSMUST00000072838.5	2.26096	0.535231	4.61121	0.535207	4.61129	1.87492	6.00861	4.41779	5.93439	4.90837	4.01412	7.48671	6.65369	0.6734	0.650706	0.121427	0.940499	0.128556	1.49362
Nkx6-2	ENSMUST00000227478.1	21.7136	5.03906	16.5424	5.03877	16.5426	27.014	23.3764	13.6139	11.4073	10.2341	9.49333	20.5503	15.6109	0.505089	0.957383	0.642248	-0.213923	0.648057	0.478676
Map7d2	ENSMUST00000228371.1	2.57855	0	0.975888	0	0.975889	1.27047	5.49111e-10	2.79593	0.148869	2.30588e-08	0.771328	1.9319	1.48673	0.56122	-0.512325	0.638455	0.0361127	0.352557	0.915731
Map7d2	ENSMUST00000226860.1	0.43974	0	0.455462	0	0.455468	1.25637	0.306236	0.104331	0.218516	0.172688	0.194196	0.338116	0.611372	0.349054	1.53221	0.68157	-0.647641	0.468546	0.813475
Map7d2	ENSMUST00000230069.1	0.595983	0	0.23658	0	0.236598	0.143007	0.919624	0.425059	0.341786	0.176061	0.548261	0.348507	0.497472	0.418621	1.31309	0.539131	0.801891	0.380809	0.984143
Map7d2	ENSMUST00000229363.1	0.302735	0.656699	0	0.65666	0	0	0.322707	0	0.265972	0.20568	0.0412202	0	0	0.286317	-1.00229	0.16855	-1.33391	0.0574141	65535
Map7d2	ENSMUST00000227921.1	1.3196	0	0.424729	0	0.424901	0.299322	0	0	0	0	0	2.48094	0.609053	0.631835	-1.53548	0.424315	65535	0.210543	1.83235
Pcnx2	ENSMUST00000228781.1	1.47079	0.17702	0.698247	0.177008	0.698268	1.16985	1.65422	1.07605	0.612253	0.582076	1.1765	2.03845	1.06129	0.474731	1.13205	0.588457	0.419561	0.335473	1.26642
Pcnx2	ENSMUST00000230505.1	1.40611	0.0103149	0.106887	0.0103251	0.106882	0.229577	1.09773	0.303213	0.16969	0	0.400569	0.623144	0	0.399548	1.01628	0.790086	-0.587391	0.572616	-0.0745867
Pcnx2	ENSMUST00000228688.1	0.809993	0	0.0869888	0	0.0870296	0.914944	0	0.228243	0	0.801227	0	0	0.647696	0.327951	1.21694	0.617578	0.387083	0.388319	0.71857
Pcnx2	ENSMUST00000127586.7	0	0.0579115	0.0293659	0.0579074	0.029366	0	0.230985	0.138986	0.00097652	0	0.0487217	0	0.00712554	0.499084	1.72608	0.790074	0.434255	0.710163	-3.29258
Pcnx2	ENSMUST00000044311.8	0.172782	0	0	0	0	0.204508	0.0931203	0.302148	0.229546	0.126128	0	0.438575	0.165436	0.144542	2.10649	0.0195784	2.25067	0.0165999	3.12755
Pcnx2	ENSMUST00000075588.12	3.15723	0.355747	1.88102	0.355706	1.88093	1.31331	3.58099	2.96575	3.37633	2.08863	2.86858	6.01549	4.50834	0.657795	0.681228	0.0578858	0.888286	0.0149451	1.78571
Wnk3	ENSMUST00000146692.7	1.29944	0.121175	1.00996	0.121166	1.00997	0.300576	1.17342	1.18808	0.630771	0.965591	1.46716	0	0.642874	0.580276	0.0490902	0.464723	0.577364	0.492206	-1.14803
Wnk3	ENSMUST00000084396.3	1.80202	1.09591	2.56885	1.09612	2.57005	1.49499	3.45442	4.24769	2.22901	2.08919	1.20732	3.91457	0	0.706617	0.438104	0.691881	0.41968	0.745751	0.099701
Wnk3	ENSMUST00000171066.1	3.59272	0.434433	1.17057	0.434433	1.17072	1.52183	3.26737	2.05648	0.762446	3.02905	1.92327	4.18968	2.53698	0.561316	0.815568	0.417082	0.513929	0.222799	1.30567
Wnk3	ENSMUST00000136628.1	44.693	99.9562	50.7047	99.9609	50.7168	55.6997	40.2569	59.1519	71.2992	57.5012	66.9376	38.839	39.2171	0.0643277	-0.528522	0.223857	-0.119101	0.0183192	-0.826392
Wnk3	ENSMUST00000180139.2	0.166989	0.1414	0.222533	0.14139	0.222531	0.0527755	0.225979	0.0446785	0.0283511	0.071725	0.0679823	0	0.0401036	0.487178	-0.360711	0.174482	-1.75064	0.279927	-3.1579
Wnk3	ENSMUST00000036977.8	21.5727	13.9504	19.4224	13.9492	19.4223	26.0384	24.6041	16.3275	13.1351	14.0137	13.603	11.0553	13.4313	0.532172	0.519586	0.233184	-0.307795	0.0532329	-0.528771
Tubb6	ENSMUST00000150667.7	0.554134	0.56208	0.522023	0.562047	0.522029	1.20074	0.839651	0.893171	0.806748	0.461757	0.806861	1.192	0.201195	0.647227	0.905941	0.711975	0.446847	0.735692	0.355492
Tubb6	ENSMUST00000141070.7	4.31561	7.53913	5.75771	7.54022	5.7591	6.22006	6.30076	8.56602	4.64674	4.22262	6.58329	5.21853	0.202516	0.376371	0.0181009	0.584341	-0.0420719	0.0554317	-1.18959
Atr	ENSMUST00000124253.2	5.51084	1.55933	2.38906	1.55909	2.37373	6.8338	0	2.33338	4.73969	1.22207	2.80469	0	2.61367	0.525671	0.351311	0.790061	0.0510889	0.645526	-1.0353
Atr	ENSMUST00000140579.1	0.95611	0.106707	0.155873	0.106714	0.155888	4.33733	1.21389	0	0.303736	0.877728	0.371176	0.761877	0	0.0445808	3.22788	0.679677	0.389795	0.528385	0.362702
Atr	ENSMUST00000155723.1	3.60683	1.19008	1.20132	1.19076	1.20187	10.0483	9.91668	2.38839	0	0.462598	1.72148	3.13704	0.477968	0.0981482	2.57251	0.634932	-0.553918	0.687229	0.107108
Atr	ENSMUST00000052978.5	0.464027	0.0252089	0.140545	0.0252071	0.140545	0.0879064	0.207234	0.260062	0.235833	0.123269	0.0282731	0.409638	0.267518	0.66614	-0.108592	0.674527	0.0247464	0.365417	1.08949
Atr	ENSMUST00000208124.1	0.0889163	0.0321405	0.0815951	0.0321383	0.0815955	0.295584	0.296903	0	0.0601504	0.125943	0.0723176	0.182413	0.148769	0.258644	2.22703	0.790048	0.0299112	0.396997	1.38787
Atr	ENSMUST00000048116.14	75.0143	4.72615	34.1829	4.72577	34.1828	58.0898	85.4059	58.8414	50.4937	32.2871	46.7702	116.126	101.315	0.194221	1.23099	0.000223077	0.623723	2.47378e-05	1.83061
Atr	ENSMUST00000138257.7	0	0	0.29706	0	0.297105	0	0	0.88902	0.149404	0	0.25084	0.844129	0	0.359737	65535	0.350925	1.43954	0.336103	1.82853
Atr	ENSMUST00000201860.1	0.588737	0.0161879	0.0977662	0.016187	0.0977673	0.252486	0.583806	0.177065	0.0230155	0.0471122	0.145638	0.294395	0.379198	0.349616	1.35623	0.739809	-0.733874	0.330767	1.0441
Atr	ENSMUST00000202457.3	0.403705	0	0.692362	0	0.69242	0.246874	0.36154	0.227497	0.377643	0	0.873084	1.55109	1.58851	0.669055	-0.233686	0.760395	0.0470534	0.157306	2.13377
Atr	ENSMUST00000138596.1	3.77539	0	1.36207	0	1.36213	2.96228	3.25971	2.29059	0.40933	0.785992	1.43794	1.61278	0.866217	0.365085	1.25896	0.733007	-0.0786332	0.653208	-0.0686641
Atr	ENSMUST00000201348.1	0.376383	0	0.0465559	0	0.0465564	0	0.067901	0.0676526	0.0428828	0.0224175	0.102847	0.221213	0.120436	0.706606	-1.46768	0.790035	-0.67162	0.37594	0.863332
Atr	ENSMUST00000129218.6	3.04595	0.824582	0.834125	0.824589	0.834175	2.33381	1.90612	2.1878	2.04498	1.44026	2.18499	0.80463	0.88842	0.612949	0.736166	0.475696	0.626293	0.583117	-0.58825
Atr	ENSMUST00000027655.7	9.12604	7.58122	13.3065	7.58075	13.3066	15.354	11.6712	11.2769	8.835	10.0199	10.3676	12.1516	11.3151	0.460875	0.408536	0.638447	-0.00786849	0.514416	0.204846
Hist2h2bb	ENSMUST00000207858.1	0.727212	1.19335e-09	0.713465	1.19292e-09	0.713441	1.89836	0.731273	2.00961e-07	6.3539e-08	0.204723	2.54218e-08	2.83812e-08	0.232509	0.261271	1.60969	0.0038103	-3.07342	0.276344	-1.88981
Hist2h3b	ENSMUST00000207637.1	0	0.231431	0	0.231479	0	0.562181	0.636822	0	0	0	0	0	0	0.323377	2.69496	0.55285	65535	0.655055	65535
Mettl9	ENSMUST00000044338.4	6.45112e-08	0.145637	0.00758959	0.145624	0.00761437	0	0	0.329345	0.282292	0	0.250679	0.309165	0	0.101931	65535	0.331046	1.81442	0.599325	1.33458
Mettl9	ENSMUST00000023958.9	0.953613	0.62715	0.388481	0.627105	0.388484	1.53705	1.25462	1.19127	0.82252	1.48216	1.73546	1.06551	0.930475	0.523202	1.22541	0.264023	1.13148	0.636551	0.741379
Mettl9	ENSMUST00000135127.7	0.156137	0	0	0	0	0.135467	0.212208	0	0	0.128842	0.152561	0.441927	0	0.136685	2.47685	0.347698	1.17175	0.0727864	2.82292
Mettl9	ENSMUST00000126987.1	0.185132	0.1377	0	0.137713	0	0	0	0	0	0.116501	0.325444	0	0	0.706594	65535	0.790022	0.262453	0.763549	65535
Rab6a	ENSMUST00000149870.7	0.299147	0	0.106878	0	0.106887	0.346449	0.157311	0	0.186665	0.361473	0.261285	0	0.317571	0.415492	1.29595	0.578683	0.980111	0.469573	0.630296
Rab6a	ENSMUST00000020948.14	0.0694737	0.0133292	0.114317	0.013328	0.114316	0.0860069	0.0564205	0	0.0125097	0.0736913	0.168531	0.152297	0.0252934	0.655697	0.132764	0.774705	-0.028483	0.650489	0.45109
Rab6a	ENSMUST00000106669.2	0	0.0928521	0.103932	0.0928451	0.103933	0	0	0.064391	0	0.0728721	0.0838076	0	0.0120964	0.0792478	65535	0.511366	-0.510156	0.242647	-3.70201
Rab6a	ENSMUST00000053251.11	54.4816	12.5006	50.5789	12.4997	50.5788	38.0358	50.5606	34.8679	27.7816	24.4872	23.3651	57.8187	46.1218	0.428829	0.294134	0.255072	-0.387116	0.588205	0.524572
Tmem201	ENSMUST00000033994.14	0.641135	0.553926	2.37735	0.553896	2.37737	2.03757	1.66157	1.71462	2.16873	1.62926	1.18934	1.67413	3.96161	0.628147	0.507862	0.657847	0.365253	0.388961	1.11528
Tmem201	ENSMUST00000182987.7	14.8255	6.32723	13.7955	6.32647	13.7957	49.4221	15.7581	10.7577	7.40859	7.95642	7.93757	21.1369	14.1667	0.171634	1.56508	0.399459	-0.371259	0.579119	0.680466
Tmem201	ENSMUST00000182256.7	0.541259	0	1.02039	0	1.02048	0	0	0.432964	0	0	0.520624	0	0.192251	0.201212	65535	0.528013	-1.11519	0.586145	-2.42557
Tmem201	ENSMUST00000183336.7	3.2913	0.230461	1.51385	0.230487	1.51416	5.00502	0.434522	0.960978	0.49948	0.225802	0	2.39104	0.473635	0.458928	1.00407	0.374258	-1.68559	0.63327	0.0789594
[truncated: 61,982 more rows]
